# Supplementary material for: Crystal structure of (Z)-4-[1-(4-acetyl­anilino)ethyl­idene]-3-methyl-1-phenyl-1H-pyrazol-5(4H)-one
Source: Acta Crystallogr E Crystallogr Commun. 2015 Jan 1;71(Pt 1):94–6. doi: 10.1107/S2056989014026899 (PMC4331847; doi:10.1107/S2056989014026899)
Supplement: Supplementary file 1 [file e-71-00094-sup1.cif]

##############################################################################
#                                                                            #
# This CIF contains the data in a paper accepted for publication in          #
# Acta Crystallographica Section E. It conforms to the requirements of       #
# Notes for Authors for Acta Crystallographica Section E, and has been       #
# peer reviewed under the auspices of the IUCr Commission on Journals.       #
#                                                                            #
# Full details of the Crystallographic Information File format               #
# are given in the paper "The Crystallographic Information File (CIF):       #
# a New Standard Archive File for Crystallography" by S. R. Hall, F. H.      #
# Allen and I. D. Brown [Acta Cryst. (1991), A47, 655-685].                  #
#                                                                            #
# The current version of the core CIF dictionary is obtainable from          #
# ftp://ftp.iucr.org/pub/cif_core.dic.                                       #
#                                                                            #
# Software is freely available for graphical display of the structure(s)     #
# in this CIF. For information consult the CIF software page                 #
# http://www.iucr.org/resources/cif/software.                                #
#                                                                            #
# This file may be used for bona fide research purposes within the           #
# scientific community so long as proper attribution is given to the journal # 
# article from which it was obtained.                                        #
#                                                                            #
##############################################################################
data_I
_database_code_depnum_ccdc_archive 'CCDC 1038012'
_audit_creation_method     SHELXL97
_chemical_name_systematic
;\
(<i>Z</i>)-4-[1-(4-Acetylanilino)ethylidene]-3-methyl-1-phenyl-\
1<i>H</i>-pyrazol-5(4<i>H</i>)-one
;
_chemical_name_common     ?
_chemical_formula_moiety     'C20 H19 N3 O2'
_chemical_formula_sum     'C20 H19 N3 O2'
_chemical_formula_iupac     'C20 H19 N3 O2'
_chemical_formula_weight     333.38
_chemical_melting_point     ?
_shelx_space_group_comment
;
The symmetry employed for this shelxl refinement is uniquely defined
by the following loop, which should always be used as a source of
symmetry information in preference to the above space-group names.
They are only intended as comments.
;
_space_group_crystal_system     monoclinic
_space_group_name_H-M_alt     'P 21/n'
_space_group_name_Hall     '-P 2yn'
loop_
    _space_group_symop_operation_xyz
    'x, y, z'
    '-x+1/2, y+1/2, -z+1/2'
    '-x, -y, -z'
    'x-1/2, -y-1/2, z-1/2'
_cell_length_a     11.8549(4)
_cell_length_b     11.6070(5)
_cell_length_c     13.1591(5)
_cell_angle_alpha     90
_cell_angle_beta     107.425(3)
_cell_angle_gamma     90
_cell_volume     1727.60(12)
_cell_formula_units_Z     4
_cell_measurement_reflns_used     3705
_cell_measurement_theta_min     2.43
_cell_measurement_theta_max     26.69
_cell_measurement_temperature     296
_exptl_crystal_description     'slab'
_exptl_crystal_colour     'yellow'
_exptl_crystal_size_max     0.80
_exptl_crystal_size_mid     0.57
_exptl_crystal_size_min     0.10
_exptl_crystal_density_diffrn     1.282
_exptl_crystal_density_meas     ?
_exptl_crystal_density_method     'not measured'
_exptl_crystal_F_000     704
_exptl_absorpt_coefficient_mu     0.085
_exptl_absorpt_correction_type     integration
_exptl_absorpt_process_details
;
(X-RED32; Stoe & Cie, 2002)
;
_shelx_estimated_absorpt_T_min     ?
_shelx_estimated_absorpt_T_max     ?
_exptl_absorpt_correction_T_min     0.9349
_exptl_absorpt_correction_T_max     0.9906
_exptl_special_details
;
;
_diffrn_ambient_temperature     296
_diffrn_radiation_type     MoK\a
_diffrn_radiation_wavelength     0.71073
_diffrn_measurement_device_type     'Stoe IPDS 2'
_diffrn_measurement_method     '\w-scan rotation method'
_diffrn_detector_area_resol_mean     ?
_diffrn_reflns_number     25592
_diffrn_reflns_av_R_equivalents     0.0562
_diffrn_reflns_av_sigmaI/netI     0.0281
_diffrn_reflns_theta_min     2.39
_diffrn_reflns_theta_max     26.50
_diffrn_reflns_theta_full     25.242
_diffrn_measured_fraction_theta_max     0.999
_diffrn_measured_fraction_theta_full     0.999
_diffrn_reflns_limit_h_min     -14
_diffrn_reflns_limit_h_max     14
_diffrn_reflns_limit_k_min     -14
_diffrn_reflns_limit_k_max     14
_diffrn_reflns_limit_l_min     -16
_diffrn_reflns_limit_l_max     16
_refine_special_details
;
;
_reflns_number_total     3584
_reflns_number_gt     2772
_reflns_threshold_expression     I>2\s(I)
_refine_ls_structure_factor_coef     Fsqd
_refine_ls_matrix_type     full
_refine_ls_R_factor_all     0.0690
_refine_ls_R_factor_gt     0.0498
_refine_ls_wR_factor_gt     0.1172
_refine_ls_wR_factor_ref     0.1264
_refine_ls_goodness_of_fit_ref     1.066
_refine_ls_restrained_S_all     1.067
_refine_ls_number_reflns     3584
_refine_ls_number_parameters     231
_refine_ls_number_restraints     1
_refine_ls_hydrogen_treatment     mixed
_refine_ls_weighting_scheme     calc
_refine_ls_weighting_details
              'w=1/[\s^2^(Fo^2^)+(0.0592P)^2^+0.1897P] where P=(Fo^2^+2Fc^2^)/3'
_atom_sites_solution_hydrogens     mixed
_atom_sites_solution_primary     direct
_atom_sites_solution_secondary     difmap
_refine_ls_shift/su_max     0.000
_refine_ls_shift/su_mean     0.000
_refine_diff_density_max     0.165
_refine_diff_density_min     -0.157
_refine_ls_extinction_method     none
_refine_ls_extinction_coef     .
loop_
    _atom_type_symbol
    _atom_type_description
    _atom_type_scat_dispersion_real
    _atom_type_scat_dispersion_imag
    _atom_type_scat_source
    'C' 'C' 0.0033 0.0016
                         'International Tables Vol C Tables 4.2.6.8 and 6.1.1.4'
    'H' 'H' 0.0000 0.0000
                         'International Tables Vol C Tables 4.2.6.8 and 6.1.1.4'
    'N' 'N' 0.0061 0.0033
                         'International Tables Vol C Tables 4.2.6.8 and 6.1.1.4'
    'O' 'O' 0.0106 0.0060
                         'International Tables Vol C Tables 4.2.6.8 and 6.1.1.4'
_computing_data_collection
;
X-AREA (Stoe & Cie, 2002)
;
_computing_cell_refinement
;
X-RED32 (Stoe & Cie, 2002)
;
_computing_data_reduction
;
X-RED32 (Stoe & Cie, 2002)
;
_computing_structure_solution
;
SHELXS97 (Sheldrick, 2008)
;
_computing_structure_refinement
;
SHELXL97 (Sheldrick, 2008)
;
_computing_molecular_graphics
;
ORTEP-3 for Windows (Farrugia, 2012) and PLATON (Spek, 2009)
;
_computing_publication_material
;
WinGX (Farrugia, 2012)
;
loop_
    _atom_site_type_symbol
    _atom_site_label
    _atom_site_fract_x
    _atom_site_fract_y
    _atom_site_fract_z
    _atom_site_U_iso_or_equiv
    _atom_site_adp_type
    _atom_site_calc_flag
    _atom_site_refinement_flags
    _atom_site_occupancy
    _atom_site_symmetry_multiplicity
    _atom_site_disorder_assembly
    _atom_site_disorder_group
    C C1 0.68663(14) 0.70961(15) 0.55951(13) 0.0594(4) Uani d . 1 1 . .
    C C2 0.78901(16) 0.70082(19) 0.64551(16) 0.0771(5) Uani d . 1 1 . .
    H H2 0.7865 0.6647 0.7079 0.093 Uiso calc R 1 1 . .
    C C3 0.89330(18) 0.7453(2) 0.6381(2) 0.0931(7) Uani d . 1 1 . .
    H H3 0.9614 0.7388 0.6957 0.112 Uiso calc R 1 1 . .
    C C4 0.89876(19) 0.7993(2) 0.5472(2) 0.0923(7) Uani d . 1 1 . .
    H H4 0.9701 0.8287 0.5427 0.111 Uiso calc R 1 1 . .
    C C5 0.79784(19) 0.8096(2) 0.46270(19) 0.0838(6) Uani d . 1 1 . .
    H H5 0.8011 0.8472 0.4012 0.101 Uiso calc R 1 1 . .
    C C6 0.69112(16) 0.76487(17) 0.46756(16) 0.0698(5) Uani d . 1 1 . .
    H H6 0.6234 0.7719 0.4097 0.084 Uiso calc R 1 1 . .
    C C7 0.47116(14) 0.65691(14) 0.49191(12) 0.0542(4) Uani d . 1 1 . .
    C C8 0.39461(14) 0.60235(13) 0.54463(12) 0.0530(4) Uani d . 1 1 . .
    C C9 0.46974(15) 0.57875(15) 0.65068(12) 0.0583(4) Uani d . 1 1 . .
    C C10 0.4410(2) 0.5216(2) 0.74124(14) 0.0825(6) Uani d . 1 1 . .
    H H10A 0.4126 0.4450 0.7208 0.099 Uiso calc R 1 1 . .
    H H10B 0.3811 0.5651 0.7598 0.099 Uiso calc R 1 1 . .
    H H10C 0.5107 0.5179 0.8015 0.099 Uiso calc R 1 1 . .
    C C11 0.27542(14) 0.58305(14) 0.49366(12) 0.0536(4) Uani d . 1 1 . .
    C C12 0.19337(16) 0.53059(17) 0.54741(14) 0.0685(5) Uani d . 1 1 . .
    H H12A 0.1621 0.5898 0.5822 0.103 Uiso calc R 1 1 . .
    H H12B 0.2356 0.4753 0.5992 0.103 Uiso calc R 1 1 . .
    H H12C 0.1296 0.4929 0.4954 0.103 Uiso calc R 1 1 . .
    C C13 0.11905(14) 0.61084(14) 0.31950(12) 0.0545(4) Uani d . 1 1 . .
    C C14 0.10632(15) 0.57899(16) 0.21567(13) 0.0633(4) Uani d . 1 1 . .
    H H14 0.1718 0.5538 0.1968 0.076 Uiso calc R 1 1 . .
    C C15 -0.00252(15) 0.58422(17) 0.13969(14) 0.0661(5) Uani d . 1 1 . .
    H H15 -0.0096 0.5630 0.0699 0.079 Uiso calc R 1 1 . .
    C C16 -0.10156(14) 0.62055(15) 0.16568(13) 0.0595(4) Uani d . 1 1 . .
    C C17 -0.08768(15) 0.65196(16) 0.27021(15) 0.0663(5) Uani d . 1 1 . .
    H H17 -0.1534 0.6762 0.2892 0.080 Uiso calc R 1 1 . .
    C C18 0.02076(15) 0.64829(16) 0.34677(14) 0.0647(4) Uani d . 1 1 . .
    H H18 0.0281 0.6708 0.4163 0.078 Uiso calc R 1 1 . .
    C C19 -0.22040(16) 0.63304(18) 0.08467(17) 0.0739(5) Uani d . 1 1 . .
    C C20 -0.23519(19) 0.5992(2) -0.02808(16) 0.0863(6) Uani d . 1 1 . .
    H H20A -0.2151 0.5193 -0.0307 0.104 Uiso calc R 1 1 . .
    H H20B -0.1841 0.6453 -0.0560 0.104 Uiso calc R 1 1 . .
    H H20C -0.3158 0.6111 -0.0700 0.104 Uiso calc R 1 1 . .
    N N1 0.57996(12) 0.66251(12) 0.56781(10) 0.0576(3) Uani d . 1 1 . .
    N N2 0.57755(13) 0.61356(13) 0.66442(11) 0.0639(4) Uani d . 1 1 . .
    N N3 0.23507(12) 0.61234(13) 0.39067(11) 0.0586(4) Uani d D 1 1 . .
    O O1 0.44674(10) 0.69356(12) 0.39873(9) 0.0673(3) Uani d . 1 1 . .
    O O2 -0.30253(13) 0.67134(17) 0.11080(14) 0.1087(6) Uani d . 1 1 . .
    H H3A 0.2925(16) 0.6339(18) 0.3635(15) 0.086(6) Uiso d D 1 1 . .
loop_
    _atom_site_aniso_label
    _atom_site_aniso_U_11
    _atom_site_aniso_U_22
    _atom_site_aniso_U_33
    _atom_site_aniso_U_12
    _atom_site_aniso_U_13
    _atom_site_aniso_U_23
    C1 0.0516(9) 0.0619(10) 0.0649(10) -0.0006(7) 0.0176(7) -0.0177(8)
    C2 0.0589(10) 0.0909(14) 0.0741(12) -0.0009(10) 0.0089(9) -0.0204(10)
    C3 0.0577(11) 0.1136(18) 0.1009(17) -0.0079(11) 0.0128(11) -0.0380(15)
    C4 0.0619(12) 0.1057(17) 0.1176(18) -0.0214(11) 0.0397(12) -0.0490(15)
    C5 0.0779(13) 0.0907(15) 0.0948(15) -0.0168(11) 0.0439(12) -0.0234(12)
    C6 0.0608(10) 0.0796(12) 0.0721(11) -0.0067(9) 0.0247(9) -0.0135(9)
    C7 0.0521(8) 0.0580(9) 0.0512(8) 0.0024(7) 0.0136(7) -0.0054(7)
    C8 0.0568(9) 0.0529(9) 0.0501(8) 0.0012(7) 0.0170(7) -0.0024(7)
    C9 0.0649(10) 0.0575(9) 0.0504(8) 0.0038(8) 0.0140(7) -0.0007(7)
    C10 0.0912(14) 0.0940(15) 0.0590(10) -0.0028(12) 0.0177(10) 0.0137(10)
    C11 0.0579(9) 0.0505(9) 0.0537(8) 0.0007(7) 0.0186(7) -0.0032(7)
    C12 0.0693(11) 0.0700(11) 0.0697(11) -0.0055(9) 0.0263(9) 0.0063(9)
    C13 0.0499(8) 0.0561(9) 0.0568(9) -0.0027(7) 0.0148(7) 0.0001(7)
    C14 0.0529(9) 0.0800(12) 0.0587(9) 0.0079(8) 0.0195(7) -0.0031(8)
    C15 0.0619(10) 0.0783(12) 0.0554(9) 0.0041(9) 0.0133(8) -0.0057(8)
    C16 0.0504(9) 0.0597(10) 0.0663(10) -0.0039(7) 0.0145(7) 0.0045(8)
    C17 0.0525(9) 0.0752(12) 0.0760(11) 0.0051(8) 0.0267(8) 0.0036(9)
    C18 0.0620(10) 0.0753(12) 0.0602(9) 0.0041(9) 0.0233(8) -0.0053(8)
    C19 0.0530(10) 0.0735(12) 0.0898(13) -0.0073(9) 0.0133(9) 0.0103(10)
    C20 0.0737(13) 0.0826(14) 0.0827(13) -0.0088(11) -0.0069(10) 0.0038(11)
    N1 0.0527(7) 0.0649(8) 0.0527(7) 0.0008(6) 0.0120(6) -0.0036(6)
    N2 0.0657(9) 0.0692(9) 0.0519(7) 0.0039(7) 0.0104(6) 0.0015(6)
    N3 0.0496(7) 0.0718(9) 0.0546(8) -0.0041(6) 0.0158(6) -0.0003(6)
    O1 0.0583(7) 0.0915(9) 0.0505(6) -0.0052(6) 0.0139(5) 0.0071(6)
    O2 0.0523(8) 0.1516(16) 0.1176(13) 0.0109(9) 0.0185(8) 0.0077(11)
_geom_special_details
;
All s.u.'s (except the s.u. in the dihedral angle between two l.s. planes) are
estimated using the full covariance matrix. The cell s.u.'s are taken into
account individually in the estimation of s.u.'s in distances, angles and
torsion angles; correlations between s.u.'s in cell parameters are only used
when they are defined by crystal symmetry. An approximate (isotropic)
treatment of cell s.u.'s is used for estimating s.u.'s involving l.s. planes.
;
loop_
    _geom_bond_atom_site_label_1
    _geom_bond_atom_site_label_2
    _geom_bond_site_symmetry_2
    _geom_bond_distance
    _geom_bond_publ_flag
    C1 C6 . 1.385(3) ?
    C1 C2 . 1.393(2) ?
    C1 N1 . 1.412(2) ?
    C2 C3 . 1.370(3) ?
    C2 H2 . 0.9300 ?
    C3 C4 . 1.370(4) ?
    C3 H3 . 0.9300 ?
    C4 C5 . 1.373(3) ?
    C4 H4 . 0.9300 ?
    C5 C6 . 1.387(3) ?
    C5 H5 . 0.9300 ?
    C6 H6 . 0.9300 ?
    C7 O1 . 1.2472(19) ?
    C7 N1 . 1.376(2) ?
    C7 C8 . 1.443(2) ?
    C8 C11 . 1.389(2) ?
    C8 C9 . 1.439(2) ?
    C9 N2 . 1.300(2) ?
    C9 C10 . 1.490(2) ?
    C10 H10A . 0.9600 ?
    C10 H10B . 0.9600 ?
    C10 H10C . 0.9600 ?
    C11 N3 . 1.339(2) ?
    C11 C12 . 1.493(2) ?
    C12 H12A . 0.9600 ?
    C12 H12B . 0.9600 ?
    C12 H12C . 0.9600 ?
    C13 C14 . 1.380(2) ?
    C13 C18 . 1.388(2) ?
    C13 N3 . 1.413(2) ?
    C14 C15 . 1.377(2) ?
    C14 H14 . 0.9300 ?
    C15 C16 . 1.383(2) ?
    C15 H15 . 0.9300 ?
    C16 C17 . 1.384(2) ?
    C16 C19 . 1.498(2) ?
    C17 C18 . 1.376(2) ?
    C17 H17 . 0.9300 ?
    C18 H18 . 0.9300 ?
    C19 O2 . 1.210(2) ?
    C19 C20 . 1.494(3) ?
    C20 H20A . 0.9600 ?
    C20 H20B . 0.9600 ?
    C20 H20C . 0.9600 ?
    N1 N2 . 1.4006(19) ?
    N3 H3A . 0.895(15) ?
loop_
    _geom_angle_atom_site_label_1
    _geom_angle_atom_site_label_2
    _geom_angle_atom_site_label_3
    _geom_angle_site_symmetry_1
    _geom_angle_site_symmetry_3
    _geom_angle
    _geom_angle_publ_flag
    C6 C1 C2 . . 119.44(17) ?
    C6 C1 N1 . . 121.12(15) ?
    C2 C1 N1 . . 119.44(17) ?
    C3 C2 C1 . . 120.0(2) ?
    C3 C2 H2 . . 120.0 ?
    C1 C2 H2 . . 120.0 ?
    C4 C3 C2 . . 120.9(2) ?
    C4 C3 H3 . . 119.5 ?
    C2 C3 H3 . . 119.5 ?
    C3 C4 C5 . . 119.3(2) ?
    C3 C4 H4 . . 120.3 ?
    C5 C4 H4 . . 120.3 ?
    C4 C5 C6 . . 121.1(2) ?
    C4 C5 H5 . . 119.5 ?
    C6 C5 H5 . . 119.5 ?
    C1 C6 C5 . . 119.22(19) ?
    C1 C6 H6 . . 120.4 ?
    C5 C6 H6 . . 120.4 ?
    O1 C7 N1 . . 126.05(15) ?
    O1 C7 C8 . . 128.90(14) ?
    N1 C7 C8 . . 105.04(13) ?
    C11 C8 C9 . . 133.02(15) ?
    C11 C8 C7 . . 122.26(14) ?
    C9 C8 C7 . . 104.71(14) ?
    N2 C9 C8 . . 111.89(15) ?
    N2 C9 C10 . . 118.56(15) ?
    C8 C9 C10 . . 129.55(16) ?
    C9 C10 H10A . . 109.5 ?
    C9 C10 H10B . . 109.5 ?
    H10A C10 H10B . . 109.5 ?
    C9 C10 H10C . . 109.5 ?
    H10A C10 H10C . . 109.5 ?
    H10B C10 H10C . . 109.5 ?
    N3 C11 C8 . . 116.82(14) ?
    N3 C11 C12 . . 119.81(15) ?
    C8 C11 C12 . . 123.36(14) ?
    C11 C12 H12A . . 109.5 ?
    C11 C12 H12B . . 109.5 ?
    H12A C12 H12B . . 109.5 ?
    C11 C12 H12C . . 109.5 ?
    H12A C12 H12C . . 109.5 ?
    H12B C12 H12C . . 109.5 ?
    C14 C13 C18 . . 119.26(15) ?
    C14 C13 N3 . . 117.11(14) ?
    C18 C13 N3 . . 123.42(15) ?
    C15 C14 C13 . . 120.55(15) ?
    C15 C14 H14 . . 119.7 ?
    C13 C14 H14 . . 119.7 ?
    C14 C15 C16 . . 120.94(16) ?
    C14 C15 H15 . . 119.5 ?
    C16 C15 H15 . . 119.5 ?
    C15 C16 C17 . . 117.95(15) ?
    C15 C16 C19 . . 122.73(16) ?
    C17 C16 C19 . . 119.24(16) ?
    C18 C17 C16 . . 121.75(16) ?
    C18 C17 H17 . . 119.1 ?
    C16 C17 H17 . . 119.1 ?
    C17 C18 C13 . . 119.55(16) ?
    C17 C18 H18 . . 120.2 ?
    C13 C18 H18 . . 120.2 ?
    O2 C19 C20 . . 120.93(18) ?
    O2 C19 C16 . . 119.9(2) ?
    C20 C19 C16 . . 119.16(18) ?
    C19 C20 H20A . . 109.5 ?
    C19 C20 H20B . . 109.5 ?
    H20A C20 H20B . . 109.5 ?
    C19 C20 H20C . . 109.5 ?
    H20A C20 H20C . . 109.5 ?
    H20B C20 H20C . . 109.5 ?
    C7 N1 N2 . . 111.72(13) ?
    C7 N1 C1 . . 128.96(14) ?
    N2 N1 C1 . . 119.31(13) ?
    C9 N2 N1 . . 106.63(13) ?
    C11 N3 C13 . . 130.49(14) ?
    C11 N3 H3A . . 113.1(13) ?
    C13 N3 H3A . . 116.4(13) ?
loop_
    _geom_torsion_atom_site_label_1
    _geom_torsion_atom_site_label_2
    _geom_torsion_atom_site_label_3
    _geom_torsion_atom_site_label_4
    _geom_torsion_site_symmetry_1
    _geom_torsion_site_symmetry_2
    _geom_torsion_site_symmetry_3
    _geom_torsion_site_symmetry_4
    _geom_torsion
    _geom_torsion_publ_flag
    C6 C1 C2 C3 . . . . -0.8(3) ?
    N1 C1 C2 C3 . . . . 179.45(18) ?
    C1 C2 C3 C4 . . . . 0.3(3) ?
    C2 C3 C4 C5 . . . . 0.5(3) ?
    C3 C4 C5 C6 . . . . -0.9(3) ?
    C2 C1 C6 C5 . . . . 0.5(3) ?
    N1 C1 C6 C5 . . . . -179.81(16) ?
    C4 C5 C6 C1 . . . . 0.4(3) ?
    O1 C7 C8 C11 . . . . -0.1(3) ?
    N1 C7 C8 C11 . . . . 178.89(14) ?
    O1 C7 C8 C9 . . . . -179.84(17) ?
    N1 C7 C8 C9 . . . . -0.80(16) ?
    C11 C8 C9 N2 . . . . -179.15(17) ?
    C7 C8 C9 N2 . . . . 0.49(19) ?
    C11 C8 C9 C10 . . . . 1.4(3) ?
    C7 C8 C9 C10 . . . . -178.95(18) ?
    C9 C8 C11 N3 . . . . -177.17(17) ?
    C7 C8 C11 N3 . . . . 3.2(2) ?
    C9 C8 C11 C12 . . . . 1.8(3) ?
    C7 C8 C11 C12 . . . . -177.78(16) ?
    C18 C13 C14 C15 . . . . 0.0(3) ?
    N3 C13 C14 C15 . . . . -174.80(16) ?
    C13 C14 C15 C16 . . . . -0.5(3) ?
    C14 C15 C16 C17 . . . . 0.3(3) ?
    C14 C15 C16 C19 . . . . 176.95(17) ?
    C15 C16 C17 C18 . . . . 0.4(3) ?
    C19 C16 C17 C18 . . . . -176.39(17) ?
    C16 C17 C18 C13 . . . . -0.8(3) ?
    C14 C13 C18 C17 . . . . 0.6(3) ?
    N3 C13 C18 C17 . . . . 175.11(17) ?
    C15 C16 C19 O2 . . . . -175.8(2) ?
    C17 C16 C19 O2 . . . . 0.7(3) ?
    C15 C16 C19 C20 . . . . 3.4(3) ?
    C17 C16 C19 C20 . . . . 179.97(18) ?
    O1 C7 N1 N2 . . . . 179.96(15) ?
    C8 C7 N1 N2 . . . . 0.89(17) ?
    O1 C7 N1 C1 . . . . 0.2(3) ?
    C8 C7 N1 C1 . . . . -178.83(15) ?
    C6 C1 N1 C7 . . . . 3.6(3) ?
    C2 C1 N1 C7 . . . . -176.73(16) ?
    C6 C1 N1 N2 . . . . -176.12(16) ?
    C2 C1 N1 N2 . . . . 3.6(2) ?
    C8 C9 N2 N1 . . . . 0.04(19) ?
    C10 C9 N2 N1 . . . . 179.55(16) ?
    C7 N1 N2 C9 . . . . -0.60(19) ?
    C1 N1 N2 C9 . . . . 179.15(14) ?
    C8 C11 N3 C13 . . . . -175.30(16) ?
    C12 C11 N3 C13 . . . . 5.7(3) ?
    C14 C13 N3 C11 . . . . -142.71(18) ?
    C18 C13 N3 C11 . . . . 42.7(3) ?
loop_
    _geom_hbond_atom_site_label_D
    _geom_hbond_atom_site_label_H
    _geom_hbond_atom_site_label_A
    _geom_hbond_site_symmetry_A
    _geom_hbond_distance_DH
    _geom_hbond_distance_HA
    _geom_hbond_distance_DA
    _geom_hbond_angle_DHA
    N3 H3A O1 . 0.895(15) 1.878(17) 2.6527(18) 143.7(18)
    C4 H4 O2 4_776 0.93 2.57 3.403(2) 150
_shelx_hkl_file
;
  -2   0   0   86.11    7.30   0
  -2   0   0   88.06    6.89   0
   2   0   0   83.68    7.15   0
  -4   0   0  615.58    7.51   0
  -4   0   0  607.43    6.00   0
  -4   0   0  625.61    6.61   0
   4   0   0  623.96    7.14   0
  -6   0   0 1486.45    8.95   0
  -6   0   0 1608.60    8.38   0
   6   0   0 1593.91    8.74   0
  -6   0   0 1688.47    8.61   0
  -8   0   0   83.25    3.21   0
  -8   0   0   89.12    3.36   0
   8   0   0   88.87    3.54   0
  -8   0   0   76.48    4.09   0
 -10   0   0  570.08    5.78   0
  10   0   0  534.79    4.68   0
 -10   0   0  622.41    5.42   0
 -10   0   0  538.47    4.54   0
  12   0   0   12.57    3.26   0
 -12   0   0    9.46    3.58   0
 -12   0   0   10.79    3.18   0
 -12   0   0    9.42    2.47   0
 -14   0   0   10.27    3.52   0
 -14   0   0   14.87    3.77   0
 -14   0   0   13.88    3.44   0
  -1   1   0  309.12    8.57   0
   1   1   0  350.79   11.99   0
   1  -1   0  334.99   10.17   0
   1   1   0  301.61   14.56   0
  -1   1   0  339.32    9.97   0
  -1  -1   0  282.49   14.30   0
  -1  -1   0  362.98   11.98   0
   1  -1   0  306.56    8.32   0
   2   1   0  809.98   10.83   0
   2  -1   0  744.77    9.38   0
  -2  -1   0  714.17   11.79   0
  -2   1   0  725.51    8.79   0
  -2   1   0  727.51    9.50   0
  -2  -1   0  800.47   10.85   0
   2   1   0  753.63   12.85   0
   2  -1   0  789.26   10.03   0
  -3   1   0  917.44    8.54   0
  -3   1   0  806.90    7.43   0
  -3  -1   0  830.96   10.07   0
  -3  -1   0  923.27    9.31   0
   3  -1   0  845.31    7.88   0
  -3   1   0  833.92    8.05   0
   3   1   0  918.05    9.02   0
   3   1   0  825.67    9.84   0
  -4   1   0 1347.68    9.41   0
   4   1   0 1315.24   10.07   0
  -4  -1   0 1292.49   10.47   0
  -4   1   0 1271.24    8.43   0
   4   1   0 1283.83    8.40   0
  -4  -1   0 1384.18    9.31   0
  -4   1   0 1343.23    8.72   0
   4  -1   0 1359.83    9.00   0
  -5  -1   0  112.42    4.50   0
  -5   1   0  121.82    3.94   0
   5   1   0  112.08    4.17   0
   5  -1   0  111.26    4.27   0
  -5   1   0  113.13    4.74   0
  -5   1   0  109.33    3.81   0
  -5  -1   0  120.36    4.23   0
   6  -1   0   13.85    3.68   0
  -6   1   0   16.32    3.24   0
  -6  -1   0   16.59    3.36   0
  -6   1   0   13.16    4.20   0
  -6  -1   0   15.27    3.86   0
   6   1   0   15.29    3.34   0
  -6  -1   0   17.69    3.62   0
  -6   1   0   14.77    2.47   0
  -7   1   0  180.98    3.89   0
   7  -1   0  179.81    4.18   0
  -7  -1   0  157.83    4.25   0
  -7   1   0  157.47    4.60   0
  -7  -1   0  156.01    3.12   0
   7   1   0  165.57    4.06   0
  -7  -1   0  178.18    4.05   0
  -7   1   0  160.34    3.65   0
  -8  -1   0   50.83    3.18   0
  -8   1   0   45.06    2.38   0
   8   1   0   43.78    3.32   0
  -8   1   0   42.42    3.83   0
  -8   1   0   48.02    2.27   0
  -8  -1   0   45.77    4.06   0
  -8  -1   0   50.84    3.30   0
   8  -1   0   41.33    2.40   0
   9   1   0  280.22    4.45   0
  -9   1   0  268.74    4.43   0
  -9  -1   0  293.86    4.65   0
  -9   1   0  298.47    4.60   0
   9  -1   0  287.39    4.47   0
  -9  -1   0  258.71    4.49   0
  -9  -1   0  275.35    5.00   0
  -9   1   0  270.53    4.82   0
 -10   1   0  140.35    3.80   0
 -10  -1   0  107.53    2.81   0
 -10  -1   0  113.18    4.32   0
 -10   1   0  119.28    4.30   0
 -10  -1   0  133.77    3.77   0
  10   1   0  119.90    3.82   0
  10  -1   0  134.91    3.87   0
 -10   1   0  121.10    3.55   0
 -11   1   0    1.94    2.25   0
 -11   1   0    0.48    2.66   0
  11  -1   0    0.51    3.10   0
 -11  -1   0   -0.36    3.61   0
  11   1   0    3.22    3.16   0
 -11  -1   0    2.55    2.95   0
 -11  -1   0    1.68    3.21   0
 -11   1   0    6.70    2.98   0
 -12  -1   0    2.14    2.37   0
 -12  -1   0    3.53    3.58   0
 -12  -1   0    6.18    3.07   0
 -12   1   0    3.52    3.66   0
  12  -1   0    5.45    3.15   0
 -12   1   0   -0.63    2.22   0
 -12   1   0    4.43    3.17   0
 -13   1   0    3.20    2.28   0
 -13   1   0    1.85    3.58   0
 -13  -1   0    2.40    3.60   0
 -13  -1   0    0.50    3.19   0
 -13  -1   0    2.66    3.14   0
 -13  -1   0    0.97    2.21   0
  13  -1   0    3.75    2.31   0
 -13   1   0   -3.75    3.31   0
  14  -1   0   12.52    3.74   0
 -14  -1   0    9.29    3.54   0
 -14   1   0    7.38    3.85   0
 -14  -1   0    9.96    3.78   0
 -14  -1   0    1.97    3.42   0
 -14  -1   0    8.20    2.48   0
 -14   1   0    7.41    3.50   0
 -14   1   0    9.81    2.49   0
   0  -2   0 2874.59   21.21   0
   0   2   0 2814.87   20.82   0
   0  -2   0 2765.94   22.44   0
   0   2   0 2482.46   21.15   0
   1   2   0    0.78    7.78   0
  -1  -2   0    3.16    8.81   0
   1   2   0    0.57    8.07   0
  -1   2   0    1.75    6.80   0
  -1   2   0    1.63    5.78   0
   1  -2   0    2.50    6.51   0
   1  -2   0    1.68    5.85   0
  -1  -2   0    1.17    6.21   0
   2  -2   0  247.30    7.04   0
   2   2   0  244.54    7.55   0
  -2  -2   0  256.53    7.82   0
   2  -2   0  217.24    5.14   0
   2   2   0  232.38   10.03   0
  -2   2   0  221.58    6.25   0
  -2   2   0  242.13    7.11   0
  -2  -2   0  211.71    9.18   0
  -3  -2   0  355.99    8.54   0
   3  -2   0  356.44    6.49   0
  -3  -2   0  378.97    6.97   0
  -3   2   0  355.07    6.84   0
  -3   2   0  344.76    5.76   0
  -3  -2   0  332.56    8.43   0
   3   2   0  372.14    6.70   0
   3  -2   0  359.87    5.78   0
  -4   2   0  104.94    3.87   0
  -4   2   0  105.43    4.11   0
  -4  -2   0  108.09    3.65   0
   4  -2   0  115.28    4.74   0
  -4  -2   0  117.69    5.67   0
   4   2   0  117.50    4.35   0
  -4  -2   0   95.27    4.99   0
  -5  -2   0   54.21    4.34   0
   5   2   0   59.38    3.68   0
  -5   2   0   52.19    3.61   0
  -5   2   0   64.63    4.48   0
   5  -2   0   53.39    2.96   0
  -5   2   0   54.50    3.40   0
  -5  -2   0   54.40    2.86   0
   6   2   0    1.14    3.06   0
  -6   2   0   -0.02    4.07   0
   6  -2   0   -0.10    2.51   0
  -6   2   0    3.90    2.92   0
  -6  -2   0    3.17    3.35   0
  -6   2   0    0.74    3.13   0
  -6  -2   0   -0.14    3.40   0
  -7  -2   0   32.96    4.30   0
  -7   2   0   32.52    3.07   0
  -7   2   0   30.41    3.99   0
   7   2   0   29.01    3.04   0
  -7  -2   0   33.91    3.54   0
  -7   2   0   32.26    2.97   0
   7  -2   0   32.26    2.54   0
  -7  -2   0   35.57    3.28   0
  -8  -2   0  232.57    4.36   0
  -8  -2   0  216.54    4.84   0
   8  -2   0  235.29    4.24   0
   8   2   0  211.46    4.25   0
  -8  -2   0  217.44    4.18   0
  -8   2   0  226.50    3.98   0
  -8   2   0  230.92    4.63   0
  -8   2   0  221.25    3.31   0
  -9   2   0  520.94    5.10   0
  -9  -2   0  517.02    6.26   0
  -9   2   0  570.54    5.35   0
  -9  -2   0  509.78    5.16   0
  -9  -2   0  559.01    5.43   0
  -9   2   0  528.11    5.93   0
   9  -2   0  580.55    5.45   0
 -10   2   0   48.68    2.39   0
 -10   2   0   39.94    3.96   0
 -10  -2   0   53.33    3.87   0
 -10  -2   0   57.44    3.48   0
 -10  -2   0   50.21    3.27   0
 -10   2   0   50.49    2.54   0
  10  -2   0   51.98    3.43   0
 -11   2   0   67.16    3.53   0
 -11  -2   0   54.16    3.14   0
  11  -2   0   55.01    2.62   0
 -11  -2   0   62.91    2.74   0
 -11  -2   0   56.17    3.77   0
 -11  -2   0   66.53    3.45   0
 -11   2   0   61.53    3.39   0
 -11   2   0   56.67    3.79   0
 -12  -2   0    2.20    3.10   0
 -12   2   0    5.91    2.28   0
 -12  -2   0    7.74    3.18   0
 -12  -2   0    6.30    3.02   0
 -12   2   0    5.39    3.74   0
 -12   2   0    3.76    2.25   0
  12  -2   0    7.25    3.43   0
 -12  -2   0    6.28    3.42   0
 -13   2   0    6.72    3.33   0
 -13   2   0    0.59    3.57   0
 -13  -2   0    3.55    3.33   0
  13  -2   0   -0.09    3.32   0
 -13  -2   0    3.99    3.10   0
 -13  -2   0    2.33    3.78   0
 -13   2   0    5.46    3.33   0
 -13  -2   0    2.10    3.30   0
 -14  -2   0    2.08    3.75   0
 -14   2   0    1.48    3.57   0
 -14   2   0    2.05    3.87   0
 -14  -2   0   -0.49    3.45   0
  14  -2   0    2.42    2.56   0
 -14   2   0    3.71    3.49   0
 -14  -2   0    3.39    3.38   0
 -14  -2   0    1.58    3.53   0
   1   3   0  648.92   12.49   0
  -1  -3   0  630.36   12.68   0
   1   3   0  629.37   10.76   0
   1  -3   0  602.91    8.33   0
   1  -3   0  654.08    9.04   0
  -1   3   0  606.32    8.50   0
  -1   3   0  592.46    7.76   0
  -1  -3   0  575.69   10.30   0
   2  -3   0  268.14    5.73   0
   2  -3   0  283.45    6.45   0
  -2   3   0  270.37    6.76   0
  -2  -3   0  252.53    9.94   0
  -2   3   0  239.93    4.74   0
  -2  -3   0  262.94    7.54   0
   2   3   0  295.75    8.81   0
   2   3   0  261.00    8.81   0
   3  -3   0  213.19    4.41   0
  -3   3   0  221.68    4.76   0
   3  -3   0  230.84    4.97   0
  -3  -3   0  229.07    6.20   0
  -3  -3   0  194.98    7.35   0
  -3  -3   0  204.36    7.20   0
  -3   3   0  223.54    5.86   0
   3   3   0  235.85    5.99   0
  -4   3   0  407.69    5.24   0
  -4  -3   0  384.39    7.60   0
   4  -3   0  394.84    4.67   0
  -4  -3   0  411.07    7.73   0
   4   3   0  445.60    6.19   0
  -4   3   0  388.98    4.93   0
   4  -3   0  396.61    4.56   0
  -4  -3   0  418.99    6.33   0
  -5  -3   0   56.74    4.05   0
   5  -3   0   70.68    3.94   0
  -5   3   0   64.26    4.29   0
  -5   3   0   60.37    2.67   0
  -5  -3   0   65.90    4.51   0
   5   3   0   61.09    3.58   0
  -5   3   0   65.37    3.41   0
  -5  -3   0   70.36    3.93   0
  -6   3   0  240.10    3.44   0
  -6   3   0  266.14    4.23   0
   6  -3   0  278.86    4.52   0
  -6   3   0  270.86    4.92   0
  -6  -3   0  270.38    4.86   0
   6   3   0  264.44    4.49   0
  -6  -3   0  234.46    5.06   0
  -6  -3   0  253.27    4.92   0
  -7  -3   0  135.84    4.31   0
  -7   3   0  120.11    3.37   0
  -7   3   0  113.79    3.32   0
  -7  -3   0  108.30    4.18   0
  -7   3   0  117.08    2.68   0
  -7  -3   0  125.54    4.02   0
   7  -3   0  127.42    3.86   0
   8  -3   0   16.16    3.50   0
  -8  -3   0   14.54    3.11   0
  -8   3   0   14.89    3.23   0
  -8   3   0   14.16    3.09   0
  -8  -3   0   13.56    3.85   0
  -8  -3   0   15.56    3.30   0
  -8  -3   0   13.72    3.41   0
  -8   3   0    8.78    2.77   0
  -9  -3   0  102.16    3.90   0
  -9  -3   0  105.40    3.76   0
  -9   3   0   98.97    3.47   0
   9  -3   0  105.87    3.91   0
  -9   3   0  108.14    3.62   0
  -9   3   0  100.19    4.40   0
  -9  -3   0  100.48    5.09   0
  -9  -3   0   87.14    3.52   0
 -10   3   0    2.65    2.92   0
  10  -3   0    5.48    2.22   0
 -10   3   0    4.88    2.58   0
 -10  -3   0    2.70    3.00   0
 -10  -3   0    6.09    3.48   0
 -10  -3   0    8.44    3.22   0
 -10  -3   0    4.98    3.06   0
 -10   3   0    5.42    2.12   0
  11  -3   0   27.21    3.38   0
 -11   3   0   27.80    3.24   0
 -11   3   0   25.36    3.79   0
 -11  -3   0   32.46    3.52   0
 -11   3   0   22.83    3.23   0
 -11  -3   0   25.08    3.35   0
 -11  -3   0   26.61    3.41   0
 -11  -3   0   27.68    3.94   0
 -12  -3   0    0.37    2.19   0
 -12   3   0    1.41    3.14   0
 -12   3   0    1.42    2.28   0
 -12  -3   0    2.61    3.39   0
  12  -3   0    1.39    3.10   0
 -12   3   0    5.12    3.55   0
 -12  -3   0    4.33    3.31   0
 -12  -3   0   -0.05    3.69   0
 -13   3   0   13.90    3.21   0
  13  -3   0   18.15    2.38   0
 -13  -3   0   20.40    3.54   0
 -13   3   0   28.33    3.35   0
 -13  -3   0   14.84    3.41   0
 -13   3   0   14.19    3.64   0
 -13  -3   0   25.99    3.44   0
 -13  -3   0   19.80    3.88   0
  14  -3   0    6.33    3.41   0
 -14  -3   0    1.21    3.54   0
 -14  -3   0   -0.65    3.90   0
 -14   3   0    3.86    3.41   0
 -14   3   0    4.58    2.49   0
 -14  -3   0    4.27    3.65   0
 -14   3   0    3.99    3.71   0
 -14  -3   0    3.96    3.66   0
   0   4   0 6949.61   24.63   0
   0  -4   0 7501.64   23.70   0
   0  -4   0 6736.46   24.16   0
  -1   4   0 1887.52   12.00   0
  -1  -4   0 2041.03   15.86   0
   1   4   0 1949.27   14.90   0
  -1   4   0 2099.01   12.11   0
   1   4   0 2089.51   15.58   0
  -1  -4   0 1837.29   14.05   0
   1  -4   0 1913.93   11.99   0
   1  -4   0 2139.92   11.97   0
   2   4   0  145.02    6.68   0
   2  -4   0  130.97    4.39   0
  -2  -4   0  126.11    5.48   0
  -2   4   0  112.84    3.45   0
   2  -4   0  136.57    5.15   0
  -2   4   0  137.69    5.64   0
   2   4   0  131.77    6.75   0
  -2  -4   0  124.00    8.01   0
  -3  -4   0   89.38    6.30   0
   3   4   0   92.49    6.13   0
  -3  -4   0   96.36    5.61   0
  -3   4   0   86.57    3.80   0
  -3   4   0   90.27    4.94   0
   3  -4   0  101.55    4.01   0
   3  -4   0   90.19    4.49   0
   3   4   0   98.86    4.82   0
   4  -4   0  118.73    4.24   0
  -4   4   0  111.08    3.05   0
  -4   4   0  105.06    3.59   0
   4   4   0  120.86    4.30   0
  -4  -4   0  118.48    4.66   0
   4  -4   0  110.98    3.95   0
  -4  -4   0  104.13    5.56   0
  -4  -4   0  101.27    5.37   0
  -5   4   0   40.42    2.45   0
  -5  -4   0   38.34    3.70   0
  -5  -4   0   40.77    5.21   0
  -5   4   0   44.56    4.17   0
  -5  -4   0   43.31    3.78   0
   5   4   0   42.31    3.40   0
   5  -4   0   47.13    3.71   0
  -6  -4   0  591.36    6.19   0
   6   4   0  578.74    5.73   0
   6  -4   0  569.10    4.66   0
  -6   4   0  572.23    5.73   0
  -6  -4   0  498.45    7.08   0
  -6  -4   0  540.20    6.99   0
  -6   4   0  592.10    5.35   0
  -6   4   0  535.58    4.55   0
  -7  -4   0   55.71    4.84   0
   7  -4   0   56.69    2.64   0
  -7   4   0   56.62    4.06   0
  -7   4   0   55.54    3.23   0
  -7   4   0   55.66    3.14   0
  -7  -4   0   56.62    3.63   0
  -7  -4   0   53.55    3.57   0
   7   4   0   60.11    3.32   0
  -8  -4   0  239.19    5.78   0
   8  -4   0  267.24    4.35   0
  -8  -4   0  263.91    5.61   0
  -8  -4   0  253.68    4.50   0
  -8   4   0  239.41    4.82   0
  -8   4   0  259.76    4.15   0
  -8   4   0  226.05    3.31   0
  -9  -4   0  107.27    4.77   0
  -9   4   0  101.56    4.23   0
  -9  -4   0  106.58    3.90   0
  -9   4   0  104.88    3.59   0
   9  -4   0  115.50    3.70   0
  -9  -4   0  104.16    3.63   0
  -9   4   0  102.40    3.40   0
  -9  -4   0  113.24    3.96   0
  10  -4   0   13.45    3.20   0
 -10  -4   0    7.16    3.13   0
 -10  -4   0    8.48    3.25   0
 -10  -4   0   13.99    3.29   0
 -10   4   0   11.10    3.74   0
 -10  -4   0    3.91    4.31   0
 -10   4   0    8.04    3.10   0
 -10   4   0    4.14    2.97   0
 -11  -4   0    2.73    3.49   0
 -11   4   0    7.89    3.68   0
  11  -4   0    6.92    2.29   0
 -11  -4   0    7.27    3.63   0
 -11   4   0    9.00    2.21   0
 -11  -4   0    7.56    3.15   0
 -11   4   0    5.20    2.97   0
 -11  -4   0    8.95    3.33   0
 -12   4   0    5.51    3.70   0
 -12  -4   0    9.73    3.29   0
  12  -4   0    7.53    3.34   0
 -12  -4   0    5.43    4.54   0
 -12   4   0    2.68    3.18   0
 -12  -4   0    7.01    3.14   0
 -12  -4   0    6.94    3.36   0
 -12   4   0   -0.47    3.06   0
 -13  -4   0    1.14    3.55   0
 -13   4   0    3.29    3.74   0
 -13   4   0   -0.62    3.21   0
 -13  -4   0   -0.78    3.44   0
 -13   4   0    1.82    2.38   0
 -13  -4   0    0.39    3.75   0
  13  -4   0   -0.33    3.22   0
 -13  -4   0   -1.03    2.40   0
  -1  -5   0  970.69    9.73   0
   1  -5   0 1014.84    8.18   0
  -1  -5   0  942.13    9.97   0
   1  -5   0  951.34    8.13   0
   1   5   0 1031.70   10.52   0
   1   5   0  984.91    9.96   0
  -1   5   0  903.34    8.07   0
  -1   5   0  980.02    8.30   0
   2  -5   0   13.06    4.33   0
   2   5   0   10.64    4.20   0
  -2  -5   0    8.62    4.97   0
   2   5   0    8.69    3.93   0
   2  -5   0    9.16    3.30   0
  -2   5   0    7.82    3.35   0
  -2   5   0   11.17    4.59   0
  -2  -5   0   11.05    4.47   0
   3   5   0   13.28    4.18   0
  -3   5   0   13.23    4.61   0
  -3   5   0   12.91    3.32   0
  -3  -5   0   11.66    5.46   0
   3  -5   0   14.20    3.28   0
   3   5   0   13.97    4.63   0
   3  -5   0   13.65    4.03   0
  -3  -5   0   10.95    3.64   0
  -4  -5   0  293.83    5.50   0
   4   5   0  328.28    6.12   0
  -4   5   0  302.56    4.68   0
   4  -5   0  282.09    3.89   0
   4  -5   0  294.17    4.11   0
  -4  -5   0  287.41    8.35   0
  -4   5   0  303.18    5.39   0
  -5  -5   0    1.75    3.22   0
  -5   5   0    1.13    3.05   0
   5  -5   0   -1.01    2.41   0
  -5  -5   0    0.55    5.14   0
  -5   5   0    1.94    3.75   0
   5   5   0    1.73    2.98   0
   5  -5   0    3.66    3.12   0
  -5  -5   0    0.58    4.74   0
  -6  -5   0    0.50    3.29   0
   6   5   0    2.47    2.97   0
  -6   5   0    3.07    2.70   0
  -6   5   0    3.65    2.07   0
  -6  -5   0    0.81    4.27   0
  -6   5   0    3.88    2.93   0
   6  -5   0    2.20    2.28   0
  -6  -5   0    1.57    4.18   0
  -7   5   0    1.15    2.98   0
  -7  -5   0    6.60    4.30   0
  -7   5   0    9.44    3.79   0
   7  -5   0    3.95    2.25   0
  -7  -5   0    8.16    3.34   0
   7   5   0    7.08    2.94   0
  -7  -5   0    5.41    3.82   0
  -7   5   0    2.15    2.97   0
  -8   5   0    3.78    3.75   0
  -8   5   0    1.46    2.97   0
  -8   5   0   -1.70    2.93   0
  -8  -5   0    2.62    3.42   0
  -8  -5   0    3.61    3.72   0
  -8  -5   0    1.99    4.22   0
   8  -5   0   -0.41    3.18   0
  -9  -5   0   19.88    3.21   0
  -9  -5   0   23.45    3.51   0
  -9   5   0   21.82    3.13   0
  -9   5   0   22.17    2.92   0
  -9   5   0   23.82    3.73   0
  -9  -5   0   23.83    3.95   0
  -9  -5   0   22.55    4.47   0
   9  -5   0   20.37    3.31   0
 -10   5   0    2.16    2.92   0
  10  -5   0   -0.56    2.22   0
 -10   5   0    1.95    3.64   0
 -10  -5   0   -0.61    4.28   0
 -10  -5   0    3.20    3.99   0
 -10  -5   0    0.73    2.97   0
 -10  -5   0    0.06    3.18   0
 -10   5   0    1.74    2.12   0
 -11  -5   0    2.62    3.25   0
 -11  -5   0    1.44    3.04   0
 -11  -5   0    0.84    2.51   0
 -11   5   0    0.65    2.44   0
 -11   5   0    3.04    3.06   0
  11  -5   0    0.10    3.30   0
 -11  -5   0   -2.61    4.38   0
 -11   5   0   -1.68    2.09   0
 -12  -5   0   10.18    3.45   0
 -12   5   0    7.02    3.25   0
 -12  -5   0    1.60    3.28   0
 -12   5   0    5.79    3.77   0
 -12  -5   0    6.38    4.51   0
 -12   5   0    6.70    2.29   0
 -12  -5   0    7.26    4.21   0
  12  -5   0    5.45    3.45   0
 -13  -5   0    3.44    3.56   0
 -13  -5   0    8.63    4.67   0
 -13   5   0    2.22    2.56   0
 -13  -5   0    3.99    3.30   0
 -13   5   0    2.49    2.36   0
 -13   5   0    8.70    3.41   0
 -13  -5   0    5.67    3.69   0
  13  -5   0    4.13    2.39   0
   0   6   0   23.16    3.50   0
   0   6   0   25.20    5.55   0
   0  -6   0   23.43    4.07   0
   0  -6   0   22.80    4.13   0
  -1  -6   0  126.64    4.92   0
  -1   6   0  125.83    4.66   0
  -1  -6   0  123.27    5.12   0
   1   6   0  122.85    4.63   0
  -1   6   0  120.45    5.03   0
   1   6   0  129.56    5.28   0
   1  -6   0  131.80    4.74   0
   1  -6   0  119.03    3.95   0
   2  -6   0   90.90    4.52   0
  -2  -6   0   81.17    4.92   0
  -2   6   0   84.42    3.63   0
   2   6   0   85.52    4.48   0
  -2  -6   0   76.87    3.98   0
   2  -6   0   85.68    3.72   0
   2   6   0   85.30    4.43   0
  -2   6   0   93.83    4.99   0
   3   6   0  425.78    6.69   0
  -3   6   0  360.04    4.33   0
   3  -6   0  419.04    5.11   0
   3   6   0  420.85    8.13   0
  -3   6   0  391.75    4.92   0
  -3  -6   0  372.00    6.17   0
   3  -6   0  380.93    4.55   0
  -3  -6   0  401.77    9.01   0
  -4   6   0   19.43    3.15   0
   4  -6   0   18.31    2.67   0
  -4  -6   0   22.14    4.38   0
  -4   6   0   19.36    3.14   0
   4  -6   0   21.69    3.19   0
  -4  -6   0   21.74    6.34   0
   4   6   0   23.28    4.30   0
   4   6   0   17.69    4.19   0
   5  -6   0   80.97    2.82   0
   5   6   0   86.94    3.90   0
  -5  -6   0   79.47    3.95   0
  -5   6   0   81.93    3.33   0
   5  -6   0   79.24    3.40   0
  -5   6   0   80.92    4.29   0
  -5  -6   0   73.32    5.43   0
  -5  -6   0   76.31    6.64   0
  -6  -6   0   10.46    5.16   0
  -6   6   0   11.83    2.81   0
  -6  -6   0    9.55    4.08   0
   6   6   0   10.70    3.95   0
  -6  -6   0   11.56    4.40   0
   6  -6   0   11.50    3.37   0
  -6   6   0   11.10    2.96   0
   7  -6   0    0.86    3.27   0
  -7   6   0    0.49    2.98   0
  -7   6   0    1.08    3.05   0
  -7  -6   0    2.21    4.80   0
   7   6   0    4.28    3.80   0
  -7  -6   0    1.07    3.49   0
  -7  -6   0    0.05    4.71   0
  -7   6   0    1.14    2.67   0
  -8   6   0  206.71    4.03   0
   8  -6   0  208.24    3.27   0
  -8  -6   0  194.62    6.75   0
  -8   6   0  181.79    4.26   0
  -8  -6   0  204.95    4.76   0
  -8   6   0  192.61    3.13   0
   8   6   0  198.55    4.34   0
  -8  -6   0  209.84    6.55   0
  -9  -6   0   70.40    4.95   0
  -9  -6   0   78.80    4.56   0
  -9   6   0   70.23    2.92   0
  -9   6   0   71.93    3.45   0
  -9  -6   0   69.45    3.47   0
  -9   6   0   69.20    2.55   0
   9  -6   0   77.83    3.56   0
  -9  -6   0   81.34    3.76   0
 -10   6   0    5.97    2.15   0
 -10  -6   0    5.18    4.09   0
 -10   6   0   -0.16    3.64   0
 -10  -6   0    3.13    3.04   0
  10  -6   0    8.68    3.27   0
 -10  -6   0    5.86    3.33   0
 -10  -6   0    3.74    4.32   0
 -10   6   0    8.92    3.05   0
  11  -6   0   11.88    2.32   0
 -11  -6   0   11.34    3.52   0
 -11   6   0   15.81    3.10   0
 -11   6   0    8.29    2.66   0
 -11  -6   0    9.77    4.55   0
 -11  -6   0    5.77    3.12   0
 -11  -6   0    9.71    4.15   0
 -11   6   0    9.32    3.26   0
 -12   6   0    4.14    3.32   0
 -12   6   0    4.84    3.77   0
 -12   6   0    2.97    3.25   0
 -12  -6   0   -0.21    3.27   0
 -12  -6   0    1.35    4.54   0
 -12  -6   0   -1.59    3.33   0
  12  -6   0    0.53    3.34   0
 -12  -6   0    3.75    4.20   0
 -13  -6   0    1.88    3.67   0
 -13   6   0    5.54    3.79   0
 -13   6   0   -0.73    2.41   0
 -13  -6   0   -0.96    4.52   0
 -13  -6   0   -0.45    3.46   0
  13  -6   0    0.34    2.41   0
 -13   6   0   -0.31    3.25   0
 -13  -6   0    0.52    4.71   0
  -1   7   0   39.54    4.34   0
  -1  -7   0   35.12    4.04   0
  -1   7   0   33.79    3.25   0
  -1  -7   0   33.71    4.04   0
   1  -7   0   34.49    3.12   0
   1   7   0   38.01    4.18   0
   1  -7   0   33.63    2.86   0
   1   7   0   32.74    3.68   0
   2  -7   0    9.30    2.85   0
   2   7   0    6.94    4.78   0
  -2   7   0    2.47    4.54   0
   2  -7   0    5.98    2.99   0
  -2   7   0    7.65    2.90   0
   2   7   0   10.42    4.52   0
  -2  -7   0    9.94    3.83   0
  -2  -7   0    9.30    4.26   0
   3   7   0   30.49    3.97   0
   3   7   0   27.35    4.40   0
  -3   7   0   29.34    3.11   0
   3  -7   0   23.21    2.35   0
  -3  -7   0   25.34    3.41   0
   3  -7   0   34.55    3.82   0
  -3   7   0   31.76    4.49   0
  -3  -7   0   27.73    5.33   0
   4  -7   0   44.88    3.64   0
   4   7   0   45.01    4.52   0
  -4   7   0   37.30    4.21   0
   4  -7   0   46.22    3.19   0
  -4   7   0   42.11    3.23   0
  -4  -7   0   42.10    4.29   0
  -4  -7   0   40.41    6.42   0
   4   7   0   43.27    4.91   0
   5  -7   0    6.55    2.52   0
  -5  -7   0    5.79    5.80   0
  -5  -7   0    5.79    4.83   0
  -5   7   0    6.03    4.01   0
  -5  -7   0    6.30    3.27   0
  -5   7   0    6.47    2.06   0
   5  -7   0    7.13    2.91   0
   5   7   0    6.44    3.23   0
  -6   7   0    8.06    2.99   0
  -6   7   0   10.96    2.90   0
  -6  -7   0    9.82    6.27   0
  -6  -7   0   12.56    4.28   0
   6   7   0   12.00    3.28   0
  -6  -7   0   11.02    5.18   0
   6  -7   0    9.59    3.44   0
  -7  -7   0   19.58    6.06   0
  -7   7   0   20.01    3.18   0
   7   7   0   27.98    3.97   0
   7  -7   0   25.80    3.28   0
  -7   7   0   23.86    2.31   0
  -7   7   0   19.73    3.76   0
  -7  -7   0   17.95    6.45   0
  -7  -7   0   28.54    4.11   0
   8  -7   0   19.19    3.35   0
  -8   7   0   20.78    3.80   0
  -8   7   0   19.67    2.34   0
   8   7   0   18.74    3.37   0
  -8  -7   0   19.12    3.67   0
  -8  -7   0   16.08    5.37   0
  -8  -7   0   17.36    5.89   0
  -8   7   0   18.16    3.14   0
   9  -7   0   10.89    3.14   0
  -9  -7   0    5.79    3.30   0
  -9  -7   0    3.77    5.39   0
  -9  -7   0    4.17    5.14   0
  -9   7   0    6.24    3.14   0
  -9   7   0    5.62    3.49   0
  -9   7   0    5.02    3.07   0
  -9  -7   0    7.75    3.37   0
 -10  -7   0    2.59    4.78   0
  10  -7   0    1.15    3.12   0
 -10   7   0    4.43    3.09   0
 -10  -7   0    0.85    5.12   0
 -10   7   0    7.69    2.50   0
 -10   7   0   -1.79    3.03   0
 -10  -7   0    4.63    4.09   0
 -10  -7   0    0.82    3.15   0
 -11  -7   0    2.08    5.16   0
 -11  -7   0    3.46    3.38   0
  11  -7   0    1.12    3.25   0
 -11   7   0   -0.93    3.24   0
 -11  -7   0    3.27    3.32   0
 -11  -7   0    3.62    4.98   0
 -11   7   0   -0.61    2.59   0
 -11   7   0    1.68    3.13   0
 -12  -7   0    6.99    3.64   0
 -12  -7   0    6.76    5.12   0
 -12   7   0    2.77    3.34   0
 -12  -7   0    4.68    5.37   0
 -12   7   0    7.13    2.67   0
 -12  -7   0    5.22    3.50   0
  12  -7   0    5.16    2.54   0
 -12   7   0    8.31    3.48   0
   0   8   0    5.20    4.21   0
   0  -8   0    6.62    3.60   0
   0  -8   0    4.05    3.64   0
   0   8   0    1.01    3.26   0
  -1   8   0   84.21    4.72   0
   1  -8   0   90.39    4.03   0
  -1   8   0   86.28    3.62   0
  -1  -8   0   86.90    4.37   0
  -1  -8   0   77.97    3.63   0
   1   8   0   93.78    4.84   0
   1   8   0   93.87    4.67   0
   1  -8   0   86.40    3.47   0
  -2  -8   0   11.65    3.78   0
   2  -8   0   12.32    3.63   0
  -2   8   0   10.07    3.70   0
  -2  -8   0   10.00    4.91   0
   2   8   0   12.53    4.64   0
   2   8   0   10.92    3.62   0
   2  -8   0   11.32    2.95   0
  -2   8   0   11.36    4.23   0
  -3   8   0   69.23    3.43   0
  -3   8   0   63.50    3.31   0
   3   8   0   76.75    4.87   0
  -3  -8   0   66.01    4.26   0
   3   8   0   73.96    4.67   0
  -3  -8   0   65.74    5.33   0
   3  -8   0   70.05    3.39   0
   3  -8   0   62.00    2.86   0
  -4  -8   0   46.85    5.17   0
   4   8   0   54.19    4.44   0
   4   8   0   48.02    4.28   0
  -4   8   0   51.30    3.12   0
  -4   8   0   49.15    4.30   0
  -4  -8   0   50.30    4.06   0
   4  -8   0   61.33    3.17   0
   4  -8   0   59.25    3.66   0
  -5  -8   0    1.52    3.01   0
   5   8   0    0.85    3.77   0
  -5  -8   0    1.73    5.94   0
  -5   8   0    4.05    2.74   0
  -5   8   0    3.34    2.91   0
   5  -8   0    9.36    3.39   0
   5  -8   0    2.46    2.97   0
  -6  -8   0   50.48    8.38   0
  -6   8   0   58.43    2.98   0
  -6   8   0   54.47    2.38   0
   6  -8   0   62.91    2.76   0
  -6  -8   0   56.21    3.70   0
   6   8   0   67.57    4.30   0
  -6  -8   0   47.93    9.32   0
  -7  -8   0  141.62    4.47   0
  -7   8   0  145.87    3.69   0
  -7   8   0  135.30    2.96   0
   7  -8   0  146.24    3.83   0
   7   8   0  141.55    4.26   0
  -7   8   0  128.03    4.36   0
   8  -8   0   31.35    2.41   0
  -8   8   0   30.80    3.80   0
  -8   8   0   31.23    3.05   0
  -8  -8   0   27.01    3.62   0
   8   8   0   31.47    3.45   0
  -8   8   0   30.56    3.18   0
  -9   8   0    7.31    3.14   0
  -9  -8   0    5.78    3.36   0
   9  -8   0    5.39    3.12   0
  -9   8   0   10.02    3.13   0
  -9   8   0    9.28    3.47   0
  -9  -8   0    9.64    3.93   0
  10  -8   0    2.56    3.22   0
 -10   8   0   -1.29    3.42   0
 -10   8   0    0.78    3.21   0
 -10   8   0   -1.60    3.25   0
 -10  -8   0    0.38    4.17   0
 -10  -8   0    1.51    3.22   0
 -11   8   0    5.37    2.56   0
 -11  -8   0    2.39    3.56   0
 -11   8   0    1.20    2.37   0
 -11   8   0   -0.47    3.31   0
  11  -8   0   -0.94    3.28   0
 -11  -8   0    0.88    4.20   0
 -12  -8   0    2.40    3.73   0
 -12  -8   0   -0.32    3.58   0
  12  -8   0    4.14    3.38   0
 -12   8   0    2.07    2.42   0
 -12   8   0    4.17    2.74   0
   1   9   0   12.06    4.02   0
   1  -9   0   10.14    3.12   0
  -1  -9   0   10.97    3.80   0
  -1   9   0    8.96    3.31   0
  -1  -9   0    9.52    2.94   0
   1  -9   0   10.74    3.51   0
  -1   9   0   12.63    3.96   0
   1   9   0    9.59    3.62   0
  -2   9   0    6.97    2.85   0
   2   9   0    5.52    3.68   0
   2   9   0    6.51    4.09   0
  -2   9   0    4.25    3.15   0
   2  -9   0    4.78    2.99   0
   2  -9   0    7.87    3.39   0
  -2  -9   0    6.67    3.56   0
  -2  -9   0    5.96    3.75   0
  -3   9   0    7.86    3.08   0
  -3  -9   0   10.08    4.35   0
   3  -9   0   10.68    2.79   0
   3  -9   0    9.64    3.44   0
  -3   9   0    9.24    3.97   0
  -3  -9   0    7.95    3.55   0
   3   9   0    8.95    3.94   0
   3   9   0   12.26    4.17   0
  -4  -9   0    8.72    5.33   0
   4  -9   0   10.43    2.94   0
   4   9   0    9.65    4.47   0
  -4   9   0    9.60    2.86   0
  -4  -9   0    7.43    3.65   0
   4   9   0    9.56    4.04   0
  -4   9   0    6.98    4.13   0
   4  -9   0    7.48    3.42   0
   5   9   0   18.43    4.08   0
  -5  -9   0   15.60    3.91   0
   5  -9   0   15.76    3.40   0
  -5   9   0   15.08    2.20   0
   5  -9   0   19.40    3.04   0
  -5  -9   0   14.61    6.42   0
  -5   9   0   17.06    2.73   0
   6   9   0   87.15    4.73   0
  -6   9   0   84.51    3.49   0
   6  -9   0   75.63    2.72   0
  -6  -9   0   83.71    4.63   0
  -6   9   0   74.96    2.97   0
   7  -9   0   -1.14    2.40   0
  -7   9   0    6.28    2.99   0
  -7   9   0    1.38    2.96   0
  -7  -9   0    2.11    3.35   0
   7   9   0    1.99    3.70   0
  -7   9   0   -0.47    3.77   0
   8  -9   0    4.21    3.33   0
  -8   9   0    1.41    2.17   0
  -8   9   0    1.02    2.31   0
  -8   9   0    4.81    2.67   0
  -8  -9   0    0.48    3.33   0
   9  -9   0   21.00    3.18   0
  -9   9   0   12.85    3.10   0
  -9   9   0   18.44    3.27   0
  -9   9   0   12.36    2.63   0
  -9  -9   0   13.43    4.03   0
  -9  -9   0   16.93    4.19   0
 -10   9   0    7.77    3.24   0
 -10  -9   0    2.24    3.60   0
 -10  -9   0    3.55    3.36   0
  10  -9   0    3.28    2.31   0
 -10   9   0    5.06    3.58   0
 -10   9   0   -0.25    3.21   0
 -11  -9   0    5.99    4.30   0
  11  -9   0   11.89    3.45   0
 -11   9   0    4.61    3.74   0
 -11  -9   0    9.42    3.78   0
 -11   9   0    9.62    3.41   0
 -11   9   0    6.59    2.59   0
   0  10   0  121.45    4.54   0
   0 -10   0  116.72    4.23   0
   0 -10   0  117.47    4.33   0
   0  10   0  108.64    4.70   0
   1 -10   0    4.90    3.53   0
  -1  10   0    6.69    3.94   0
  -1 -10   0    7.03    3.60   0
   1  10   0    4.78    4.69   0
  -1  10   0    4.67    3.92   0
   1 -10   0    2.31    3.76   0
   1  10   0    6.18    4.09   0
  -1 -10   0    5.36    2.96   0
  -2  10   0   43.15    3.42   0
   2  10   0   44.14    4.52   0
  -2 -10   0   39.40    4.46   0
  -2  10   0   41.33    4.09   0
  -2 -10   0   43.43    4.06   0
   2  10   0   47.98    4.26   0
   2 -10   0   39.97    3.65   0
   2 -10   0   48.43    3.99   0
   3 -10   0    4.43    3.39   0
  -3 -10   0    2.17    4.20   0
  -3 -10   0    3.78    3.62   0
   3  10   0    6.11    4.22   0
  -3  10   0    3.00    3.05   0
  -3  10   0    8.18    3.95   0
   3  10   0    7.61    3.93   0
   3 -10   0    7.48    3.02   0
  -4 -10   0   -1.56    4.82   0
   4 -10   0    5.61    3.14   0
   4 -10   0    3.15    2.31   0
   4  10   0    1.39    3.78   0
   4  10   0    1.85    3.95   0
  -4  10   0   -1.36    2.92   0
  -4  10   0    1.98    2.64   0
  -4 -10   0    0.67    3.67   0
  -5  10   0   16.42    3.73   0
  -5  10   0   14.69    3.14   0
   5 -10   0    8.38    2.26   0
   5  10   0   10.73    3.97   0
  -5 -10   0    8.82    5.79   0
  -5 -10   0   12.65    4.31   0
  -6  10   0   12.20    2.68   0
  -6  10   0   14.86    3.29   0
   6 -10   0   14.23    2.39   0
   6  10   0   15.86    4.07   0
  -6  10   0   16.88    3.11   0
  -6 -10   0   13.71    4.52   0
  -7  10   0   -4.90    2.62   0
  -7 -10   0    1.80    3.93   0
  -7  10   0    1.09    2.15   0
  -7  10   0    4.21    3.04   0
   7 -10   0    3.73    2.33   0
   7  10   0    0.74    3.92   0
  -8  10   0    1.95    3.66   0
  -8  10   0    5.80    2.96   0
  -8 -10   0    5.35    4.05   0
   8 -10   0    5.21    2.39   0
  -8  10   0    3.56    3.31   0
  -9  10   0    6.15    3.71   0
   9 -10   0    1.04    3.34   0
  -9  10   0    0.63    3.18   0
  -9 -10   0    5.14    4.26   0
  -9 -10   0    1.78    4.04   0
  -9  10   0    4.30    3.32   0
 -10  10   0    4.41    2.62   0
 -10  10   0    1.92    3.33   0
 -10  10   0    5.34    3.50   0
 -10 -10   0    3.10    4.24   0
 -10 -10   0    0.06    4.42   0
  10 -10   0    0.53    3.54   0
  -1 -11   0   29.21    3.43   0
   1  11   0   28.87    4.01   0
  -1 -11   0   27.72    3.17   0
  -1  11   0   29.82    3.39   0
   1 -11   0   32.46    4.07   0
  -1  11   0   28.09    3.79   0
   1 -11   0   26.84    3.40   0
   1  11   0   29.16    3.59   0
   2  11   0    3.86    4.32   0
  -2 -11   0    2.46    3.74   0
   2 -11   0    0.65    3.05   0
  -2  11   0    8.56    3.71   0
   2 -11   0    2.17    3.24   0
  -2 -11   0    0.80    4.19   0
  -2  11   0    1.07    3.59   0
   2  11   0    0.84    4.01   0
  -3  11   0    4.41    3.14   0
  -3  11   0    4.63    2.75   0
  -3 -11   0    6.49    4.09   0
   3 -11   0    5.04    3.04   0
   3  11   0    6.44    4.18   0
   3 -11   0    7.25    2.43   0
  -3 -11   0    6.68    3.64   0
   3  11   0    7.19    3.11   0
   4 -11   0    7.13    3.12   0
   4  11   0    7.50    3.90   0
   4  11   0    6.92    4.65   0
   4 -11   0    8.95    3.35   0
  -4  11   0    8.18    2.98   0
  -4 -11   0    4.97    4.20   0
  -4  11   0    7.78    3.80   0
  -4 -11   0    7.09    3.74   0
  -5  11   0    4.92    3.71   0
  -5 -11   0    2.82    6.33   0
  -5  11   0    4.79    3.14   0
  -5 -11   0    3.82    4.37   0
   5  11   0    3.15    4.60   0
   5 -11   0    5.87    3.19   0
  -6  11   0    5.42    3.13   0
  -6  11   0    3.25    2.67   0
   6  11   0    4.54    4.64   0
   6 -11   0    4.91    2.30   0
  -6  11   0    4.75    3.24   0
  -6 -11   0    5.94    4.50   0
  -7  11   0   12.22    2.60   0
  -7  11   0   18.40    3.26   0
   7 -11   0   18.79    2.31   0
  -7 -11   0   16.56    4.73   0
  -7  11   0   18.11    2.36   0
   7  11   0   15.87    4.11   0
  -8  11   0    6.34    3.31   0
  -8  11   0    3.13    3.35   0
  -8 -11   0    4.22    4.19   0
  -8 -11   0    2.70    4.14   0
  -8  11   0    5.50    3.72   0
   8 -11   0    2.96    2.42   0
  -9  11   0    4.66    3.36   0
  -9 -11   0    3.40    4.20   0
  -9 -11   0   -0.60    4.32   0
  -9  11   0    1.05    2.40   0
  -9  11   0    6.85    3.87   0
   9 -11   0    3.69    2.45   0
   0 -12   0    3.50    3.38   0
   0 -12   0    3.77    3.73   0
   0  12   0    1.70    4.19   0
   0  12   0    1.64    3.77   0
  -1  12   0   11.76    3.81   0
   1  12   0   11.36    4.17   0
   1  12   0   12.50    3.72   0
  -1 -12   0   10.68    3.55   0
  -1 -12   0    9.99    3.80   0
   1 -12   0   10.33    3.25   0
   1 -12   0    5.07    3.40   0
  -1  12   0   11.01    4.11   0
   2 -12   0   20.96    3.34   0
   2  12   0   25.52    4.99   0
  -2 -12   0   24.12    4.05   0
  -2  12   0   23.52    3.43   0
  -2 -12   0   24.39    4.47   0
   2  12   0   23.15    3.57   0
  -2  12   0   20.61    2.88   0
   2 -12   0   21.81    3.43   0
   3  12   0    3.12    4.13   0
  -3  12   0    3.38    3.88   0
  -3  12   0    5.16    3.25   0
   3 -12   0    6.31    3.52   0
  -3 -12   0    2.30    3.87   0
  -3 -12   0    3.09    4.15   0
   3  12   0    5.82    4.30   0
   3 -12   0    4.87    3.81   0
  -4  12   0   11.41    3.10   0
   4 -12   0    8.23    3.50   0
   4  12   0    9.10    4.95   0
  -4 -12   0    7.93    4.87   0
  -4  12   0    8.34    3.89   0
   4  12   0   10.56    4.68   0
  -4 -12   0   10.05    4.52   0
  -5  12   0    1.32    3.19   0
  -5  12   0    2.21    3.78   0
   5  12   0    0.71    4.70   0
  -5 -12   0    1.43    4.51   0
  -5  12   0    1.96    3.16   0
   5 -12   0   -0.12    2.41   0
   6  12   0    2.16    4.78   0
  -6  12   0    0.41    3.37   0
   6 -12   0    4.25    3.38   0
  -6  12   0   -0.85    2.60   0
  -6 -12   0    0.23    4.71   0
  -6  12   0    1.30    2.30   0
  -7  12   0   10.64    3.38   0
  -7  12   0    8.01    2.76   0
   7 -12   0    6.89    3.49   0
  -7 -12   0    8.88    4.98   0
  -7  12   0    9.31    3.52   0
  -8  12   0    1.84    3.44   0
  -8  12   0    4.65    3.56   0
   8 -12   0    1.24    2.51   0
  -8 -12   0    1.45    4.34   0
  -8  12   0    8.50    3.85   0
  -8 -12   0    2.31    4.35   0
  -1 -13   0    3.40    4.18   0
   1 -13   0    1.15    3.41   0
   1  13   0    0.58    4.19   0
  -1 -13   0   -0.84    3.92   0
   1  13   0    0.80    3.51   0
  -1  13   0   -1.09    3.35   0
  -1  13   0    4.13    3.75   0
   1 -13   0    2.76    3.97   0
  -2  13   0    4.88    3.71   0
  -2 -13   0    1.37    4.19   0
   2  13   0   -0.42    4.77   0
  -2 -13   0   -0.40    4.42   0
   2 -13   0    1.97    3.24   0
  -2  13   0   -1.11    3.30   0
   2 -13   0   -0.79    3.35   0
   2  13   0    0.96    4.25   0
   3 -13   0    0.15    3.42   0
  -3 -13   0   -0.50    4.17   0
   3  13   0    0.38    4.14   0
   3  13   0   -0.53    4.89   0
  -3 -13   0    1.05    4.61   0
  -3  13   0    3.77    3.33   0
  -3  13   0    5.18    3.81   0
  -4  13   0   -2.19    3.29   0
  -4  13   0   -2.68    3.78   0
   4  13   0    1.19    5.55   0
   4 -13   0    4.92    3.51   0
  -4 -13   0    0.23    4.71   0
   4  13   0    0.60    4.77   0
  -4 -13   0    1.15    4.89   0
  -4  13   0   -0.20    3.23   0
   5 -13   0    7.30    3.47   0
  -5  13   0    4.88    3.91   0
   5  13   0    2.88    6.12   0
  -5  13   0    4.72    3.39   0
  -5  13   0    3.82    3.23   0
  -5 -13   0    2.02    5.39   0
  -6  13   0    4.25    3.42   0
   6 -13   0   -1.70    3.48   0
  -6  13   0    4.60    2.66   0
  -6 -13   0    0.75    6.61   0
  -6  13   0    2.21    3.48   0
   0  14   0   -2.40    3.83   0
   0 -14   0    3.73    4.29   0
   0  14   0    2.45    4.48   0
   0 -14   0    2.06    4.15   0
   1 -14   0    5.33    3.45   0
  -1  14   0    6.43    3.89   0
   1  14   0    7.61    4.60   0
   1  14   0    8.06    4.52   0
  -1  14   0    1.99    3.54   0
  -1 -14   0    3.97    4.32   0
  -1 -14   0    5.99    4.23   0
  -2 -14   0    1.24    4.79   0
   2  14   0    3.93    5.15   0
  -2  14   0   -1.80    3.41   0
   2 -14   0    5.50    3.43   0
  -2  14   0   -0.66    3.85   0
  -2 -14   0    1.01    3.62   0
   2  14   0    1.46    4.40   0
  -3  14   0   -1.57    4.34   0
  -3 -14   0    1.47    5.44   0
  -3 -14   0    1.17    4.37   0
   3  14   0    1.17    5.76   0
  -3  14   0   -1.27    3.57   0
  -3  14   0    4.41    3.88   0
   3 -14   0   -0.03    3.55   0
   3  14   0    1.02    4.28   0
  -4  14   0    6.85    3.53   0
  -4 -14   0    4.02    5.65   0
   4  14   0    4.07    5.71   0
  -4  14   0    5.30    3.53   0
  -4  14   0   -0.51    4.14   0
   4 -14   0    8.23    3.72   0
 -13   0   1    8.13    3.62   0
 -13   0   1   12.14    3.31   0
  13   0  -1    7.97    2.41   0
 -13   0   1    8.92    2.17   0
 -11   0   1    6.20    3.31   0
 -11   0   1    0.62    3.10   0
  11   0  -1    3.60    3.02   0
 -11   0   1    6.04    3.66   0
  -9   0   1    5.99    3.45   0
  -9   0   1    8.64    3.60   0
  -9   0   1    8.17    4.17   0
   9   0  -1    9.70    3.46   0
   7   0  -1  519.91    5.65   0
  -7   0   1  452.08    5.15   0
  -7   0   1  548.57    5.46   0
  -5   0   1    6.12    3.71   0
   5   0  -1    7.43    3.80   0
   5   0  -1    6.25    3.61   0
  -5   0   1    5.73    4.23   0
   3   0  -1 3430.25   15.33   0
  -3   0   1 3299.23   17.68   0
   3   0  -1 3126.81   17.06   0
  -3   0   1 3249.93   14.63   0
  -1   0  -1 1810.66   17.50   0
  -1   0  -1 1773.47   15.48   0
  -1   0  -1 1956.13   17.30   0
   1   0   1 1764.24   17.17   0
   3   0   1  415.17    6.45   0
   3   0   1  406.54    6.60   0
  -3   0  -1  403.72    6.86   0
  -3   0  -1  369.34    5.54   0
  -5   0  -1  226.48    4.00   0
  -5   0  -1  242.57    4.81   0
  -5   0  -1  221.36    5.11   0
   5   0   1  231.42    4.83   0
  -7   0  -1    5.00    3.66   0
  -7   0  -1    6.28    3.04   0
  -7   0  -1    4.82    2.92   0
   7   0   1    5.75    3.18   0
   9   0   1   81.02    3.48   0
  -9   0  -1   81.67    3.67   0
  -9   0  -1   66.36    2.60   0
  -9   0  -1   71.73    3.72   0
 -11   0  -1    4.83    2.98   0
 -11   0  -1    5.42    3.69   0
 -11   0  -1    6.92    2.99   0
  11   0   1    3.29    2.98   0
 -13   0  -1   10.48    3.43   0
 -13   0  -1   10.66    3.30   0
 -13   0  -1   15.66    3.45   0
 -13   0  -1    8.11    3.66   0
 -14  -1   1    5.30    3.36   0
 -14   1   1    1.83    3.83   0
  14  -1  -1   -1.48    3.59   0
 -14   1   1   -1.19    3.47   0
 -14  -1   1   -0.05    3.28   0
 -14   1   1    2.11    2.27   0
 -14  -1   1   -1.65    3.66   0
  13   1  -1    3.13    3.19   0
 -13  -1   1    3.76    3.60   0
 -13  -1   1    6.89    3.27   0
 -13   1   1   10.21    3.66   0
 -13  -1   1   -2.46    3.09   0
  13  -1  -1    8.26    3.24   0
 -13   1   1    4.29    3.30   0
 -13   1   1    4.42    3.31   0
 -12  -1   1    6.26    2.99   0
 -12   1   1    4.86    3.03   0
  12   1  -1    6.28    3.14   0
 -12  -1   1    9.26    3.16   0
 -12  -1   1    7.43    3.54   0
 -12   1   1    9.51    3.19   0
  12  -1  -1    7.05    3.10   0
 -12   1   1    7.70    3.62   0
 -11   1   1   20.98    3.62   0
 -11  -1   1   18.42    3.65   0
 -11   1   1   22.69    3.30   0
  11   1  -1   26.35    3.29   0
 -11  -1   1   29.12    3.37   0
 -11   1   1   19.73    3.21   0
  11  -1  -1   29.27    3.12   0
 -11  -1   1   16.67    2.19   0
 -10  -1   1  144.69    3.98   0
  10  -1  -1  152.71    3.86   0
 -10   1   1  143.10    3.72   0
 -10  -1   1  139.37    3.76   0
 -10   1   1  138.03    4.33   0
 -10   1   1  147.18    3.98   0
 -10  -1   1  132.07    4.54   0
  10   1  -1  136.68    3.99   0
  -9  -1   1  637.34    5.62   0
  -9  -1   1  676.82    5.86   0
   9   1  -1  662.26    6.00   0
  -9   1   1  586.62    4.69   0
  -9   1   1  701.79    5.66   0
   9  -1  -1  676.47    5.74   0
  -9  -1   1  629.38    6.45   0
  -9   1   1  625.23    6.13   0
   8  -1  -1   69.84    2.81   0
  -8   1   1   67.97    2.58   0
  -8  -1   1   70.93    3.49   0
  -8  -1   1   62.94    3.96   0
   8   1  -1   76.91    3.41   0
  -8   1   1   69.23    2.44   0
  -8   1   1   72.84    4.13   0
  -7  -1   1   63.84    4.19   0
   7  -1  -1   67.13    3.93   0
   7   1  -1   66.11    3.61   0
  -7   1   1   69.67    3.47   0
  -7   1   1   67.94    4.44   0
  -7  -1   1   66.67    2.74   0
   7   1  -1   67.61    2.57   0
  -7   1   1   61.60    3.44   0
  -6   1   1  222.03    4.19   0
   6   1  -1  243.13    4.45   0
  -6   1   1  224.12    3.61   0
   6  -1  -1  242.33    4.84   0
  -6  -1   1  227.50    3.80   0
  -6   1   1  216.19    5.22   0
   6   1  -1  229.00    4.79   0
  -6  -1   1  216.83    5.14   0
   5   1  -1  152.12    4.31   0
   5  -1  -1  141.20    4.64   0
   5   1  -1  132.63    4.66   0
  -5  -1   1  135.50    5.96   0
  -5   1   1  133.66    5.03   0
  -5   1   1  139.63    4.24   0
  -5  -1   1  152.52    4.49   0
  -4  -1   1    2.98    5.33   0
   4  -1  -1    3.08    3.77   0
   4  -1  -1    2.17    3.26   0
  -4   1   1    2.99    3.92   0
  -4   1   1   -0.43    5.25   0
   4   1  -1    2.41    4.57   0
   4   1  -1   -0.33    3.95   0
  -4  -1   1    3.57    2.99   0
  -3   1   1   18.16    4.90   0
   3   1  -1   19.18    5.15   0
   3   1  -1   18.89    5.98   0
   3  -1  -1   24.95    4.80   0
  -3  -1   1   20.75    3.80   0
  -3  -1   1   22.66    6.56   0
   3  -1  -1   22.27    6.14   0
  -3   1   1   20.65    6.39   0
   2   1  -1   14.71    6.61   0
  -2   1   1   12.55    6.27   0
  -2   1   1   12.36    6.69   0
  -2  -1   1   12.23    4.66   0
   2  -1  -1   12.24    6.75   0
   2  -1  -1   11.96    6.17   0
  -2  -1   1   11.80    8.46   0
   2   1  -1   12.47    8.57   0
  -1   1   1 2091.32   17.59   0
  -1   1   1 2317.02   20.38   0
   1  -1  -1 2140.43   17.84   0
   1   1  -1 2212.28   18.83   0
   1  -1  -1 2278.65   20.48   0
  -1  -1   1 2283.64   18.93   0
  -1  -1   1 2196.74   31.25   0
   0   1   1 3602.43   24.56   0
   0  -1  -1 3509.67   24.67   0
   0   1  -1 3321.83   22.14   0
   0  -1   1 3322.93   22.02   0
   0   1  -1 3424.90   25.76   0
   0  -1   1 3339.46   25.79   0
  -1  -1  -1 2218.04   23.10   0
   1  -1   1 2527.99   17.14   0
   1   1   1 2347.25   23.29   0
  -1   1  -1 2417.19   16.14   0
   1  -1   1 2479.07   16.76   0
  -1   1  -1 2476.76   16.83   0
   1   1   1 2426.43   18.98   0
  -1  -1  -1 2536.36   19.27   0
  -2   1  -1 1068.61    9.89   0
  -2  -1  -1 1080.33   11.27   0
   2  -1   1 1019.87    9.11   0
  -2   1  -1 1091.09   10.21   0
  -2  -1  -1 1038.14   11.45   0
   2  -1   1  999.56    8.90   0
  -2  -1  -1 1114.45   11.69   0
  -3   1  -1  765.84    6.80   0
  -3   1  -1  908.37    8.38   0
  -3  -1  -1  900.73    8.91   0
   3  -1   1  898.79    8.15   0
  -3  -1  -1  874.57    8.85   0
  -3  -1  -1  868.58    8.57   0
  -3  -1  -1  891.75    8.68   0
   3  -1   1  833.79    6.99   0
  -4  -1  -1   33.71    3.97   0
  -4   1  -1   36.64    3.76   0
  -4  -1  -1   33.73    3.61   0
   4  -1   1   35.64    3.80   0
  -4  -1  -1   37.14    3.78   0
   4  -1   1   34.36    3.94   0
  -4   1  -1   37.10    4.36   0
   5   1   1 1992.87   10.19   0
  -5   1  -1 1997.22    9.38   0
  -5  -1  -1 1967.50    9.81   0
  -5  -1  -1 2035.68    9.99   0
  -5  -1  -1 1911.93   10.24   0
   5  -1   1 2056.71    9.57   0
  -5   1  -1 2013.78    9.99   0
  -5   1  -1 1925.34    8.71   0
  -6   1  -1   38.44    2.41   0
  -6  -1  -1   41.10    3.33   0
   6   1   1   46.30    3.44   0
  -6  -1  -1   47.90    3.44   0
  -6   1  -1   43.65    3.90   0
  -6  -1  -1   40.34    3.73   0
   6  -1   1   40.48    2.54   0
  -6   1  -1   42.74    2.51   0
  -7   1  -1    1.44    3.01   0
   7  -1   1    0.39    3.05   0
  -7  -1  -1    1.88    2.20   0
  -7  -1  -1    1.89    3.45   0
  -7   1  -1    0.48    2.87   0
   7   1   1    3.00    3.01   0
  -7   1  -1    0.27    3.78   0
  -7  -1  -1    2.31    2.93   0
  -8  -1  -1    4.03    3.24   0
  -8  -1  -1    2.14    3.05   0
  -8   1  -1    5.97    2.95   0
   8   1   1   -0.65    3.06   0
   8  -1   1    4.28    3.23   0
  -8   1  -1    2.41    3.08   0
  -8  -1  -1   -2.17    3.72   0
  -8   1  -1    0.68    3.73   0
  -9   1  -1  141.21    3.86   0
  -9   1  -1  134.32    3.67   0
   9  -1   1  137.21    3.59   0
  -9  -1  -1  133.38    4.04   0
  -9   1  -1  128.42    4.32   0
  -9  -1  -1  112.69    2.93   0
  -9  -1  -1  128.29    3.92   0
 -10   1  -1   28.10    3.28   0
 -10  -1  -1   26.64    3.28   0
 -10   1  -1   30.01    3.18   0
 -10  -1  -1   28.70    3.37   0
 -10  -1  -1   26.52    2.66   0
 -10   1  -1   26.06    2.74   0
  10  -1   1   33.39    3.34   0
 -11  -1  -1   10.08    2.99   0
 -11  -1  -1    8.33    3.65   0
  11  -1   1    9.70    3.04   0
 -11  -1  -1    7.68    2.21   0
 -11  -1  -1    5.86    2.32   0
 -11   1  -1    2.64    3.67   0
 -11   1  -1    9.10    3.29   0
 -11   1  -1    5.29    2.18   0
 -12  -1  -1    3.73    3.57   0
 -12  -1  -1    4.60    3.24   0
 -12   1  -1   -2.70    3.17   0
  12  -1   1    2.27    2.30   0
 -12  -1  -1    1.41    3.07   0
 -12  -1  -1    3.47    3.02   0
 -12   1  -1    5.38    3.67   0
 -12   1  -1    5.48    3.28   0
 -13  -1  -1   10.63    3.34   0
 -13  -1  -1   11.08    3.64   0
 -13   1  -1    8.98    3.28   0
 -13   1  -1   11.67    3.73   0
 -13   1  -1    6.69    2.30   0
 -13  -1  -1    9.39    3.27   0
 -13  -1  -1    9.38    3.40   0
 -14  -1  -1    7.88    3.92   0
 -14   1  -1    7.58    3.58   0
 -14   1  -1    6.38    2.55   0
 -14  -1  -1    7.82    3.47   0
 -14  -1  -1    5.99    3.59   0
 -14   1  -1    8.77    3.78   0
 -14  -1  -1    7.73    3.61   0
 -14  -2   1   -1.65    3.84   0
 -14   2   1    4.39    3.64   0
  14  -2  -1    1.11    2.37   0
 -14  -2   1   -0.43    4.31   0
 -14   2   1   -0.01    2.57   0
 -14   2   1    4.58    3.29   0
 -14  -2   1    5.64    3.36   0
 -14  -2   1    1.43    3.52   0
 -13   2   1    4.09    3.68   0
 -13   2   1    0.95    3.27   0
 -13  -2   1    7.33    3.18   0
 -13  -2   1    7.25    3.71   0
 -13   2   1    1.98    2.39   0
 -13  -2   1    4.26    2.36   0
 -13  -2   1    3.46    3.42   0
  13  -2  -1    2.11    2.46   0
 -12   2   1    6.40    2.25   0
 -12   2   1    9.55    3.72   0
  12  -2  -1    9.31    2.24   0
 -12  -2   1    6.70    3.51   0
 -12  -2   1    5.79    3.23   0
 -12  -2   1    8.59    3.11   0
 -12   2   1   10.67    3.14   0
 -11  -2   1   -1.41    3.00   0
 -11   2   1    1.20    3.55   0
 -11   2   1    6.96    3.17   0
 -11  -2   1    5.36    3.51   0
 -11   2   1    1.39    2.10   0
  11  -2  -1    3.10    3.11   0
 -11  -2   1    3.35    3.19   0
  11   2  -1    3.13    3.14   0
 -10   2   1   25.12    4.01   0
  10  -2  -1   25.56    3.45   0
 -10   2   1   22.71    2.37   0
 -10   2   1   31.46    3.36   0
  10   2  -1   26.38    3.55   0
 -10  -2   1   28.54    3.42   0
 -10  -2   1   25.86    4.10   0
 -10  -2   1   25.24    3.31   0
  -9  -2   1  159.53    3.29   0
  -9  -2   1  147.36    3.06   0
   9  -2  -1  175.78    4.10   0
  -9   2   1  177.91    3.94   0
  -9   2   1  149.92    3.62   0
  -9  -2   1  162.22    5.04   0
  -9   2   1  163.90    3.77   0
   9   2  -1  166.33    4.33   0
  -8  -2   1    0.26    3.26   0
  -8   2   1    3.47    3.05   0
  -8  -2   1    3.44    3.75   0
   8   2  -1    2.04    2.86   0
  -8   2   1   -0.27    2.86   0
   8   2  -1    0.31    3.05   0
  -8   2   1   -2.23    2.72   0
   8  -2  -1   -0.06    2.30   0
   7  -2  -1   41.33    3.67   0
   7   2  -1   34.05    3.27   0
  -7   2   1   35.55    2.99   0
  -7  -2   1   41.54    3.62   0
  -7  -2   1   35.56    3.87   0
  -7   2   1   33.62    4.19   0
  -7   2   1   43.12    3.15   0
   7   2  -1   38.09    3.38   0
  -6   2   1   60.40    3.41   0
   6   2  -1   57.61    4.39   0
  -6   2   1   62.14    4.43   0
  -6  -2   1   64.23    3.99   0
   6   2  -1   58.92    2.73   0
  -6   2   1   54.03    2.62   0
   6  -2  -1   65.33    4.09   0
  -6  -2   1   53.96    4.17   0
  -5   2   1  727.07    5.68   0
   5   2  -1  846.02    7.03   0
  -5  -2   1  767.21    6.40   0
  -5   2   1  726.39    6.25   0
  -5  -2   1  766.06    9.28   0
  -5   2   1  743.75    5.80   0
   5  -2  -1  719.03    5.82   0
   5   2  -1  703.18    8.08   0
  -4  -2   1   63.40    4.45   0
   4  -2  -1   62.91    4.92   0
  -4   2   1   56.98    5.39   0
  -4   2   1   62.36    3.08   0
   4   2  -1   66.97    4.25   0
  -4  -2   1   54.70    5.59   0
  -4   2   1   58.46    3.95   0
   4   2  -1   58.10    5.62   0
   3  -2  -1  424.76    7.18   0
  -3   2   1  378.29    5.35   0
   3   2  -1  439.83    7.20   0
  -3  -2   1  419.68    7.35   0
   3   2  -1  382.96   10.88   0
  -3   2   1  392.50    5.48   0
  -3  -2   1  378.85   11.23   0
  -3   2   1  378.35    6.12   0
  -2  -2   1  710.52    9.69   0
  -2   2   1  689.98    9.21   0
   2  -2  -1  718.33    9.21   0
   2   2  -1  752.45    9.93   0
  -2   2   1  687.23    8.80   0
  -2   2   1  666.05    7.91   0
   1   2  -1   80.67    9.59   0
  -1  -2   1   72.67    9.11   0
  -1  -2   1   87.87    6.74   0
   1  -2  -1   88.96    7.42   0
   1   2  -1   81.86    5.19   0
  -1   2   1   86.69    6.73   0
  -1   2   1   88.44    7.28   0
  -1   2   1   75.47    6.55   0
   0  -2   1 3597.41   22.06   0
   0  -2   1 3758.04   19.38   0
   0   2   1 3521.26   38.83   0
   0   2  -1 4159.99   23.25   0
   0   2   1 4083.82   21.90   0
   0   2  -1 4059.83   20.82   0
   0  -2  -1 3949.87   22.03   0
  -1   2  -1  468.84    8.08   0
   1  -2   1  482.00    8.49   0
  -1   2  -1  464.23    7.28   0
   1  -2   1  468.10    8.10   0
  -1  -2  -1  540.66   16.45   0
   1   2   1  487.57    9.37   0
  -1  -2  -1  478.51    9.23   0
   2   2   1  146.99    6.10   0
  -2  -2  -1  159.65    7.52   0
   2  -2   1  147.20    5.30   0
   2  -2   1  154.41    5.84   0
  -2  -2  -1  141.23    6.07   0
  -2   2  -1  144.91    5.25   0
  -2   2  -1  142.04    4.71   0
  -3  -2  -1  782.59    8.68   0
  -3   2  -1  797.15    7.16   0
  -3   2  -1  804.97    7.67   0
  -3  -2  -1  780.56    8.71   0
   3  -2   1  815.51    7.40   0
   3  -2   1  796.53    7.08   0
  -3  -2  -1  850.85    9.08   0
  -3  -2  -1  812.21    8.88   0
  -4  -2  -1    4.49    3.51   0
  -4  -2  -1    3.51    3.47   0
  -4   2  -1    1.04    2.44   0
  -4  -2  -1    2.06    3.58   0
  -4   2  -1    4.50    4.14   0
   4  -2   1    1.54    3.44   0
   4  -2   1    4.18    3.80   0
  -4  -2  -1    0.48    3.54   0
  -5   2  -1   95.13    3.31   0
   5  -2   1   97.38    3.70   0
  -5  -2  -1   91.05    4.02   0
   5  -2   1   96.12    3.23   0
  -5  -2  -1  106.27    4.04   0
  -5  -2  -1  104.60    4.10   0
  -5   2  -1   96.08    3.78   0
  -5  -2  -1  104.12    3.92   0
  -6  -2  -1    1.90    3.18   0
  -6  -2  -1    3.76    3.21   0
  -6   2  -1   -2.45    2.93   0
  -6   2  -1   -0.33    3.00   0
  -6   2  -1    5.84    2.50   0
   6  -2   1    2.77    2.40   0
  -6  -2  -1   -0.97    3.02   0
  -6  -2  -1   -2.21    2.91   0
  -7   2  -1   67.61    3.32   0
  -7  -2  -1   72.64    3.33   0
  -7   2  -1   60.95    3.22   0
  -7  -2  -1   69.61    3.55   0
  -7  -2  -1   64.72    3.35   0
  -7   2  -1   63.92    3.92   0
   7  -2   1   67.08    2.61   0
  -7  -2  -1   66.10    3.65   0
  -8   2  -1  555.78    5.70   0
  -8  -2  -1  524.77    5.87   0
  -8   2  -1  599.89    5.35   0
  -8   2  -1  515.93    4.41   0
  -8  -2  -1  585.74    5.69   0
  -8  -2  -1  604.03    5.90   0
  -8  -2  -1  550.74    5.40   0
   8  -2   1  584.60    5.37   0
  -9   2  -1  173.91    3.85   0
  -9   2  -1  171.86    4.52   0
  -9  -2  -1  186.76    3.89   0
  -9  -2  -1  181.58    3.72   0
  -9  -2  -1  193.61    4.06   0
  -9  -2  -1  174.61    4.53   0
   9  -2   1  197.35    4.06   0
  -9   2  -1  191.29    4.02   0
 -10   2  -1   57.80    3.40   0
 -10  -2  -1   49.60    2.75   0
 -10   2  -1   52.34    3.82   0
 -10   2  -1   53.46    3.20   0
 -10  -2  -1   55.64    3.67   0
  10  -2   1   56.34    3.33   0
 -10  -2  -1   56.52    3.33   0
 -10  -2  -1   49.27    3.48   0
 -11   2  -1    3.77    3.17   0
 -11  -2  -1   -0.89    3.48   0
  11  -2   1   -1.68    3.03   0
 -11  -2  -1   -1.19    3.02   0
 -11   2  -1   -0.82    2.49   0
 -11   2  -1    2.04    2.14   0
 -11  -2  -1    3.06    3.01   0
 -11  -2  -1    1.58    3.25   0
 -12  -2  -1    4.96    3.28   0
 -12  -2  -1    0.99    3.20   0
 -12  -2  -1    3.80    3.10   0
 -12   2  -1    3.21    3.19   0
  12  -2   1    1.81    3.09   0
 -12   2  -1    3.69    3.61   0
 -12  -2  -1    7.09    3.42   0
 -12   2  -1    3.98    2.31   0
  13  -2   1    5.85    3.37   0
 -13  -2  -1    3.06    3.35   0
 -13  -2  -1    1.07    3.60   0
 -13   2  -1    3.09    3.33   0
 -13  -2  -1    1.23    3.30   0
 -13   2  -1    3.19    3.28   0
 -13   2  -1    6.70    3.60   0
 -13  -2  -1    2.92    3.17   0
 -14  -3   1    3.93    4.36   0
 -14  -3   1    2.15    3.69   0
 -14  -3   1    1.62    3.41   0
 -14   3   1    1.49    3.46   0
 -14  -3   1    5.24    3.89   0
  14  -3  -1   -1.13    3.46   0
 -14   3   1    5.22    3.79   0
 -14   3   1    0.45    3.55   0
 -13   3   1    4.69    2.34   0
 -13  -3   1    8.73    3.36   0
 -13  -3   1    7.10    4.51   0
 -13   3   1    5.18    2.34   0
 -13   3   1    4.59    2.74   0
 -13  -3   1    3.81    2.46   0
 -13  -3   1    7.64    3.22   0
  13  -3  -1    7.32    3.37   0
 -12  -3   1   -0.47    3.15   0
 -12   3   1    3.44    2.27   0
 -12  -3   1    2.56    3.16   0
 -12  -3   1   -3.95    3.30   0
  12  -3  -1    4.02    3.19   0
 -12  -3   1    0.87    3.68   0
 -12   3   1    3.73    2.22   0
 -12   3   1    6.27    3.69   0
 -11  -3   1  118.46    4.20   0
 -11   3   1   95.69    2.99   0
 -11  -3   1  106.43    3.06   0
 -11  -3   1  100.29    4.49   0
 -11  -3   1  109.86    3.65   0
 -11   3   1  105.83    3.53   0
 -11   3   1  123.73    3.71   0
  11  -3  -1  116.48    3.70   0
 -10   3   1  233.70    3.28   0
  10  -3  -1  264.83    4.31   0
 -10  -3   1  236.50    4.30   0
 -10  -3   1  235.55    5.23   0
 -10   3   1  234.60    4.69   0
 -10   3   1  268.37    4.19   0
 -10  -3   1  263.43    4.59   0
 -10  -3   1  261.00    4.76   0
  -9   3   1  127.20    3.58   0
  -9  -3   1  130.74    5.72   0
  -9   3   1  126.76    3.65   0
   9  -3  -1  140.15    4.11   0
  -9  -3   1  135.19    4.16   0
  -9  -3   1  142.08    3.87   0
  -9   3   1  123.68    4.62   0
  -8   3   1   11.76    2.87   0
  -8   3   1   14.52    2.03   0
  -8  -3   1   11.27    3.93   0
   8  -3  -1   16.45    2.47   0
  -8   3   1   14.54    3.04   0
   8   3  -1   13.73    2.31   0
  -8  -3   1   16.53    3.53   0
  -7   3   1  162.25    3.07   0
  -7  -3   1  157.58    5.14   0
   7   3  -1  187.01    4.10   0
  -7   3   1  163.80    2.97   0
  -7   3   1  175.76    4.69   0
  -7  -3   1  182.18    4.32   0
   7  -3  -1  188.62    4.25   0
  -6   3   1  191.32    4.88   0
   6  -3  -1  199.35    4.44   0
  -6  -3   1  197.66    4.63   0
  -6  -3   1  170.61    5.42   0
   6   3  -1  214.66    4.41   0
  -6   3   1  202.88    4.08   0
  -6  -3   1  191.03    4.83   0
  -6   3   1  203.15    4.04   0
   5  -3  -1  106.16    4.32   0
  -5   3   1   92.98    3.89   0
  -5  -3   1   98.82    4.27   0
  -5  -3   1   89.37    5.87   0
  -5  -3   1   95.77    5.15   0
   5   3  -1  106.52    4.03   0
  -5   3   1   98.82    4.74   0
  -5   3   1   92.21    3.91   0
  -4  -3   1 2284.17   20.01   0
   4   3  -1 2520.37   12.14   0
   4  -3  -1 2508.12   10.72   0
  -4  -3   1 2393.66   12.09   0
  -4  -3   1 2221.15   20.17   0
  -4   3   1 2342.85   10.82   0
  -4   3   1 2425.91   10.86   0
  -4   3   1 2297.70   10.52   0
   3   3  -1  643.33    7.93   0
   3  -3  -1  642.96    7.25   0
  -3   3   1  599.79    7.45   0
  -3   3   1  554.78    5.85   0
  -3  -3   1  622.33    7.86   0
  -3   3   1  628.10    6.80   0
  -2  -3   1 8102.51   25.37   0
  -2   3   1 7568.76   20.34   0
   2  -3  -1 7901.09   20.67   0
  -2   3   1 7889.91   23.34   0
   0  -3   1  221.00    7.32   0
   0   3   1  195.38    8.80   0
   0   3  -1  208.81    6.56   0
   0  -3   1  219.65    6.43   0
   0  -3  -1  220.02    7.95   0
   0   3   1  242.11    7.95   0
   0  -3  -1  214.78    9.62   0
   0   3  -1  231.98    7.71   0
   1   3   1   84.02   10.26   0
  -1  -3  -1   71.95    6.56   0
  -1   3  -1   68.92    4.88   0
   1  -3   1   69.37    4.93   0
  -1   3  -1   71.05    4.42   0
  -1  -3  -1   64.70    8.89   0
   1   3   1   72.66    5.83   0
   1  -3   1   73.45    4.11   0
   2  -3   1  931.16    7.76   0
  -2  -3  -1 1009.58   14.15   0
  -2   3  -1  835.86    6.96   0
   2   3   1  964.04   12.93   0
   2   3   1  921.50   10.29   0
   2  -3   1  948.38    8.11   0
  -2   3  -1  961.20    8.48   0
  -2  -3  -1  932.43   10.34   0
   3  -3   1  812.26    7.05   0
  -3   3  -1  779.95    6.79   0
  -3  -3  -1  795.21    9.41   0
  -3  -3  -1  759.95    8.72   0
   3   3   1  745.22    8.68   0
   3  -3   1  777.96    6.68   0
   3   3   1  816.87    9.57   0
  -3   3  -1  782.06    7.35   0
   4  -3   1 1142.70    6.77   0
  -4   3  -1 1131.13    6.97   0
  -4   3  -1 1179.83    7.39   0
   4  -3   1 1247.02    7.51   0
  -4  -3  -1 1277.76    9.66   0
  -4  -3  -1 1203.46    9.59   0
  -4  -3  -1 1114.32    9.23   0
   5  -3   1  567.80    4.88   0
  -5   3  -1  570.48    5.94   0
  -5  -3  -1  575.11    6.11   0
  -5  -3  -1  530.49    6.50   0
  -5   3  -1  564.86    5.38   0
  -5  -3  -1  608.89    6.42   0
  -5  -3  -1  587.40    6.61   0
   5  -3   1  595.75    5.40   0
  -6  -3  -1    7.13    3.16   0
  -6   3  -1    8.74    3.66   0
   6  -3   1    6.28    2.46   0
  -6  -3  -1    7.03    3.12   0
  -6   3  -1    6.48    2.81   0
  -6  -3  -1    5.57    2.85   0
  -6  -3  -1    9.49    2.93   0
  -7  -3  -1    3.52    4.00   0
  -7  -3  -1    1.31    2.81   0
  -7   3  -1   -0.05    2.02   0
   7  -3   1   -5.28    3.11   0
  -7  -3  -1    2.96    3.29   0
  -7   3  -1   -0.43    1.98   0
  -7   3  -1    3.99    3.60   0
  -7  -3  -1    0.08    3.60   0
  -8  -3  -1   10.36    3.65   0
  -8   3  -1    8.41    2.77   0
  -8  -3  -1    8.55    3.05   0
  -8  -3  -1   10.70    3.24   0
  -8  -3  -1   10.66    3.31   0
  -8   3  -1   10.98    2.99   0
  -8   3  -1    7.60    2.17   0
   8  -3   1   10.31    3.34   0
  -9  -3  -1  169.20    4.48   0
  -9  -3  -1  189.62    4.29   0
  -9  -3  -1  186.51    3.99   0
  -9   3  -1  169.73    3.73   0
  -9   3  -1  169.41    4.37   0
  -9  -3  -1  173.78    3.82   0
   9  -3   1  189.12    4.03   0
  -9   3  -1  173.85    3.79   0
 -10   3  -1    5.98    2.10   0
 -10  -3  -1    3.40    2.94   0
 -10  -3  -1   -1.24    3.26   0
 -10  -3  -1    4.14    3.46   0
 -10   3  -1    2.88    3.55   0
 -10  -3  -1    3.52    2.08   0
 -10   3  -1    0.54    3.12   0
  10  -3   1    0.38    2.23   0
  11  -3   1   39.16    3.31   0
 -11   3  -1   36.60    3.30   0
 -11  -3  -1   40.92    3.39   0
 -11  -3  -1   43.64    3.39   0
 -11   3  -1   38.09    3.68   0
 -11  -3  -1   38.29    3.38   0
 -11   3  -1   35.26    2.38   0
 -11  -3  -1   37.15    4.46   0
 -12   3  -1   15.09    3.22   0
  12  -3   1   13.68    3.14   0
 -12   3  -1   13.33    3.33   0
 -12  -3  -1   14.35    3.32   0
 -12  -3  -1    8.51    3.65   0
 -12   3  -1   10.74    3.68   0
 -12  -3  -1   13.52    3.25   0
 -12  -3  -1   16.42    3.39   0
 -13  -3  -1    9.33    3.86   0
 -13   3  -1   15.91    2.47   0
 -13   3  -1   12.19    3.34   0
 -13  -3  -1   10.34    3.37   0
  13  -3   1   12.94    3.36   0
 -13  -3  -1   19.70    3.68   0
 -13  -3  -1   13.60    3.57   0
 -13   3  -1    5.82    2.75   0
 -14  -4   1    4.52    4.84   0
 -14   4   1    5.12    3.35   0
 -14  -4   1    3.24    3.61   0
 -14  -4   1    3.93    2.39   0
  14  -4  -1   -1.58    3.61   0
 -14   4   1    0.38    3.82   0
 -14   4   1    6.51    3.39   0
 -14  -4   1    4.86    3.72   0
 -13  -4   1   -1.73    3.31   0
 -13   4   1    5.63    3.66   0
 -13   4   1    2.63    3.20   0
  13  -4  -1    3.54    3.36   0
 -13  -4   1    5.29    4.58   0
 -13  -4   1   -3.50    2.33   0
 -13   4   1    1.51    3.11   0
 -13  -4   1    5.22    3.56   0
  12  -4  -1    6.76    3.33   0
 -12  -4   1    2.89    3.21   0
 -12   4   1    0.08    3.82   0
 -12  -4   1    0.48    3.80   0
 -12  -4   1    2.46    3.30   0
 -12  -4   1    0.61    3.51   0
 -12   4   1    3.88    3.01   0
 -12   4   1    2.49    3.04   0
 -11  -4   1    6.08    3.38   0
 -11   4   1    1.52    2.18   0
 -11   4   1    8.62    3.64   0
  11  -4  -1    4.93    3.33   0
 -11  -4   1    6.16    3.20   0
 -11   4   1    5.30    2.99   0
 -11  -4   1    5.12    3.66   0
 -11  -4   1    6.52    3.26   0
 -10  -4   1   20.76    2.59   0
 -10  -4   1   32.42    3.54   0
 -10   4   1   32.28    3.31   0
 -10   4   1   21.92    3.91   0
  10  -4  -1   32.73    3.38   0
 -10  -4   1   26.46    3.49   0
 -10   4   1   24.33    2.29   0
 -10  -4   1   28.52    4.79   0
  -9   4   1  205.34    3.98   0
   9   4  -1  210.71    4.02   0
  -9  -4   1  183.89    3.39   0
  -9   4   1  196.85    4.69   0
  -9  -4   1  199.08    5.19   0
   9  -4  -1  194.57    3.36   0
  -9  -4   1  172.59    5.02   0
  -9   4   1  192.16    3.79   0
  -8   4   1  218.24    3.20   0
   8   4  -1  240.71    4.18   0
  -8   4   1  221.06    4.84   0
  -8  -4   1  219.94    3.66   0
  -8  -4   1  214.64    6.19   0
  -8  -4   1  238.86    5.49   0
   8  -4  -1  247.48    4.38   0
  -8   4   1  223.22    3.27   0
  -7  -4   1   39.21    3.69   0
   7  -4  -1   46.75    3.57   0
  -7   4   1   44.54    4.07   0
  -7  -4   1   38.07    5.20   0
  -7  -4   1   41.78    4.25   0
  -7   4   1   45.10    3.03   0
   7   4  -1   42.45    3.43   0
  -7   4   1   43.61    3.17   0
   6   4  -1  138.57    3.84   0
   6  -4  -1  136.80    4.10   0
  -6   4   1  121.04    2.94   0
  -6  -4   1  121.77    5.27   0
  -6  -4   1  130.02    4.14   0
  -6   4   1  126.53    3.69   0
  -6  -4   1  121.57    6.73   0
  -6   4   1  118.80    3.37   0
  -5   4   1   43.00    3.11   0
  -5   4   1   43.84    3.43   0
  -5  -4   1   42.65    5.74   0
  -5   4   1   41.82    3.61   0
   5   4  -1   49.08    3.58   0
   5  -4  -1   44.81    3.91   0
  -5  -4   1   41.59    6.11   0
  -5  -4   1   45.53    3.88   0
  -4   4   1   96.93    4.01   0
   4  -4  -1  108.65    3.53   0
   4   4  -1  116.09    4.55   0
  -4  -4   1  108.88    5.30   0
  -4   4   1  109.98    4.08   0
  -4   4   1  106.63    4.94   0
  -4  -4   1   90.81   10.27   0
  -4  -4   1  101.58   10.55   0
   3   4  -1   21.05    4.15   0
  -3  -4   1   17.65    3.95   0
  -3   4   1   16.77    3.38   0
   3  -4  -1   13.94    3.19   0
  -3   4   1   17.35    3.62   0
  -2  -4   1  926.93    8.97   0
   2  -4  -1  993.29    8.46   0
  -2  -4   1  858.11   14.69   0
  -2   4   1  927.90    8.40   0
   2   4  -1  934.92   15.05   0
   2  -4  -1  974.39    8.47   0
   2   4  -1  960.12    9.13   0
  -2   4   1  927.36    8.38   0
   1  -4  -1 1333.84    9.25   0
  -1   4   1 1227.85   11.02   0
   1   4  -1 1330.93   13.17   0
  -1  -4   1 1275.53   10.37   0
  -1   4   1 1302.17   10.40   0
   1  -4  -1 1268.85   10.96   0
  -1  -4   1 1316.26   13.45   0
   1   4  -1 1319.69   10.64   0
   0   4   1  106.59    6.19   0
   0  -4  -1  101.96    6.28   0
   0   4  -1   99.65    4.84   0
   0   4   1   93.64    6.47   0
   0   4  -1  105.57    6.15   0
   0  -4   1  103.00    6.42   0
   0  -4   1  100.01    4.63   0
   0  -4  -1   94.73    6.26   0
   1  -4   1  704.14    7.11   0
  -1  -4  -1  689.98    9.26   0
   1   4   1  745.35   13.61   0
   1   4   1  753.29    8.73   0
  -1   4  -1  766.66    8.04   0
  -1  -4  -1  629.37   12.22   0
  -1   4  -1  633.97    6.36   0
   1  -4   1  711.18    7.55   0
   2  -4   1  166.26    4.87   0
  -2  -4  -1  157.15    6.94   0
  -2  -4  -1  155.42    6.89   0
  -2   4  -1  153.38    4.12   0
   2   4   1  170.59    7.56   0
   2   4   1  165.56    5.97   0
  -2   4  -1  148.32    4.40   0
   2  -4   1  142.90    3.53   0
   3  -4   1    7.95    3.34   0
  -3   4  -1    7.25    3.31   0
   3  -4   1   14.84    3.90   0
   3   4   1    8.75    4.66   0
   3   4   1    8.78    4.45   0
  -3  -4  -1    8.86    4.89   0
  -3  -4  -1    8.97    4.93   0
  -3   4  -1    6.47    2.97   0
   4   4   1    2.32    3.30   0
  -4  -4  -1    1.48    3.41   0
   4  -4   1   -1.07    3.56   0
   4  -4   1    1.51    3.20   0
  -4  -4  -1    1.18    3.64   0
  -4   4  -1    1.13    3.95   0
  -4   4  -1    1.59    2.30   0
  -5  -4  -1  440.87    6.59   0
  -5   4  -1  460.14    5.50   0
   5  -4   1  427.16    4.32   0
  -5  -4  -1  461.16    6.08   0
  -5  -4  -1  480.79    6.83   0
  -5   4  -1  465.12    5.04   0
   5  -4   1  435.06    4.29   0
   6  -4   1   83.82    2.69   0
  -6   4  -1   82.89    2.94   0
  -6  -4  -1   85.36    4.03   0
  -6  -4  -1   89.40    3.72   0
  -6  -4  -1   83.58    3.77   0
  -6  -4  -1   83.17    4.55   0
  -6   4  -1   81.91    2.53   0
   6  -4   1   81.74    3.27   0
  -7  -4  -1   70.80    3.86   0
   7  -4   1   79.64    3.53   0
  -7  -4  -1   83.25    3.79   0
  -7  -4  -1   74.64    3.56   0
  -7   4  -1   75.91    3.17   0
  -7   4  -1   80.34    3.28   0
  -7  -4  -1   75.96    3.66   0
  -7   4  -1   78.64    2.98   0
  -8   4  -1    1.18    2.08   0
  -8  -4  -1    2.80    3.57   0
  -8  -4  -1    2.69    2.85   0
  -8   4  -1    7.67    3.79   0
  -8  -4  -1    2.21    3.17   0
  -8   4  -1    3.16    2.93   0
   8  -4   1    4.11    3.24   0
  -8  -4  -1    1.39    3.09   0
  -9   4  -1    6.54    2.05   0
  -9  -4  -1   14.22    3.31   0
   9  -4   1    9.25    2.18   0
  -9  -4  -1   10.43    3.14   0
  -9   4  -1    6.89    2.53   0
  -9  -4  -1    9.41    4.32   0
  -9  -4  -1    9.65    3.08   0
  -9   4  -1   10.68    2.10   0
  10  -4   1   20.73    3.24   0
 -10  -4  -1   15.79    2.10   0
 -10  -4  -1   15.31    4.09   0
 -10   4  -1   20.29    3.51   0
 -10  -4  -1   13.27    3.34   0
 -10  -4  -1   17.85    3.69   0
 -10   4  -1   15.82    3.02   0
 -10   4  -1   22.36    2.23   0
 -11   4  -1   11.34    2.98   0
 -11  -4  -1   10.47    4.33   0
 -11   4  -1    7.94    2.19   0
 -11  -4  -1   12.53    3.27   0
 -11   4  -1   10.63    3.54   0
  11  -4   1    9.33    3.21   0
 -11  -4  -1    7.35    3.28   0
 -11  -4  -1    8.92    3.17   0
 -12  -4  -1    4.84    3.29   0
 -12  -4  -1    7.06    3.21   0
 -12   4  -1    7.17    3.14   0
 -12  -4  -1    5.35    3.69   0
  12  -4   1    6.34    2.37   0
 -12   4  -1    4.80    3.69   0
 -12   4  -1    2.17    3.21   0
 -12  -4  -1    8.15    3.36   0
 -13   4  -1    8.17    3.84   0
 -13   4  -1    3.94    3.47   0
 -13  -4  -1    8.43    4.28   0
 -13  -4  -1   11.50    4.72   0
 -13   4  -1    9.63    3.46   0
  13  -4   1    8.54    3.38   0
 -13  -4  -1    6.51    3.35   0
 -13  -4  -1    4.56    2.59   0
 -13   5   1    9.73    3.39   0
 -13   5   1    8.18    3.33   0
 -13  -5   1   13.03    4.39   0
 -13  -5   1   12.64    4.68   0
  13  -5  -1   13.41    2.54   0
 -13  -5   1    9.47    3.60   0
 -13   5   1    7.55    3.82   0
 -13  -5   1    8.05    3.45   0
  12  -5  -1    3.20    2.46   0
 -12   5   1    5.18    2.62   0
 -12  -5   1    3.18    3.39   0
 -12   5   1    8.46    3.12   0
 -12  -5   1    0.69    4.51   0
 -12   5   1    3.61    2.25   0
 -12  -5   1    2.84    4.12   0
 -12  -5   1    3.37    2.33   0
 -11   5   1   60.18    3.44   0
 -11   5   1   42.89    2.94   0
 -11  -5   1   57.15    3.43   0
 -11  -5   1   63.44    3.67   0
 -11  -5   1   49.65    4.18   0
 -11   5   1   57.90    2.45   0
 -11  -5   1   65.21    4.44   0
  11  -5  -1   58.33    2.66   0
  10  -5  -1    7.04    3.21   0
 -10  -5   1    4.67    3.90   0
 -10   5   1    5.64    3.15   0
 -10  -5   1    4.03    3.33   0
 -10   5   1    5.02    2.68   0
 -10  -5   1    4.21    4.55   0
 -10   5   1    2.82    2.20   0
  -9   5   1   70.99    2.56   0
  -9  -5   1   72.11    5.88   0
   9  -5  -1   68.30    2.69   0
  -9   5   1   68.86    3.31   0
  -9  -5   1   73.22    3.74   0
  -9  -5   1   67.54    4.40   0
  -9   5   1   66.97    4.10   0
   9   5  -1   80.45    3.51   0
  -8   5   1    0.76    2.99   0
  -8  -5   1    2.97    3.22   0
  -8   5   1    0.92    2.73   0
   8   5  -1    5.40    2.84   0
  -8  -5   1    4.86    4.64   0
  -8   5   1    6.04    3.04   0
   8  -5  -1    7.02    2.31   0
  -8  -5   1    4.60    3.74   0
  -7  -5   1    2.83    5.44   0
   7   5  -1    1.41    3.13   0
  -7   5   1    3.12    2.84   0
  -7  -5   1    2.62    4.38   0
   7  -5  -1    3.69    3.52   0
  -7  -5   1    3.91    3.34   0
  -7   5   1    2.92    2.05   0
  -7   5   1    3.67    2.85   0
   6   5  -1    1.41    2.97   0
  -6   5   1   -0.10    2.04   0
  -6   5   1    0.71    3.81   0
  -6   5   1    3.80    2.95   0
  -6  -5   1    1.01    6.40   0
  -6  -5   1   -0.61    3.23   0
   6  -5  -1    0.44    3.35   0
  -6  -5   1    1.67    5.47   0
  -5   5   1  189.20    4.06   0
   5   5  -1  188.44    4.37   0
  -5  -5   1  183.44    4.38   0
  -5   5   1  168.73    3.81   0
  -5   5   1  172.54    4.65   0
   5  -5  -1  193.31    4.35   0
  -4   5   1  218.20    5.23   0
   4  -5  -1  240.40    4.87   0
  -4  -5   1  226.32    4.91   0
  -4   5   1  213.08    4.44   0
   4   5  -1  237.65    5.08   0
   3  -5  -1   95.21    3.08   0
   3  -5  -1  102.50    4.81   0
  -3   5   1  101.16    3.85   0
   3   5  -1  108.36    4.47   0
  -3  -5   1   90.62    8.12   0
  -3  -5   1  104.40    4.30   0
  -3   5   1  106.46    5.18   0
   3   5  -1   96.73    7.39   0
   2  -5  -1  269.52    5.04   0
  -2   5   1  280.11    5.95   0
  -2  -5   1  268.77    5.66   0
   2  -5  -1  284.33    5.67   0
   2   5  -1  281.02    5.85   0
   2   5  -1  277.79    8.51   0
  -2   5   1  246.89    4.99   0
  -2  -5   1  267.39    8.13   0
   1  -5  -1  818.98    7.71   0
   1   5  -1  808.58   10.21   0
  -1   5   1  787.91    7.72   0
  -1   5   1  714.32    8.09   0
   1  -5  -1  729.11    8.04   0
  -1  -5   1  787.10    9.70   0
  -1  -5   1  752.47    7.62   0
   1   5  -1  778.55    7.84   0
   0   5   1   21.57    4.77   0
   0  -5   1   20.87    4.18   0
   0  -5  -1   17.94    4.60   0
   0   5  -1   22.11    4.79   0
   0  -5  -1   21.19    4.67   0
   0  -5   1   17.82    3.57   0
   0   5  -1   19.92    3.77   0
   0   5   1   21.84    4.78   0
  -1   5  -1   -1.10    3.40   0
  -1  -5  -1    0.28    4.80   0
   1   5   1    2.04    4.29   0
  -1  -5  -1    3.43    5.75   0
  -1   5  -1    2.91    4.26   0
   1   5   1    0.11    4.70   0
   1  -5   1    0.29    3.75   0
   1  -5   1    0.22    3.19   0
   2   5   1    5.88    5.29   0
  -2  -5  -1    9.00    5.49   0
   2  -5   1    3.24    3.30   0
  -2   5  -1    1.39    4.39   0
  -2  -5  -1    4.28    4.17   0
   2  -5   1    2.73    2.79   0
  -2   5  -1    3.76    3.20   0
   2   5   1    7.19    3.76   0
  -3  -5  -1   11.31    4.97   0
   3  -5   1   12.60    2.75   0
   3   5   1    9.64    4.12   0
  -3   5  -1   11.70    4.31   0
   3   5   1   13.15    4.09   0
  -3   5  -1   10.67    3.36   0
   3  -5   1   11.72    3.32   0
  -3  -5  -1   11.59    4.39   0
   4   5   1   23.45    4.01   0
  -4   5  -1   19.77    2.94   0
   4  -5   1   26.31    3.59   0
  -4  -5  -1   21.00    3.74   0
  -4   5  -1   25.22    3.22   0
  -4  -5  -1   23.92    4.45   0
   4   5   1   21.94    3.38   0
   4  -5   1   21.46    2.39   0
  -5   5  -1  124.27    3.37   0
  -5   5  -1  132.99    3.63   0
  -5  -5  -1  129.19    4.62   0
   5  -5   1  143.32    3.94   0
  -5  -5  -1  116.82    4.27   0
  -5  -5  -1  129.15    4.60   0
   5   5   1  131.82    4.27   0
   5  -5   1  141.18    3.67   0
  -6   5  -1  160.59    3.59   0
  -6  -5  -1  112.69    3.96   0
   6  -5   1  164.06    3.84   0
  -6   5  -1  148.38    4.32   0
   6  -5   1  144.27    2.85   0
  -6  -5  -1  153.73    4.57   0
  -6  -5  -1  142.91    4.31   0
  -6  -5  -1  130.95    4.24   0
  -7   5  -1   86.61    3.39   0
  -7  -5  -1   91.15    4.11   0
   7  -5   1   90.84    2.78   0
  -7  -5  -1   86.74    4.07   0
  -7  -5  -1   76.13    3.90   0
  -7  -5  -1   82.37    3.82   0
  -7   5  -1   78.55    3.14   0
  -8  -5  -1   77.33    3.76   0
  -8   5  -1   73.95    3.86   0
  -8  -5  -1   84.93    4.01   0
  -8   5  -1   85.41    3.34   0
   8  -5   1   91.92    3.45   0
  -8  -5  -1   74.75    3.60   0
  -8   5  -1   71.19    2.48   0
  -8  -5  -1   74.55    3.98   0
  -9  -5  -1    4.47    2.97   0
  -9  -5  -1    4.12    3.86   0
  -9   5  -1    7.29    3.65   0
   9  -5   1    3.29    3.12   0
  -9  -5  -1    9.18    3.29   0
  -9   5  -1    5.14    2.13   0
  -9   5  -1    1.24    3.01   0
  -9  -5  -1    6.90    3.39   0
  10  -5   1   32.55    2.27   0
 -10   5  -1   30.35    3.08   0
 -10  -5  -1   33.53    3.29   0
 -10   5  -1   24.85    2.80   0
 -10  -5  -1   30.02    4.50   0
 -10  -5  -1   26.88    3.25   0
 -10   5  -1   32.15    3.01   0
 -10  -5  -1   29.65    3.44   0
 -11  -5  -1   10.48    3.49   0
 -11   5  -1   10.36    3.18   0
  11  -5   1   15.04    3.24   0
 -11  -5  -1    8.94    4.35   0
 -11   5  -1    3.54    2.03   0
 -11   5  -1    4.28    3.60   0
 -11  -5  -1    7.86    3.24   0
 -11  -5  -1   10.04    4.06   0
 -12   5  -1   -0.45    3.16   0
 -12  -5  -1    4.68    3.54   0
  12  -5   1   -0.36    3.32   0
 -12   5  -1    0.68    3.16   0
 -12   5  -1    6.64    3.63   0
 -12  -5  -1    1.73    3.65   0
 -12  -5  -1    1.25    3.36   0
 -12  -5  -1    3.87    3.32   0
 -13   5  -1    1.64    2.75   0
 -13  -5  -1    1.38    3.87   0
 -13  -5  -1    0.27    3.60   0
  13  -5   1    2.36    2.46   0
 -13  -5  -1    2.20    4.40   0
 -13   5  -1    1.56    3.35   0
 -13   5  -1   -1.50    3.27   0
 -13  -5  -1   -1.27    3.37   0
 -13  -6   1    2.42    4.52   0
 -13  -6   1    1.41    3.39   0
 -13  -6   1   -1.08    3.55   0
 -13  -6   1    4.53    4.58   0
 -13   6   1    0.98    3.32   0
 -13   6   1    6.29    3.80   0
 -13   6   1    0.30    3.39   0
  13  -6  -1    5.21    3.50   0
 -12  -6   1   44.54    3.77   0
 -12  -6   1   40.21    3.60   0
  12  -6  -1   52.09    3.70   0
 -12   6   1   47.68    4.03   0
 -12  -6   1   39.75    5.12   0
 -12   6   1   48.02    2.68   0
 -12  -6   1   52.95    4.82   0
 -12   6   1   49.10    2.63   0
 -11   6   1    5.59    2.20   0
 -11  -6   1    2.93    4.52   0
 -11  -6   1    4.22    3.55   0
 -11   6   1    2.13    3.64   0
 -11  -6   1    3.86    3.10   0
 -11  -6   1    3.41    4.16   0
  11  -6  -1    9.58    3.34   0
 -11   6   1    9.11    3.20   0
 -10  -6   1   67.30    3.75   0
 -10  -6   1   54.32    6.07   0
 -10   6   1   74.21    3.63   0
 -10  -6   1   63.73    4.68   0
  10  -6  -1   72.52    3.58   0
 -10   6   1   55.83    4.01   0
 -10   6   1   73.41    3.37   0
  -9   6   1    4.02    3.76   0
  -9  -6   1    5.69    4.70   0
  -9  -6   1    7.95    3.30   0
  -9   6   1    6.29    2.18   0
   9   6  -1    7.66    3.13   0
   9  -6  -1   13.26    3.28   0
  -9   6   1    5.69    2.17   0
  -9  -6   1    7.71    5.91   0
  -8   6   1    2.16    3.08   0
  -8  -6   1    5.88    3.37   0
  -8  -6   1    1.33    6.42   0
   8   6  -1   -1.15    3.07   0
   8  -6  -1   -1.72    3.25   0
  -8   6   1   -1.47    3.10   0
  -8   6   1   -0.67    2.55   0
  -8  -6   1    0.13    5.56   0
  -7   6   1  196.61    4.58   0
   7  -6  -1  205.87    4.19   0
  -7  -6   1  196.27    4.61   0
  -7   6   1  186.64    3.23   0
  -7  -6   1  172.11   11.19   0
   7   6  -1  206.08    4.50   0
  -7   6   1  176.61    3.09   0
  -7  -6   1  174.24   10.71   0
  -6   6   1   27.08    2.97   0
  -6   6   1   34.21    3.06   0
   6  -6  -1   35.20    3.59   0
  -6  -6   1   32.42    3.68   0
  -6   6   1   32.98    2.92   0
   6   6  -1   32.99    3.49   0
   5  -6  -1  204.13    4.39   0
  -5   6   1  193.38    4.04   0
  -5   6   1  191.53    3.92   0
  -5  -6   1  196.78    4.50   0
  -5   6   1  183.32    4.80   0
   5   6  -1  208.51    4.66   0
   4   6  -1  125.59    4.32   0
   4  -6  -1  126.65    4.40   0
  -4   6   1  113.01    3.74   0
  -4   6   1  115.57    4.66   0
  -4  -6   1  117.48    4.01   0
  -3  -6   1  135.23    4.22   0
  -3   6   1  134.21    5.07   0
   3  -6  -1  152.38    3.96   0
   3   6  -1  141.44    7.21   0
  -3   6   1  138.25    4.03   0
  -3  -6   1  122.85    6.98   0
   3   6  -1  151.80    4.57   0
   3  -6  -1  154.37    4.73   0
  -2  -6   1   54.18    4.48   0
  -2  -6   1   59.70    3.73   0
   2   6  -1   57.76    5.63   0
   2  -6  -1   60.75    3.58   0
  -2   6   1   58.75    3.58   0
   2   6  -1   66.16    4.86   0
   2  -6  -1   68.82    4.73   0
  -2   6   1   60.85    3.64   0
   1  -6  -1  510.55    7.00   0
   1   6  -1  496.54    7.40   0
   1   6  -1  486.22    6.33   0
   1  -6  -1  518.87    6.54   0
  -1  -6   1  481.95    6.10   0
  -1   6   1  511.69    6.51   0
  -1   6   1  452.65    6.31   0
  -1  -6   1  475.31    6.81   0
   0   6  -1  524.99    6.13   0
   0  -6  -1  577.00    6.78   0
   0   6   1  585.49    6.90   0
   0   6  -1  565.49    6.90   0
   0   6   1  486.19    7.20   0
   0  -6   1  561.25    6.55   0
   0  -6   1  544.45    6.11   0
   0  -6  -1  537.58    7.70   0
  -1  -6  -1   46.72    4.91   0
   1   6   1   54.82    4.22   0
   1  -6   1   47.30    3.43   0
  -1   6  -1   52.18    4.59   0
  -1  -6  -1   49.83    4.51   0
  -1   6  -1   47.77    3.55   0
   1   6   1   52.67    4.92   0
   1  -6   1   50.44    3.90   0
   2  -6   1  185.23    4.67   0
   2   6   1  191.92    5.46   0
  -2   6  -1  180.96    5.12   0
  -2   6  -1  165.84    4.10   0
   2  -6   1  153.68    3.30   0
  -2  -6  -1  165.36    5.41   0
  -2  -6  -1  156.71    6.23   0
   2   6   1  190.28    7.17   0
  -3  -6  -1  219.35    6.83   0
   3  -6   1  253.73    4.65   0
   3  -6   1  239.87    4.38   0
   3   6   1  251.36    5.91   0
   3   6   1  263.31    7.25   0
  -3  -6  -1  223.17    6.29   0
  -3   6  -1  251.49    5.24   0
  -3   6  -1  238.21    4.32   0
   4   6   1   16.04    3.99   0
   4   6   1   15.05    4.07   0
  -4  -6  -1   15.84    5.26   0
  -4   6  -1   18.10    2.92   0
  -4  -6  -1   17.39    4.35   0
   4  -6   1   19.91    3.02   0
  -4   6  -1   10.96    3.12   0
   4  -6   1   17.97    3.45   0
   5  -6   1  406.00    4.58   0
  -5  -6  -1  384.21    6.08   0
   5   6   1  409.92    6.45   0
  -5  -6  -1  396.76    7.37   0
  -5   6  -1  397.71    4.51   0
   5  -6   1  415.52    4.81   0
  -5   6  -1  400.19    5.31   0
  -6  -6  -1   22.00    3.55   0
   6  -6   1   21.23    2.42   0
  -6   6  -1   20.43    3.97   0
  -6  -6  -1   28.90    4.41   0
  -6  -6  -1   21.95    3.90   0
   6  -6   1   26.32    3.06   0
  -6   6  -1   25.68    3.12   0
   7  -6   1   47.55    2.52   0
  -7  -6  -1   46.22    4.20   0
  -7   6  -1   49.92    2.42   0
  -7  -6  -1   44.18    3.38   0
  -7  -6  -1   46.11    3.71   0
  -7   6  -1   44.62    2.88   0
  -7  -6  -1   54.61    4.34   0
  -8   6  -1   42.75    3.26   0
  -8  -6  -1   47.24    4.43   0
  -8  -6  -1   50.22    3.81   0
  -8  -6  -1   46.75    4.47   0
  -8  -6  -1   39.82    3.37   0
   8  -6   1   47.23    3.24   0
  -8   6  -1   38.74    2.71   0
  -8   6  -1   47.68    3.27   0
  -9   6  -1  107.47    3.09   0
  -9  -6  -1  118.05    4.27   0
  -9  -6  -1  117.93    4.35   0
  -9   6  -1  109.28    2.84   0
  -9   6  -1  120.19    2.86   0
  -9  -6  -1  109.92    4.09   0
  -9  -6  -1  115.52    5.21   0
   9  -6   1  128.59    3.60   0
 -10   6  -1    1.64    2.35   0
 -10   6  -1    3.31    1.96   0
  10  -6   1    2.35    2.12   0
 -10  -6  -1    0.49    3.02   0
 -10  -6  -1   -1.13    3.41   0
 -10   6  -1   -1.29    2.16   0
 -10  -6  -1    1.08    3.95   0
 -10  -6  -1    1.59    4.25   0
 -11   6  -1    3.46    3.06   0
 -11  -6  -1    4.87    4.00   0
  11  -6   1    2.63    3.21   0
 -11  -6  -1   -1.03    3.68   0
 -11  -6  -1    3.56    3.41   0
 -11   6  -1    3.29    2.23   0
 -11   6  -1    4.56    3.61   0
 -11  -6  -1    0.60    3.48   0
 -12  -6  -1    7.11    3.40   0
 -12  -6  -1   10.89    3.62   0
 -12   6  -1    6.70    3.35   0
 -12  -6  -1   13.43    4.61   0
  12  -6   1   11.70    3.45   0
 -12  -6  -1    9.67    4.35   0
 -12   6  -1    8.96    2.62   0
 -12   6  -1    7.25    2.35   0
 -12   7   1   11.19    3.49   0
 -12  -7   1    7.39    6.87   0
 -12  -7   1   10.48    6.55   0
 -12   7   1    9.00    3.82   0
 -12  -7   1    9.41    3.57   0
  12  -7  -1    9.18    2.47   0
 -12  -7   1   10.81    3.38   0
 -12   7   1   12.11    2.40   0
  11  -7  -1   -0.99    2.41   0
 -11   7   1   -2.85    3.61   0
 -11  -7   1    1.24    6.66   0
 -11   7   1   -1.82    3.26   0
 -11  -7   1    1.77    7.08   0
 -11  -7   1    3.73    3.12   0
 -11   7   1   -0.55    3.30   0
 -11  -7   1   -2.32    3.46   0
 -10   7   1   10.65    3.25   0
 -10   7   1    5.45    3.51   0
  10  -7  -1    6.22    3.18   0
 -10   7   1    4.00    3.14   0
 -10  -7   1    5.55    3.30   0
  -9   7   1   43.83    3.41   0
  -9   7   1   49.85    3.35   0
  -9   7   1   36.28    3.79   0
  -9  -7   1   46.59    4.22   0
   9  -7  -1   39.21    3.40   0
   9   7  -1   51.50    3.68   0
   8  -7  -1   29.40    3.32   0
   8   7  -1   30.71    3.27   0
  -8  -7   1   28.81    3.56   0
  -8   7   1   27.04    2.31   0
  -8   7   1   24.07    3.83   0
  -8   7   1   27.56    3.10   0
   7   7  -1  319.05    4.99   0
  -7   7   1  305.00    4.44   0
  -7   7   1  279.57    4.89   0
  -7  -7   1  303.16    5.03   0
  -7   7   1  297.41    4.37   0
   7  -7  -1  308.08    4.38   0
   6   7  -1    5.19    3.29   0
  -6  -7   1    3.89    3.35   0
  -6   7   1    3.81    3.98   0
  -6   7   1    6.18    2.94   0
  -6   7   1    0.86    2.92   0
   6  -7  -1    5.79    3.43   0
   5   7  -1    9.30    3.36   0
   5  -7  -1    9.12    3.52   0
  -5   7   1    8.00    3.88   0
  -5  -7   1    9.34    4.00   0
  -5   7   1    8.28    2.99   0
  -5   7   1    6.71    2.20   0
  -4   7   1    5.25    2.95   0
   4  -7  -1    3.44    3.65   0
   4   7  -1    3.87    3.52   0
  -4   7   1    5.84    2.92   0
  -4  -7   1    3.65    3.27   0
   4   7  -1    3.64    6.69   0
  -4  -7   1    3.70    6.88   0
  -3   7   1  100.51    3.48   0
   3   7  -1  102.96    4.36   0
  -3  -7   1   96.62    3.92   0
  -3  -7   1   97.24    6.33   0
   3   7  -1  104.98    6.18   0
   3  -7  -1  103.23    3.49   0
   3  -7  -1  108.41    4.43   0
  -3   7   1  100.57    3.67   0
  -2  -7   1  558.18    6.48   0
   2  -7  -1  598.69    6.12   0
   2   7  -1  606.05    8.75   0
  -2   7   1  564.26    5.99   0
   2   7  -1  622.52    6.94   0
  -2   7   1  600.36    6.76   0
  -2  -7   1  605.24    8.53   0
   2  -7  -1  637.10    6.49   0
   1   7  -1  601.46    7.72   0
  -1  -7   1  598.03    6.96   0
   1  -7  -1  646.30    6.62   0
   1  -7  -1  587.11    6.59   0
  -1   7   1  626.69    7.53   0
   1   7  -1  681.44    7.14   0
  -1   7   1  624.08    6.82   0
  -1  -7   1  581.77    6.24   0
   0   7  -1    6.79    3.06   0
   0  -7  -1    1.86    3.77   0
   0   7   1   21.40    4.19   0
   0   7   1    3.96    4.24   0
   0  -7   1    2.66    2.95   0
   0  -7   1    4.81    3.41   0
   0   7  -1    4.70    5.11   0
   0  -7  -1    5.01    3.93   0
  -1   7  -1    9.90    3.12   0
   1  -7   1    7.01    3.54   0
   1   7   1    5.24    4.49   0
   1  -7   1    7.71    2.85   0
   1   7   1    5.99    3.62   0
  -1  -7  -1    6.66    3.88   0
  -1  -7  -1    8.97    3.95   0
  -1   7  -1   10.14    4.23   0
  -2   7  -1   23.84    3.24   0
   2   7   1   22.03    4.70   0
  -2   7  -1   22.96    3.15   0
   2  -7   1   21.03    3.71   0
  -2  -7  -1   15.31    4.02   0
   2   7   1   20.75    3.70   0
  -2  -7  -1   20.09    4.40   0
   2  -7   1   20.27    3.04   0
   3  -7   1   -0.19    3.57   0
  -3   7  -1    5.81    2.99   0
  -3  -7  -1    0.06    5.32   0
   3   7   1   -0.54    4.23   0
  -3   7  -1   12.16    4.15   0
   3  -7   1    1.18    2.15   0
  -3  -7  -1   -0.09    4.44   0
   3   7   1    1.14    3.07   0
  -4   7  -1   42.69    3.11   0
   4   7   1   44.65    4.16   0
   4  -7   1   40.10    2.33   0
   4   7   1   47.17    4.35   0
  -4  -7  -1   40.47    4.32   0
  -4   7  -1   44.98    2.96   0
   4  -7   1   47.90    3.49   0
  -4  -7  -1   38.72    5.54   0
   5  -7   1   11.65    2.93   0
  -5   7  -1    9.31    3.95   0
  -5   7  -1   13.41    2.92   0
   5   7   1   12.92    3.69   0
  -5  -7  -1   11.52    4.78   0
   5   7   1   12.72    3.78   0
  -5  -7  -1   13.05    3.99   0
   5  -7   1   12.84    3.29   0
   6  -7   1   22.29    3.27   0
   6  -7   1   15.94    3.14   0
  -6   7  -1   11.04    2.29   0
  -6  -7  -1   16.24    4.07   0
  -6   7  -1   15.35    2.69   0
  -6  -7  -1   13.66    4.63   0
  -6  -7  -1   15.31    3.77   0
  -7   7  -1  152.22    4.35   0
  -7  -7  -1  135.58    4.19   0
   7  -7   1  163.46    3.86   0
  -7   7  -1  156.60    3.69   0
  -7  -7  -1  134.76    5.17   0
  -7  -7  -1  151.48    6.19   0
  -7  -7  -1  155.43    4.59   0
  -8   7  -1   85.20    3.99   0
  -8  -7  -1   85.57    5.42   0
  -8  -7  -1   81.71    4.02   0
  -8   7  -1   93.96    3.54   0
  -8  -7  -1   80.84    4.42   0
   8  -7   1   79.78    2.72   0
  -8   7  -1   97.02    3.50   0
  -8  -7  -1   74.23    4.77   0
  -9   7  -1   10.95    2.25   0
  -9  -7  -1   10.24    4.09   0
  -9  -7  -1   14.44    3.56   0
  -9   7  -1   10.65    3.53   0
  -9  -7  -1   10.89    4.28   0
  -9  -7  -1   10.62    3.35   0
  -9   7  -1   15.54    3.12   0
   9  -7   1   13.34    2.23   0
  10  -7   1   -0.12    3.19   0
 -10  -7  -1    5.25    3.24   0
 -10   7  -1   -2.79    3.58   0
 -10  -7  -1    2.82    4.12   0
 -10  -7  -1    4.50    4.13   0
 -10  -7  -1    3.13    4.95   0
 -10   7  -1    2.13    2.31   0
 -10   7  -1   -1.08    3.11   0
  11  -7   1   -0.05    3.27   0
 -11  -7  -1    2.95    4.97   0
 -11   7  -1   -0.66    2.33   0
 -11   7  -1   -7.57    3.50   0
 -11   7  -1    3.55    3.20   0
 -11  -7  -1    3.72    3.42   0
 -11  -7  -1    5.11    3.35   0
 -11  -7  -1   -0.95    4.55   0
  12  -7   1    2.60    2.45   0
 -12   7  -1   -0.43    2.73   0
 -12  -7  -1   -0.02    3.43   0
 -12   7  -1    2.59    3.36   0
 -12  -7  -1    0.97    3.67   0
 -12  -7  -1    3.99    4.51   0
 -12  -7  -1   -0.43    4.68   0
 -12   7  -1    2.75    3.36   0
  12  -8  -1   -3.93    3.47   0
 -12   8   1    1.21    2.38   0
 -12   8   1    4.86    3.45   0
 -12  -8   1    5.86    3.62   0
 -12  -8   1    2.50    3.42   0
 -12   8   1    2.48    2.76   0
 -11   8   1    7.88    3.23   0
  11  -8  -1    1.97    2.28   0
 -11  -8   1    2.90    3.34   0
 -11   8   1    5.31    2.36   0
 -11   8   1   11.70    3.54   0
 -11  -8   1    5.09    3.51   0
 -10   8   1    4.14    3.12   0
 -10   8   1   -2.94    3.54   0
 -10  -8   1    2.67    3.45   0
 -10   8   1   -0.55    3.17   0
  10  -8  -1    7.72    3.26   0
  -9  -8   1   29.16    4.34   0
  -9   8   1   27.34    3.16   0
  -9   8   1   28.14    3.63   0
  -9   8   1   32.67    3.19   0
   9  -8  -1   30.95    3.22   0
   9   8  -1   29.78    3.41   0
  -8   8   1   56.50    3.31   0
  -8   8   1   54.28    3.87   0
   8  -8  -1   58.12    2.54   0
  -8  -8   1   54.15    3.74   0
  -8   8   1   50.24    3.30   0
   8   8  -1   53.44    3.36   0
   7   8  -1   11.59    3.28   0
  -7   8   1    7.91    2.68   0
  -7   8   1   11.68    3.07   0
  -7  -8   1   12.44    3.38   0
  -7   8   1   12.74    3.07   0
   7  -8  -1    8.24    3.25   0
  -6  -8   1   16.68    3.90   0
  -6   8   1   17.98    2.99   0
   6   8  -1   16.31    3.95   0
  -6   8   1   10.14    2.99   0
  -6   8   1   16.54    3.05   0
   6  -8  -1   16.42    3.49   0
  -5   8   1   -0.20    1.96   0
   5   8  -1    2.30    3.34   0
  -5   8   1    4.07    4.07   0
  -5   8   1    0.87    2.81   0
   5  -8  -1   -3.37    3.58   0
  -5  -8   1    1.01    3.84   0
  -4   8   1   13.34    2.95   0
  -4  -8   1   14.24    5.83   0
   4  -8  -1   16.01    3.66   0
  -4  -8   1   14.09    3.97   0
  -4   8   1   12.18    4.16   0
   4   8  -1   15.10    4.40   0
   4   8  -1   15.20    5.41   0
   3  -8  -1  138.58    4.31   0
  -3  -8   1  120.92    6.14   0
  -3   8   1  128.52    4.64   0
  -3  -8   1  126.11    4.58   0
   3  -8  -1  134.47    3.86   0
   3   8  -1  132.50    6.06   0
  -3   8   1  121.25    3.79   0
   3   8  -1  127.56    4.43   0
  -2  -8   1   24.77    4.61   0
   2   8  -1   23.20    3.72   0
   2   8  -1   24.66    5.14   0
   2  -8  -1   28.06    3.12   0
  -2   8   1   26.45    3.86   0
  -2  -8   1   25.16    3.29   0
  -2   8   1   30.20    4.32   0
   2  -8  -1   29.53    4.04   0
   1  -8  -1    8.41    3.99   0
  -1   8   1    8.58    3.20   0
   1  -8  -1   12.36    3.75   0
  -1  -8   1   11.22    2.91   0
  -1  -8   1   11.36    3.71   0
   1   8  -1    8.94    5.35   0
   1   8  -1   10.96    3.31   0
  -1   8   1    8.49    4.12   0
   0   8   1    3.28    4.06   0
   0  -8   1    1.16    3.28   0
   0   8  -1    5.11    4.13   0
   0  -8  -1    4.37    3.02   0
   0  -8  -1    4.62    3.86   0
   0   8  -1    0.64    3.13   0
   0   8   1    3.06    3.95   0
   0  -8   1    4.34    2.84   0
  -1   8  -1    6.88    4.17   0
   1   8   1    5.93    3.87   0
   1  -8   1    6.72    3.37   0
   1  -8   1    2.36    2.81   0
  -1  -8  -1    3.19    4.02   0
   1   8   1    5.33    4.22   0
  -1  -8  -1    1.77    3.75   0
  -1   8  -1    6.04    3.03   0
   2   8   1   32.80    5.31   0
   2  -8   1   27.12    3.43   0
  -2  -8  -1   27.52    4.40   0
  -2   8  -1   32.46    3.16   0
   2  -8   1   32.94    3.05   0
   2   8   1   36.30    3.67   0
  -2   8  -1   28.99    4.13   0
  -2  -8  -1   31.39    4.31   0
  -3  -8  -1   61.51    5.39   0
   3  -8   1   64.77    3.67   0
   3  -8   1   55.66    3.26   0
   3   8   1   67.60    5.42   0
  -3  -8  -1   55.37    4.83   0
  -3   8  -1   64.79    3.30   0
   3   8   1   66.93    4.38   0
  -3   8  -1   61.42    4.31   0
  -4   8  -1    4.37    2.92   0
   4  -8   1    5.03    2.37   0
  -4   8  -1    9.53    4.07   0
   4  -8   1   10.28    2.86   0
  -4  -8  -1    5.47    4.82   0
   4   8   1    5.53    4.30   0
  -4  -8  -1    6.11    4.17   0
   4   8   1    4.98    3.63   0
  -5   8  -1    0.34    2.98   0
  -5  -8  -1    2.23    3.63   0
  -5  -8  -1    2.12    4.60   0
  -5   8  -1   -2.05    3.94   0
   5   8   1    0.62    3.57   0
   5  -8   1    2.85    3.29   0
   5  -8   1   -0.28    2.98   0
   5   8   1   -0.40    3.63   0
   6  -8   1    0.75    3.18   0
  -6  -8  -1    1.48    4.44   0
   6  -8   1    2.83    3.00   0
  -6   8  -1    1.99    2.92   0
  -6  -8  -1    1.57    4.79   0
  -6  -8  -1    1.19    3.91   0
  -6   8  -1    1.79    3.73   0
  -7   8  -1   14.83    2.19   0
  -7   8  -1   15.54    3.73   0
  -7  -8  -1   16.98    4.18   0
  -7  -8  -1   15.22    4.10   0
  -7  -8  -1   13.81    4.74   0
   7  -8   1   14.75    3.33   0
  -7  -8  -1   12.79    5.32   0
  -8  -8  -1    2.35    4.69   0
  -8  -8  -1    0.28    5.24   0
  -8  -8  -1    0.18    3.96   0
  -8  -8  -1    1.11    3.77   0
  -8   8  -1    4.75    3.10   0
  -8   8  -1    7.18    3.69   0
   8  -8   1    2.82    3.20   0
  -8   8  -1    1.21    3.13   0
  -9  -8  -1    1.74    4.92   0
   9  -8   1    1.75    2.24   0
  -9   8  -1    0.65    3.20   0
  -9  -8  -1    0.79    3.16   0
  -9  -8  -1    1.30    5.15   0
  -9   8  -1   -1.75    3.17   0
  -9  -8  -1    0.55    4.08   0
  -9   8  -1   -0.68    2.56   0
 -10  -8  -1    1.44    3.36   0
 -10  -8  -1    1.28    4.99   0
 -10   8  -1    1.21    3.20   0
 -10  -8  -1    0.35    5.04   0
 -10   8  -1   -2.41    3.19   0
  10  -8   1   -2.49    2.28   0
 -10   8  -1    4.20    3.55   0
 -10  -8  -1    0.75    3.57   0
 -11  -8  -1    5.46    5.36   0
 -11   8  -1    7.81    2.34   0
 -11  -8  -1    4.36    3.45   0
 -11   8  -1    2.76    3.40   0
  11  -8   1    0.48    3.33   0
 -11   8  -1    5.77    2.59   0
 -11  -8  -1    5.93    5.24   0
 -11  -8  -1    6.27    3.65   0
 -11   9   1    9.68    3.67   0
 -11   9   1    3.32    2.46   0
 -11  -9   1    1.37    3.45   0
 -11  -9   1   -0.82    3.75   0
 -11   9   1   -0.52    3.37   0
  11  -9  -1    2.50    3.44   0
  10  -9  -1    2.37    3.34   0
 -10   9   1    2.27    3.28   0
 -10   9   1   -1.83    2.52   0
 -10   9   1    2.01    3.37   0
 -10  -9   1    3.37    3.42   0
  -9   9   1    8.70    2.25   0
  -9  -9   1    8.91    3.38   0
  -9   9   1    9.64    3.19   0
   9   9  -1    9.62    4.05   0
  -9   9   1    5.62    2.62   0
   9  -9  -1    4.92    3.19   0
   8   9  -1    1.66    3.22   0
  -8   9   1    6.49    2.18   0
  -8   9   1    1.60    2.71   0
  -8   9   1    4.45    3.13   0
   8  -9  -1    5.92    3.30   0
  -8  -9   1    2.10    3.44   0
  -7   9   1   11.16    3.63   0
  -7   9   1    8.63    2.06   0
  -7   9   1    9.96    2.92   0
   7  -9  -1    3.66    2.46   0
   7   9  -1    7.75    3.14   0
  -7  -9   1    8.08    4.25   0
   6  -9  -1   -2.96    3.19   0
  -6   9   1    2.39    2.14   0
   6   9  -1    3.30    3.29   0
  -6  -9   1    2.71    3.14   0
  -6   9   1    6.01    3.01   0
  -6   9   1    0.49    3.64   0
   5   9  -1   30.98    4.39   0
  -5   9   1   29.52    3.06   0
  -5   9   1   27.38    3.99   0
  -5   9   1   30.09    3.10   0
   5  -9  -1   30.93    2.56   0
  -5  -9   1   27.41    3.21   0
  -4   9   1   10.27    4.15   0
   4   9  -1   12.61    3.47   0
  -4  -9   1   11.57    5.40   0
  -4  -9   1   14.05    3.70   0
   4   9  -1   13.32    5.13   0
   4  -9  -1   15.77    3.58   0
  -4   9   1   11.51    3.06   0
   3   9  -1   10.57    4.06   0
  -3   9   1    9.70    4.17   0
  -3   9   1    7.19    3.77   0
  -3  -9   1    8.75    3.60   0
   3  -9  -1    7.87    2.95   0
   3  -9  -1   12.23    3.53   0
  -3  -9   1    6.49    4.00   0
   3   9  -1   10.10    4.17   0
   2   9  -1   39.08    4.06   0
   2  -9  -1   37.13    2.70   0
  -2   9   1   42.86    4.14   0
  -2  -9   1   31.83    3.38   0
   2  -9  -1   38.39    3.32   0
   2   9  -1   35.37    3.71   0
  -2   9   1   38.21    3.37   0
  -2  -9   1   36.93    4.51   0
   1  -9  -1   13.29    3.71   0
  -1   9   1   11.25    4.09   0
   1  -9  -1   13.70    3.68   0
   1   9  -1   12.00    3.48   0
   1   9  -1    8.77    4.14   0
  -1  -9   1   13.08    3.46   0
  -1  -9   1   11.88    3.09   0
  -1   9   1   11.77    3.95   0
   0  -9   1    2.74    2.98   0
   0   9   1    1.64    3.14   0
   0  -9  -1    2.21    3.58   0
   0  -9   1   -1.33    3.44   0
   0   9  -1    0.78    3.29   0
   0   9   1    2.11    3.71   0
   0  -9  -1    2.93    3.78   0
   0   9  -1    2.76    4.30   0
  -1  -9  -1   -0.49    3.55   0
  -1   9  -1    1.56    3.06   0
  -1   9  -1    0.27    4.03   0
  -1  -9  -1    0.10    3.89   0
   1   9   1   -0.55    4.07   0
   1   9   1    3.59    3.69   0
   1  -9   1   -1.02    2.97   0
   1  -9   1   -0.65    3.34   0
   2   9   1   41.41    4.36   0
   2   9   1   39.70    5.15   0
   2  -9   1   37.90    3.42   0
  -2   9  -1   33.39    4.04   0
   2  -9   1   39.22    3.13   0
  -2  -9  -1   35.05    4.17   0
  -2   9  -1   32.12    3.22   0
  -2  -9  -1   33.45    4.42   0
  -3   9  -1    8.35    3.77   0
  -3  -9  -1   10.51    4.65   0
  -3   9  -1   12.72    2.84   0
   3  -9   1    9.73    2.82   0
   3   9   1    9.86    3.86   0
  -3  -9  -1    9.83    4.21   0
   3   9   1   10.00    4.70   0
   3  -9   1   12.63    3.06   0
   4   9   1   11.57    4.66   0
  -4   9  -1    9.33    2.05   0
  -4  -9  -1    9.50    4.50   0
   4   9   1   10.30    3.71   0
  -4  -9  -1    9.20    4.49   0
   4  -9   1    7.78    2.95   0
  -4   9  -1    9.88    3.86   0
   4  -9   1   11.31    3.28   0
   5  -9   1    3.69    3.01   0
   5   9   1    6.71    3.95   0
   5  -9   1    7.04    3.14   0
  -5   9  -1   10.44    3.04   0
  -5  -9  -1    6.93    4.41   0
  -5  -9  -1    7.02    5.39   0
  -5   9  -1    9.12    3.81   0
   5   9   1    6.31    3.84   0
  -6  -9  -1    9.62    4.49   0
  -6  -9  -1    9.02    5.31   0
   6  -9   1   14.74    2.99   0
   6  -9   1    8.98    3.44   0
  -6  -9  -1   12.10    4.43   0
  -6   9  -1   11.80    2.97   0
  -6   9  -1   10.25    4.01   0
  -7  -9  -1   48.31    6.06   0
  -7  -9  -1   57.17    4.49   0
  -7  -9  -1   52.58    4.20   0
  -7   9  -1   55.91    3.95   0
   7  -9   1   58.97    2.63   0
  -7  -9  -1   47.84    6.77   0
  -7   9  -1   60.73    3.40   0
  -8  -9  -1   -0.10    6.61   0
  -8  -9  -1   -0.11    3.85   0
  -8  -9  -1    0.74    6.62   0
  -8   9  -1    0.51    3.22   0
  -8  -9  -1    2.19    4.02   0
  -8   9  -1    2.82    2.96   0
  -8   9  -1    7.51    3.67   0
   8  -9   1   -0.96    2.29   0
  -9  -9  -1    1.74    8.53   0
  -9  -9  -1    0.24    8.28   0
  -9   9  -1    2.40    3.10   0
   9  -9   1    2.84    2.32   0
  -9   9  -1    1.89    3.68   0
  -9  -9  -1   -0.31    4.00   0
  -9   9  -1    6.62    3.35   0
  -9  -9  -1    1.95    3.41   0
 -10   9  -1    7.59    3.70   0
 -10   9  -1    7.46    3.41   0
 -10  -9  -1    3.71    4.21   0
 -10   9  -1    6.30    2.32   0
  10  -9   1    2.20    2.36   0
 -10  -9  -1    5.15    4.35   0
 -11  -9  -1    9.45    4.63   0
  11  -9   1    5.74    3.46   0
 -11   9  -1    2.44    3.78   0
 -11  -9  -1    7.97    3.59   0
 -11   9  -1   14.06    3.51   0
 -10 -10   1    7.72    3.59   0
  10 -10  -1    2.82    3.50   0
 -10  10   1    1.95    3.81   0
 -10  10   1    2.88    2.40   0
 -10  10   1    2.23    3.42   0
  -9  10   1    5.23    3.31   0
  -9  10   1   -1.46    3.25   0
  -9 -10   1    2.79    3.43   0
   9  10  -1    1.17    3.99   0
  -9  10   1    1.98    3.56   0
   9 -10  -1    4.78    2.39   0
  -8  10   1    4.44    3.11   0
   8 -10  -1    3.82    3.28   0
   8  10  -1    3.61    3.90   0
  -8  10   1    0.51    3.38   0
  -8 -10   1    0.93    4.11   0
  -8  10   1    1.37    3.78   0
  -7  10   1   -0.78    3.25   0
  -7 -10   1    0.57    3.28   0
  -7  10   1    5.10    3.09   0
   7 -10  -1   -3.61    3.33   0
  -7  10   1    1.96    3.68   0
   7  10  -1    1.66    4.04   0
   6  10  -1   16.05    3.95   0
  -6  10   1   13.50    3.21   0
  -6 -10   1   13.93    4.04   0
  -6  10   1   15.66    3.86   0
   6 -10  -1   12.48    2.44   0
  -6  10   1   14.12    3.16   0
   5  10  -1   -0.93    3.41   0
  -5 -10   1   -0.57    3.11   0
   5 -10  -1   -0.89    3.36   0
  -5  10   1    0.36    2.69   0
  -5  10   1    3.88    2.99   0
  -5  10   1   -0.23    3.00   0
  -4  10   1    2.54    3.07   0
  -4 -10   1    1.50    4.49   0
   4  10  -1    0.25    5.06   0
   4  10  -1    3.19    4.28   0
  -4  10   1    0.49    3.75   0
   4 -10  -1    4.39    3.37   0
  -4 -10   1    3.19    3.14   0
  -3  10   1    4.13    3.83   0
  -3  10   1    0.85    2.98   0
   3  10  -1   -0.17    4.16   0
  -3 -10   1    1.72    3.02   0
   3  10  -1    1.56    4.05   0
   3 -10  -1   -0.09    2.38   0
  -3 -10   1    1.40    4.04   0
  -2  10   1    7.19    3.86   0
   2 -10  -1    8.42    3.13   0
   2 -10  -1   12.93    3.58   0
   2  10  -1    6.44    3.32   0
  -2 -10   1    8.02    3.02   0
  -2  10   1    5.82    3.81   0
  -2 -10   1    6.53    4.10   0
   2  10  -1    5.13    4.41   0
   1 -10  -1   71.29    3.99   0
   1 -10  -1   67.08    3.42   0
  -1  10   1   65.58    3.66   0
  -1  10   1   71.66    4.21   0
   1  10  -1   70.32    3.68   0
  -1 -10   1   70.84    4.49   0
   1  10  -1   67.74    5.33   0
  -1 -10   1   66.24    3.43   0
   0  10   1    2.39    3.96   0
   0 -10   1    3.19    4.16   0
   0 -10  -1    2.56    3.47   0
   0  10  -1   -3.04    4.00   0
   0 -10   1    5.15    2.94   0
   0  10   1    3.91    3.69   0
   0 -10  -1    2.02    3.58   0
   0  10  -1   -0.67    3.25   0
  -1 -10  -1   11.91    3.62   0
  -1  10  -1   12.18    3.92   0
   1 -10   1   13.55    3.09   0
  -1  10  -1    8.40    3.21   0
   1 -10   1   12.88    3.33   0
   1  10   1   12.57    4.45   0
  -1 -10  -1   10.99    3.75   0
   1  10   1   12.30    4.32   0
  -2  10  -1   40.63    4.03   0
   2 -10   1   46.04    3.31   0
  -2 -10  -1   40.87    4.77   0
   2  10   1   42.89    4.75   0
   2  10   1   44.54    3.69   0
  -2  10  -1   45.17    3.25   0
  -2 -10  -1   39.66    4.66   0
   2 -10   1   46.17    3.51   0
  -3 -10  -1    1.34    3.61   0
  -3  10  -1   -1.31    3.76   0
   3 -10   1   -0.49    2.87   0
  -3 -10  -1    2.28    4.76   0
   3  10   1    0.88    4.65   0
   3 -10   1   -3.51    3.18   0
   3  10   1   -1.10    3.86   0
  -3  10  -1   -0.26    3.02   0
   4  10   1    4.35    5.05   0
  -4 -10  -1    4.34    4.76   0
  -4 -10  -1    4.58    4.35   0
  -4  10  -1    5.24    2.07   0
   4 -10   1    7.87    3.13   0
  -4  10  -1    7.78    2.76   0
   4 -10   1    6.67    3.02   0
   4  10   1    3.92    3.76   0
   5  10   1    5.24    4.24   0
  -5  10  -1    3.51    3.81   0
   5 -10   1    7.53    3.18   0
  -5 -10  -1    4.77    4.94   0
   5  10   1    4.43    4.88   0
   5 -10   1    3.62    3.11   0
  -5  10  -1    3.27    3.20   0
  -5 -10  -1    2.83    4.82   0
  -6  10  -1   37.43    3.82   0
  -6  10  -1   24.82    3.25   0
   6 -10   1   27.75    2.34   0
  -6 -10  -1   27.20    5.96   0
  -6 -10  -1   23.35    4.80   0
  -6 -10  -1   23.38    6.18   0
   6 -10   1   27.08    2.42   0
  -6 -10  -1   27.58    4.64   0
  -7  10  -1    8.59    3.79   0
  -7 -10  -1    5.54    4.58   0
  -7 -10  -1    5.81    4.61   0
  -7  10  -1   10.32    3.27   0
   7 -10   1    7.94    3.34   0
   8 -10   1   10.27    3.32   0
  -8 -10  -1   11.42    4.17   0
  -8  10  -1   13.03    3.23   0
  -8 -10  -1   12.54    4.75   0
  -8  10  -1   14.31    3.41   0
  -8  10  -1   17.98    3.81   0
  -9  10  -1    5.83    3.32   0
  -9 -10  -1    1.77    4.20   0
  -9 -10  -1    0.37    4.24   0
  -9  10  -1   -4.53    3.76   0
   9 -10   1   -3.58    3.35   0
  -9  10  -1    3.55    3.25   0
 -10 -10  -1    7.59    4.55   0
 -10  10  -1    6.84    2.74   0
  10 -10   1   -0.39    3.62   0
 -10  10  -1    5.94    2.44   0
 -10 -10  -1    4.18    4.41   0
 -10  10  -1    5.05    2.45   0
  -9 -11   1   -1.03    4.33   0
  -9  11   1   -2.27    3.86   0
  -9  11   1    0.40    3.36   0
  -9  11   1    6.03    3.68   0
   9  11  -1   -1.23    4.34   0
   9 -11  -1    0.81    2.46   0
  -8  11   1    5.33    2.67   0
   8 -11  -1    2.04    3.43   0
   8  11  -1    3.83    4.14   0
  -8 -11   1    2.12    3.47   0
  -8  11   1    3.16    3.36   0
  -8  11   1    3.04    2.39   0
  -7  11   1   23.64    2.63   0
  -7  11   1   30.93    2.54   0
  -7  11   1   35.17    3.36   0
  -7 -11   1   30.87    4.27   0
   7 -11  -1   27.90    3.50   0
   7  11  -1   32.47    4.39   0
   6  11  -1    6.43    4.20   0
   6 -11  -1    4.64    3.38   0
  -6 -11   1    4.69    3.90   0
  -6  11   1   11.87    3.24   0
  -6  11   1    9.31    3.21   0
  -6  11   1    6.87    2.51   0
  -5  11   1    3.89    3.73   0
  -5 -11   1    6.99    3.21   0
  -5  11   1   10.23    3.05   0
   5 -11  -1    8.48    3.35   0
  -5  11   1   11.06    3.17   0
   5  11  -1    9.22    3.47   0
  -4  11   1    5.51    3.87   0
   4  11  -1    1.75    3.23   0
   4 -11  -1   -4.14    3.21   0
  -4 -11   1   -1.20    2.97   0
  -4  11   1    1.11    3.03   0
  -4 -11   1    0.45    5.09   0
   4  11  -1    0.67    5.23   0
  -4  11   1    0.04    3.00   0
  -3 -11   1    5.88    4.57   0
   3  11  -1    3.01    3.30   0
   3  11  -1    1.98    4.07   0
  -3  11   1    5.37    3.72   0
   3 -11  -1    5.83    3.31   0
  -3  11   1    6.43    3.18   0
  -3 -11   1    4.79    3.61   0
   2  11  -1   17.97    4.37   0
   2 -11  -1   20.51    3.44   0
  -2  11   1   18.61    3.37   0
  -2  11   1   18.34    3.85   0
  -2 -11   1   18.85    4.15   0
   2  11  -1   19.27    3.43   0
  -2 -11   1   18.03    3.05   0
  -1 -11   1    5.71    3.27   0
  -1  11   1    6.99    3.58   0
  -1 -11   1    6.45    2.98   0
   1 -11  -1    6.80    3.31   0
  -1  11   1    4.87    3.16   0
   1  11  -1    7.79    3.33   0
   1  11  -1    3.50    3.86   0
   1 -11  -1    9.74    3.39   0
   0 -11  -1    9.88    3.90   0
   0  11  -1    8.39    4.65   0
   0 -11   1   10.04    3.08   0
   0  11   1    8.77    3.44   0
   0 -11  -1    9.88    3.32   0
   0  11  -1    9.35    4.11   0
   0  11   1   10.89    3.99   0
   0 -11   1   11.83    3.39   0
   1  11   1    7.28    4.42   0
   1 -11   1    7.81    2.81   0
   1  11   1    6.60    4.70   0
  -1 -11  -1    7.26    3.49   0
  -1  11  -1   10.29    3.58   0
  -1  11  -1    7.33    2.87   0
  -1 -11  -1   10.15    3.66   0
   1 -11   1    8.54    3.02   0
  -2 -11  -1   10.71    4.35   0
  -2  11  -1   13.22    3.13   0
   2 -11   1    8.87    2.95   0
   2  11   1    7.56    4.36   0
   2  11   1   11.19    4.88   0
   2 -11   1   10.00    2.20   0
  -2 -11  -1    7.63    3.43   0
  -2  11  -1   14.44    3.87   0
  -3  11  -1   23.11    3.32   0
  -3 -11  -1   24.78    3.72   0
  -3  11  -1   28.63    3.98   0
   3  11   1   26.32    6.14   0
   3 -11   1   21.37    2.44   0
  -3 -11  -1   23.49    5.23   0
   3  11   1   26.41    4.16   0
   3 -11   1   30.99    3.03   0
   4 -11   1    2.11    2.18   0
   4  11   1    3.82    6.14   0
  -4  11  -1    1.86    3.20   0
   4 -11   1    2.97    3.17   0
  -4 -11  -1    1.95    5.92   0
   4  11   1    3.33    3.90   0
  -4 -11  -1    1.29    4.12   0
  -4  11  -1    7.74    3.91   0
   5 -11   1    4.55    3.24   0
  -5 -11  -1    5.41    6.44   0
  -5 -11  -1    4.61    5.63   0
  -5  11  -1    9.14    3.22   0
  -5  11  -1    6.62    2.83   0
  -5 -11  -1    5.77    5.00   0
   5  11   1    6.81    4.60   0
   5 -11   1   11.60    3.11   0
  -6 -11  -1    7.70    6.78   0
  -6 -11  -1    6.87    6.54   0
  -6 -11  -1    8.89    5.74   0
  -6  11  -1   10.90    3.17   0
  -6 -11  -1    6.05    5.77   0
  -6  11  -1    6.45    2.66   0
   6 -11   1    8.61    2.25   0
  -7 -11  -1   21.13    5.77   0
  -7  11  -1   20.80    2.43   0
  -7  11  -1   23.47    3.37   0
   7 -11   1   30.06    3.52   0
  -7  11  -1   26.97    3.92   0
  -7 -11  -1   21.10    5.67   0
  -8  11  -1    3.59    3.35   0
  -8 -11  -1    3.53    5.48   0
  -8  11  -1   10.43    3.26   0
   8 -11   1    6.01    3.43   0
  -8 -11  -1    2.31    4.88   0
  -8  11  -1   -0.43    2.63   0
  -9  11  -1    2.94    2.77   0
  -9  11  -1    4.69    2.55   0
   9 -11   1    5.95    2.54   0
  -9 -11  -1    4.39    5.05   0
  -9 -11  -1    2.38    4.28   0
  -9  11  -1    0.78    2.38   0
  -8  12   1    0.21    3.86   0
   8  12  -1    0.34    4.25   0
  -8  12   1    2.36    3.43   0
   8 -12  -1    0.84    2.45   0
  -8  12   1    3.53    3.35   0
  -8 -12   1    1.79    4.19   0
   7 -12  -1    7.39    2.53   0
  -7 -12   1    6.00    4.21   0
  -7  12   1    5.47    3.48   0
  -7  12   1    6.46    3.76   0
  -7  12   1    9.43    3.39   0
   7  12  -1    6.76    4.37   0
  -6  12   1    4.69    3.21   0
   6 -12  -1    0.86    2.24   0
  -6  12   1    4.62    2.71   0
   6  12  -1    3.86    4.23   0
  -6  12   1    4.59    3.31   0
  -6 -12   1    4.57    3.94   0
   5 -12  -1    3.86    3.40   0
  -5  12   1    1.04    3.16   0
  -5 -12   1   -1.10    3.88   0
  -5  12   1    2.39    3.15   0
   5  12  -1    1.61    4.27   0
  -5  12   1   -2.45    3.81   0
  -4  12   1    8.81    3.30   0
  -4  12   1    1.59    3.93   0
   4  12  -1    6.30    4.41   0
  -4  12   1    7.92    3.98   0
  -4 -12   1    7.29    3.12   0
   4 -12  -1    4.22    3.53   0
   4  12  -1    7.34    5.38   0
  -4 -12   1    7.14    5.17   0
  -3  12   1    6.24    3.12   0
   3  12  -1    2.56    4.28   0
  -3  12   1    3.26    3.57   0
   3  12  -1    2.19    4.10   0
  -3  12   1    6.47    3.85   0
  -3 -12   1    3.81    3.81   0
  -3 -12   1    4.67    4.00   0
   3 -12  -1    8.44    3.41   0
  -2  12   1    0.37    3.18   0
   2  12  -1   -0.41    3.44   0
   2 -12  -1    0.78    3.16   0
  -2  12   1    3.60    3.54   0
  -2 -12   1   -0.30    3.16   0
   2  12  -1    1.96    4.11   0
  -2 -12   1    1.68    3.29   0
   1 -12  -1    8.06    3.36   0
  -1  12   1    3.31    3.66   0
   1  12  -1    7.39    3.63   0
  -1 -12   1    7.42    3.84   0
  -1  12   1    5.06    3.24   0
   1  12  -1    7.71    3.38   0
  -1 -12   1    5.98    3.28   0
   0  12  -1    2.52    3.73   0
   0  12   1   -0.59    3.50   0
   0 -12   1    2.09    3.10   0
   0  12  -1    3.50    3.38   0
   0  12   1    2.42    4.18   0
   0 -12  -1    4.18    3.38   0
   0 -12  -1   -0.56    3.71   0
   0 -12   1    1.07    3.35   0
  -1 -12  -1   15.00    4.67   0
  -1 -12  -1   15.14    3.57   0
  -1  12  -1   11.93    3.77   0
   1 -12   1   19.99    3.93   0
   1  12   1   14.83    3.50   0
   1 -12   1   15.05    3.35   0
   1  12   1   13.51    5.08   0
  -1  12  -1   15.45    3.44   0
   2  12   1    4.06    4.10   0
  -2  12  -1    6.77    3.93   0
  -2 -12  -1    3.24    4.28   0
  -2  12  -1    7.93    3.73   0
   2  12   1    3.19    5.70   0
  -2 -12  -1    4.95    5.04   0
   2 -12   1    5.80    2.28   0
   2 -12   1    7.58    3.07   0
  -3 -12  -1    2.30    3.42   0
   3 -12   1    0.22    3.38   0
   3  12   1    0.58    7.05   0
   3  12   1    2.42    3.35   0
  -3  12  -1    1.76    3.96   0
   3 -12   1    1.44    3.24   0
  -3  12  -1    0.45    3.70   0
   4 -12   1    4.48    3.24   0
   4 -12   1    3.85    2.32   0
  -4  12  -1    0.45    3.89   0
   4  12   1    1.85    3.98   0
  -4  12  -1    3.03    3.18   0
  -4 -12  -1    2.17    4.22   0
   5  12   1   12.22    5.45   0
   5 -12   1    6.67    2.31   0
  -5  12  -1   10.79    3.32   0
   5 -12   1   11.30    3.44   0
  -5 -12  -1    7.99    5.05   0
  -5  12  -1    8.99    3.68   0
  -6  12  -1   -2.99    3.76   0
  -6  12  -1   -1.08    3.31   0
   6 -12   1    3.97    3.32   0
  -7  12  -1    4.34    3.62   0
  -7  12  -1    1.09    3.39   0
  -7  12  -1    1.12    3.37   0
   7 -12   1    2.70    3.32   0
   8 -12   1    2.39    3.56   0
  -8  12  -1    0.53    2.52   0
   7 -13  -1    4.12    3.59   0
  -7  13   1    1.57    3.52   0
  -6  13   1    1.70    3.45   0
   6  13  -1    1.66    4.94   0
  -6  13   1    2.14    3.76   0
  -6  13   1    4.17    3.49   0
   6 -13  -1    8.99    3.38   0
  -6 -13   1    4.33    4.90   0
  -5  13   1    0.90    3.39   0
   5  13  -1    1.75    4.37   0
  -5  13   1   -1.63    3.41   0
  -5  13   1    9.68    3.86   0
   5 -13  -1    7.15    3.46   0
  -5 -13   1    1.05    4.12   0
  -4 -13   1    1.62    4.03   0
   4  13  -1   -0.07    6.03   0
   4 -13  -1    3.86    3.45   0
  -4 -13   1    1.01    5.95   0
  -4  13   1    7.08    3.81   0
  -4  13   1    0.65    3.53   0
   4  13  -1    0.29    4.42   0
  -4  13   1    2.24    3.58   0
   3  13  -1    3.91    4.34   0
  -3 -13   1    0.43    3.97   0
   3 -13  -1    1.10    3.34   0
  -3  13   1    2.32    3.33   0
  -3  13   1    2.69    3.28   0
  -3  13   1    3.87    3.75   0
  -3 -13   1   -1.58    4.46   0
   3  13  -1   -0.11    4.05   0
   2  13  -1    0.42    4.35   0
   2  13  -1    0.14    4.34   0
  -2 -13   1    1.63    4.04   0
   2 -13  -1   -0.21    3.41   0
  -2  13   1    5.58    4.06   0
  -2  13   1    0.46    3.67   0
  -2  13   1    1.40    4.17   0
  -2 -13   1    2.70    4.00   0
   1  13  -1   14.27    4.23   0
  -1 -13   1   15.50    4.05   0
  -1 -13   1   11.83    3.56   0
  -1  13   1   11.14    3.72   0
   1 -13  -1   13.86    3.50   0
  -1  13   1   15.45    4.10   0
  -1  13   1   14.65    4.17   0
   1  13  -1   15.09    4.53   0
   0  13   1    2.42    3.89   0
   0  13   1    2.89    4.14   0
   0  13   1    1.74    3.53   0
   0 -13   1    0.58    3.26   0
   0 -13  -1    2.14    3.41   0
   0 -13   1    4.08    3.29   0
   0  13  -1   -0.13    3.41   0
   0  13  -1    4.74    3.80   0
   1 -13   1    3.29    3.21   0
   1  13   1    4.15    4.54   0
   1 -13   1    1.63    3.36   0
   1  13   1    1.32    3.44   0
  -1  13  -1    2.52    4.73   0
  -1  13  -1    4.65    3.43   0
  -1 -13  -1    3.77    3.44   0
   1  13   1    3.41    4.24   0
   2  13   1    5.70    4.22   0
  -2  13  -1   -2.73    3.70   0
  -2  13  -1    3.90    3.33   0
   2 -13   1    6.91    3.25   0
  -2 -13  -1    4.33    4.29   0
   2 -13   1    2.28    3.32   0
   2  13   1    3.77    6.37   0
   2  13   1    5.67    6.31   0
   3 -13   1    6.11    3.18   0
   3  13   1    4.79    4.16   0
  -3 -13  -1    3.28    4.22   0
   3 -13   1    4.79    3.30   0
  -3  13  -1   -0.81    3.34   0
  -3  13  -1   -1.18    3.93   0
  -4  13  -1    5.58    3.84   0
   4  13   1   11.84    4.38   0
  -4 -13  -1    9.89    5.19   0
   4 -13   1   12.11    3.44   0
   4 -13   1   17.29    3.39   0
  -4  13  -1   14.09    3.55   0
   5 -13   1    1.23    3.46   0
  -5  13  -1   -2.09    3.82   0
  -5 -13  -1    2.35    6.11   0
   5  13   1    0.77    5.98   0
  -5  13  -1    0.85    3.34   0
  -6  13  -1    5.81    3.87   0
  -6  13  -1    1.44    3.54   0
  -6  13  -1   -3.43    3.44   0
   6 -13   1    5.56    3.52   0
  -4  14   1    2.88    3.94   0
  -4  14   1    0.06    3.57   0
   4  14  -1    2.50    4.65   0
  -4 -14   1    0.85    4.26   0
  -4  14   1    3.77    3.61   0
   4 -14  -1    2.36    2.59   0
  -3  14   1    4.37    4.07   0
   3  14  -1    3.15    4.55   0
   3 -14  -1    4.16    3.68   0
  -3 -14   1    2.15    4.27   0
  -3  14   1    2.73    3.58   0
  -3  14   1    4.24    3.50   0
  -3 -14   1    3.33    4.34   0
   3  14  -1    4.34    4.45   0
  -2 -14   1    5.48    4.08   0
  -2  14   1    4.76    3.83   0
  -2 -14   1    4.15    4.23   0
  -2  14   1    4.12    3.55   0
  -2  14   1    5.25    3.49   0
   2  14  -1    1.49    3.60   0
   2 -14  -1    1.70    3.55   0
   2  14  -1    3.54    4.38   0
  -1 -14   1    0.81    4.19   0
   1 -14  -1   -1.17    3.68   0
  -1  14   1    2.35    4.13   0
  -1 -14   1    3.64    4.26   0
  -1  14   1    0.05    3.83   0
   1  14  -1    4.93    4.39   0
  -1  14   1    2.18    4.29   0
   1  14  -1    0.24    4.52   0
   0 -14   1    4.01    4.15   0
   0  14   1    2.36    4.34   0
   0  14   1    0.38    4.82   0
   0  14   1    2.26    3.67   0
   0  14  -1    4.23    4.57   0
   0 -14   1    2.89    3.49   0
   0 -14  -1    0.49    3.71   0
   0  14  -1   -0.80    3.87   0
   1 -14   1    2.29    3.34   0
  -1  14  -1    2.21    3.94   0
  -1  14  -1   -1.57    3.48   0
  -1 -14  -1   -3.04    4.30   0
   1  14   1    1.86    5.39   0
   1  14   1    1.58    5.83   0
   1  14   1    2.90    3.51   0
   1 -14   1    5.69    3.51   0
   2 -14   1    5.31    4.19   0
   2 -14   1   -1.54    3.51   0
  -2  14  -1    2.24    3.94   0
   2  14   1    1.01    3.61   0
  -2  14  -1    4.79    3.56   0
  -2 -14  -1    5.15    4.33   0
   3 -14   1   -2.23    3.54   0
   3 -14   1    0.60    3.44   0
   3  14   1   -0.63    4.43   0
  -3 -14  -1    1.07    4.36   0
  -3  14  -1    5.33    3.55   0
  -3  14  -1   -5.54    3.86   0
   4 -14   1    2.55    3.59   0
  -4 -14  -1    0.92    4.50   0
  -4  14  -1    2.75    3.55   0
 -14   0   2   28.04    3.58   0
  14   0  -2   37.41    3.56   0
 -14   0   2   31.39    3.88   0
 -14   0   2   36.51    3.61   0
 -12   0   2   35.84    3.81   0
 -12   0   2   38.80    2.43   0
  12   0  -2   35.11    2.45   0
 -12   0   2   44.66    3.51   0
 -10   0   2  386.95    5.01   0
  10   0  -2  339.90    4.18   0
 -10   0   2  361.39    5.67   0
 -10   0   2  406.22    5.18   0
   8   0  -2   63.00    3.28   0
  -8   0   2   51.80    4.16   0
   8   0  -2   50.35    2.65   0
  -8   0   2   58.99    3.43   0
   6   0  -2 1033.21    6.81   0
  -6   0   2 1019.80    7.05   0
   6   0  -2  976.08    7.60   0
  -6   0   2  926.76    8.18   0
  -4   0   2 1031.95    9.90   0
   4   0  -2 1113.98    9.78   0
   4   0  -2 1184.32    8.43   0
  -4   0   2 1174.73    8.72   0
  -2   0   2 8506.80   29.52   0
   2   0  -2 8893.87   30.64   0
  -2   0   2 9156.14   27.37   0
   2   0  -2 9999.99   29.16   0
   0   0  -2 6064.77   27.59   0
   0   0   2 6417.55   26.04   0
   0   0   2 5777.08   26.92   0
   0   0  -2 5996.73   24.79   0
  -2   0  -2 5942.38   20.54   0
  -2   0  -2 5642.86   18.61   0
   2   0   2 6005.70   20.65   0
  -2   0  -2 6549.49   20.49   0
   4   0   2 1988.63    9.89   0
  -4   0  -2 1891.20    9.80   0
  -4   0  -2 1936.89    9.90   0
  -6   0  -2  111.47    4.10   0
   6   0   2  117.32    3.82   0
  -6   0  -2  115.59    3.74   0
  -6   0  -2  109.02    3.62   0
  -8   0  -2  115.78    3.55   0
  -8   0  -2  124.55    3.59   0
  -8   0  -2  114.80    3.96   0
   8   0   2  108.27    2.79   0
 -10   0  -2  317.71    3.82   0
 -10   0  -2  341.16    3.89   0
 -10   0  -2  315.10    3.92   0
 -12   0  -2    1.06    3.49   0
 -12   0  -2    4.30    3.19   0
 -12   0  -2    7.34    3.24   0
 -12   0  -2   -0.41    2.39   0
 -14  -1   2    1.09    3.58   0
  14  -1  -2    3.86    3.38   0
 -14  -1   2    2.98    3.46   0
 -14   1   2   -0.22    2.54   0
 -14   1   2    2.63    2.37   0
  14   1  -2    3.95    3.43   0
 -14   1   2    3.56    3.71   0
 -14  -1   2    5.54    3.36   0
 -13   1   2   11.01    3.84   0
  13  -1  -2    9.78    3.28   0
 -13  -1   2    9.23    3.76   0
 -13   1   2   13.68    2.41   0
 -13  -1   2   14.72    3.28   0
  13   1  -2   11.85    3.20   0
 -13  -1   2    8.80    2.35   0
 -13   1   2   12.01    3.24   0
  12   1  -2   -1.58    3.06   0
  12  -1  -2   -0.18    3.22   0
 -12   1   2    5.53    2.90   0
 -12   1   2    2.68    3.15   0
 -12   1   2   -2.38    3.72   0
 -12  -1   2    3.22    3.60   0
 -12  -1   2   -2.27    2.20   0
 -12  -1   2    0.23    3.26   0
  11   1  -2   14.50    3.11   0
 -11  -1   2   15.42    2.29   0
 -11  -1   2   10.23    3.36   0
 -11  -1   2   16.84    3.75   0
 -11   1   2   17.53    2.40   0
  11  -1  -2   20.17    3.23   0
 -11   1   2   13.36    3.08   0
 -11   1   2   18.13    3.81   0
 -10  -1   2  951.73    6.49   0
 -10  -1   2  829.46    5.51   0
 -10   1   2  904.24    6.18   0
  10   1  -2  897.34    6.86   0
 -10  -1   2  825.36    7.52   0
 -10   1   2  839.94    6.91   0
 -10   1   2  976.73    6.46   0
  10  -1  -2  953.29    6.57   0
  -9   1   2   60.53    3.46   0
  -9  -1   2   64.64    2.73   0
  -9  -1   2   55.28    4.24   0
   9  -1  -2   71.67    3.66   0
  -9   1   2   63.33    4.19   0
   9   1  -2   61.26    3.61   0
   9   1  -2   75.44    3.42   0
  -9   1   2   57.28    3.25   0
   8   1  -2   24.21    2.26   0
  -8  -1   2   28.13    3.34   0
  -8  -1   2   25.12    3.99   0
   8  -1  -2   24.21    3.71   0
  -8   1   2   25.16    3.21   0
   8   1  -2   19.97    3.31   0
  -8   1   2   20.90    2.99   0
  -7   1   2    7.70    4.27   0
   7  -1  -2    8.34    3.89   0
   7   1  -2    7.52    3.27   0
  -7  -1   2    7.94    3.57   0
   7   1  -2    9.51    3.25   0
  -7   1   2    7.89    3.14   0
  -7  -1   2    9.56    4.15   0
   7  -1  -2    6.86    2.07   0
  -6  -1   2   99.72    5.64   0
  -6  -1   2  102.98    4.24   0
   6  -1  -2  103.23    4.46   0
  -6   1   2   94.49    5.00   0
   6   1  -2  106.84    4.06   0
   6   1  -2  100.74    4.37   0
   6  -1  -2  103.49    3.72   0
  -6   1   2   98.87    3.92   0
   5   1  -2   15.71    3.73   0
  -5   1   2   14.11    3.75   0
  -5   1   2   14.92    4.67   0
  -5  -1   2   17.09    3.94   0
   5   1  -2   15.39    4.20   0
   5  -1  -2   13.57    3.00   0
  -5  -1   2   15.08    4.79   0
   5  -1  -2   15.79    2.59   0
  -4   1   2   58.64    5.83   0
  -4   1   2   63.06    3.46   0
  -4  -1   2   65.71    3.49   0
   4  -1  -2   63.98    5.38   0
   4   1  -2   68.79    6.99   0
  -4  -1   2   59.80    6.17   0
   4  -1  -2   70.24    4.17   0
   4   1  -2   64.91    3.32   0
  -3   1   2  148.26    5.70   0
  -3   1   2  135.35    6.87   0
  -3  -1   2  125.29    7.54   0
  -3  -1   2  152.38    6.08   0
   3   1  -2  138.90    4.61   0
   3  -1  -2  152.82    5.55   0
   3   1  -2  127.89    7.65   0
   3  -1  -2  132.12    5.20   0
   2  -1  -2   23.64    5.06   0
  -2   1   2   31.12    6.85   0
   2   1  -2   29.35    6.72   0
   2  -1  -2   33.04    4.49   0
   2   1  -2   30.82    4.35   0
  -2  -1   2   29.93    6.31   0
  -2   1   2   29.63    4.55   0
  -2  -1   2   31.03    6.15   0
   1   1  -2 5166.23   27.10   0
  -1   1   2 5150.00   21.64   0
  -1   1   2 5445.21   26.80   0
   1   1  -2 5527.47   22.76   0
  -1  -1   2 5184.52   21.70   0
   1  -1  -2 5410.39   26.90   0
   1  -1  -2 5378.00   22.67   0
  -1  -1   2 5418.80   27.42   0
   0  -1   2 3327.65   17.42   0
   0  -1  -2 3510.19   25.50   0
   0  -1   2 3679.90   20.04   0
   0   1   2 3665.54   19.02   0
   0   1   2 3437.37   24.71   0
   0   1  -2 3689.87   20.10   0
   0   1  -2 3401.25   18.18   0
   0  -1  -2 3676.58   19.18   0
  -1   1  -2  138.66    6.18   0
   1   1   2  130.43    6.59   0
  -1   1  -2  141.32    6.20   0
   1   1   2  147.60    6.61   0
  -1  -1  -2  126.25    6.49   0
  -1  -1  -2  145.58    6.49   0
   1  -1   2  142.96    6.12   0
  -1   1  -2  144.55    5.01   0
  -2   1  -2  105.49    3.88   0
   2  -1   2  103.39    3.88   0
   2   1   2  123.35    5.39   0
  -2  -1  -2  106.38    5.32   0
  -2   1  -2  116.17    5.24   0
   2   1   2  110.39    5.32   0
  -2  -1  -2  120.03    5.24   0
   2  -1   2  108.21    3.93   0
  -3  -1  -2   72.03    4.24   0
   3  -1   2   74.62    4.12   0
  -3  -1  -2   76.66    4.19   0
  -3   1  -2   63.17    3.02   0
   3  -1   2   81.50    4.21   0
   3   1   2   83.30    4.29   0
  -3   1  -2   80.54    4.48   0
  -3  -1  -2   69.53    3.27   0
  -4   1  -2 1095.85    7.50   0
  -4   1  -2 1146.83    7.77   0
  -4  -1  -2 1223.28    8.29   0
  -4  -1  -2  924.02    7.07   0
   4  -1   2 1056.04    6.83   0
   4  -1   2 1171.66    7.62   0
  -4  -1  -2 1143.06    8.14   0
  -5  -1  -2 1054.41    7.44   0
  -5   1  -2 1095.54    7.43   0
  -5  -1  -2 1062.35    7.63   0
   5  -1   2 1098.68    7.15   0
  -5  -1  -2 1110.19    7.60   0
  -5   1  -2 1057.80    7.02   0
  -5  -1  -2 1117.58    7.61   0
   5  -1   2 1021.68    6.39   0
   6  -1   2   23.73    3.18   0
  -6  -1  -2   22.24    3.23   0
  -6   1  -2   22.94    3.22   0
  -6  -1  -2   21.67    3.26   0
  -6   1  -2   19.66    3.68   0
  -6  -1  -2   18.47    3.09   0
  -6  -1  -2   21.98    3.43   0
  -7  -1  -2   30.77    3.12   0
  -7  -1  -2   31.40    3.58   0
  -7  -1  -2   32.98    3.16   0
   7  -1   2   30.98    3.14   0
  -7   1  -2   30.38    3.51   0
  -7  -1  -2   30.73    2.32   0
  -7   1  -2   34.49    3.05   0
  -7   1  -2   35.99    2.97   0
  -8  -1  -2   21.08    3.06   0
  -8  -1  -2   27.50    3.49   0
  -8   1  -2   14.62    3.23   0
  -8   1  -2   17.01    3.15   0
   8  -1   2   23.64    3.29   0
  -8  -1  -2   23.42    3.06   0
  -8   1  -2   13.00    3.63   0
  -8  -1  -2   20.05    2.25   0
  -9   1  -2  116.09    2.86   0
  -9   1  -2  125.41    3.99   0
  -9  -1  -2  117.96    3.95   0
  -9   1  -2  117.84    2.81   0
  -9  -1  -2  143.13    3.76   0
   9  -1   2  124.85    2.83   0
  -9  -1  -2  141.19    3.78   0
  -9  -1  -2  128.79    3.59   0
 -10  -1  -2   28.63    3.26   0
 -10   1  -2   13.39    3.45   0
  10  -1   2   24.73    3.20   0
 -10  -1  -2   18.16    3.64   0
 -10   1  -2   20.45    2.39   0
 -10   1  -2   23.75    3.20   0
 -10  -1  -2   19.85    3.15   0
 -10  -1  -2   24.42    3.31   0
 -11  -1  -2    8.84    2.30   0
 -11  -1  -2   11.43    3.15   0
 -11   1  -2    8.41    3.37   0
 -11  -1  -2    6.79    3.43   0
 -11   1  -2    5.46    2.32   0
 -11   1  -2    9.06    3.06   0
 -11  -1  -2    7.34    2.40   0
 -12  -1  -2    3.36    3.56   0
 -12   1  -2    2.96    3.05   0
 -12  -1  -2    4.44    3.34   0
 -12   1  -2    4.34    2.32   0
 -12  -1  -2    6.07    3.23   0
 -12  -1  -2    5.51    3.23   0
 -12   1  -2    2.98    3.44   0
 -13   1  -2    3.12    3.27   0
 -13   1  -2    3.91    3.71   0
 -13   1  -2   -0.34    3.33   0
 -13  -1  -2    2.38    2.41   0
 -13   1  -2    5.34    3.43   0
 -13  -1  -2    3.57    3.40   0
 -13  -1  -2    6.19    3.62   0
 -13  -1  -2   -1.60    3.31   0
 -14  -2   2   13.46    3.26   0
 -14   2   2    9.35    2.38   0
  14  -2  -2   12.33    3.59   0
 -14  -2   2   13.68    3.49   0
 -14   2   2   12.82    3.79   0
 -14  -2   2    8.74    3.89   0
 -14   2   2   11.96    3.57   0
 -13  -2   2    6.62    3.28   0
 -13  -2   2    8.39    3.69   0
 -13   2   2   -3.28    3.88   0
 -13   2   2    8.60    3.18   0
 -13   2   2    3.04    2.31   0
 -13  -2   2    7.44    2.50   0
  13   2  -2    5.44    3.25   0
  13  -2  -2    9.57    3.40   0
 -12   2   2    3.68    2.21   0
 -12   2   2    6.80    2.53   0
  12  -2  -2   10.87    3.24   0
 -12  -2   2    3.97    2.97   0
 -12   2   2    7.73    3.05   0
 -12  -2   2    7.56    3.80   0
 -12  -2   2   11.24    2.27   0
  12   2  -2    9.15    3.25   0
 -11   2   2   25.14    3.74   0
  11   2  -2   18.80    3.28   0
 -11  -2   2   22.68    2.32   0
 -11   2   2   20.15    3.15   0
 -11   2   2   16.06    3.27   0
 -11  -2   2   22.04    3.53   0
  11  -2  -2   17.18    3.33   0
 -11  -2   2   16.16    3.86   0
 -10   2   2   -1.82    2.24   0
 -10  -2   2    2.42    3.99   0
 -10   2   2    3.62    4.20   0
  10   2  -2    0.91    3.27   0
 -10  -2   2   -0.26    3.45   0
  10  -2  -2    2.54    2.45   0
 -10   2   2    1.04    2.98   0
  -9  -2   2   27.69    4.32   0
  -9   2   2   21.15    2.25   0
  -9  -2   2   29.73    3.52   0
  -9   2   2   34.08    3.27   0
   9  -2  -2   30.65    3.49   0
   9   2  -2   29.98    2.32   0
   9   2  -2   27.02    3.49   0
  -9   2   2   24.94    4.17   0
   8   2  -2    4.79    3.94   0
  -8   2   2    6.83    2.78   0
   8  -2  -2    5.35    2.47   0
  -8  -2   2    4.60    2.29   0
  -8   2   2    3.35    2.15   0
   8   2  -2    6.38    3.00   0
  -8  -2   2    1.60    4.15   0
  -8   2   2    5.02    2.82   0
   7   2  -2   30.97    3.56   0
  -7   2   2   33.02    2.99   0
  -7  -2   2   30.53    4.22   0
  -7  -2   2   33.43    2.72   0
   7  -2  -2   35.03    3.77   0
  -7   2   2   33.22    2.34   0
   7   2  -2   33.14    2.44   0
  -7   2   2   30.10    4.32   0
  -6   2   2  273.48    5.62   0
  -6   2   2  279.19    3.83   0
   6  -2  -2  309.58    5.20   0
   6   2  -2  251.88    5.30   0
   6   2  -2  312.62    4.88   0
  -6  -2   2  244.31    5.87   0
  -6  -2   2  283.65    4.26   0
   5   2  -2    7.31    3.63   0
  -5   2   2    1.22    3.61   0
  -5   2   2    7.81    4.59   0
   5  -2  -2    4.19    3.41   0
   5  -2  -2   -1.73    4.36   0
  -5  -2   2    0.15    5.77   0
   5   2  -2    3.58    4.93   0
  -5  -2   2   -1.39    3.87   0
   4  -2  -2    4.14    3.71   0
  -4   2   2    4.90    3.90   0
  -4  -2   2    4.83    6.90   0
   4   2  -2    4.18    4.00   0
   4  -2  -2    4.55    4.98   0
  -4   2   2    5.36    3.64   0
   4   2  -2    4.69    5.99   0
  -4  -2   2    4.83    4.24   0
  -3   2   2  202.84    5.57   0
   3  -2  -2  200.53    6.74   0
   3   2  -2  181.83    9.72   0
  -3  -2   2  210.38    6.02   0
  -3  -2   2  199.42   10.02   0
   3  -2  -2  210.76    5.45   0
   3   2  -2  210.67    6.10   0
  -3   2   2  192.48    6.67   0
   2  -2  -2  484.25    7.13   0
  -2  -2   2  589.09    8.17   0
  -2  -2   2  582.43   13.30   0
  -2   2   2  584.03    8.56   0
  -2   2   2  515.58    7.28   0
   2   2  -2  579.44    8.29   0
   2   2  -2  548.14   12.97   0
   2  -2  -2  575.79    8.34   0
   1   2  -2 2163.71   17.89   0
   1   2  -2 2411.00   14.42   0
   1  -2  -2 2112.03   13.05   0
   1  -2  -2 2357.02   18.34   0
  -1   2   2 2454.20   18.63   0
  -1   2   2 2256.45   13.36   0
   1   2  -2 2254.65   18.23   0
  -1  -2   2 2381.62   14.32   0
   0   2   2 2660.09   15.33   0
   0  -2   2 2259.71   14.46   0
   0  -2  -2 2579.79   28.91   0
   0   2   2 2533.57   27.60   0
   0  -2  -2 2482.29   14.27   0
   0   2  -2 2561.77   15.85   0
   0  -2   2 2547.05   14.20   0
   0   2  -2 2612.84   14.30   0
   1  -2   2  180.63    5.67   0
  -1  -2  -2  166.69    9.25   0
  -1  -2  -2  188.16    6.36   0
   1   2   2  190.51    6.22   0
   1   2   2  151.81    8.26   0
   1  -2   2  174.57    4.69   0
  -1   2  -2  177.54    5.64   0
  -1   2  -2  183.52    6.00   0
  -2   2  -2  652.90    6.92   0
   2   2   2  590.38    9.04   0
   2  -2   2  643.13    6.32   0
   2   2   2  677.67    7.81   0
  -2  -2  -2  643.24    7.64   0
  -2   2  -2  662.19    7.21   0
   2  -2   2  651.62    6.85   0
  -2  -2  -2  617.78    9.89   0
  -3  -2  -2  349.49    6.22   0
   3  -2   2  350.04    4.59   0
  -3   2  -2  363.39    5.30   0
  -3  -2  -2  376.88    6.31   0
  -3  -2  -2  374.45    5.76   0
   3   2   2  392.29    5.90   0
  -3   2  -2  354.89    4.78   0
   3  -2   2  369.99    5.30   0
  -4  -2  -2  268.13    5.04   0
  -4   2  -2  293.45    4.71   0
  -4  -2  -2  271.59    5.02   0
  -4  -2  -2  291.81    5.13   0
   4  -2   2  293.55    4.61   0
  -4   2  -2  293.67    5.05   0
   4  -2   2  295.31    4.79   0
  -4  -2  -2  297.67    5.24   0
  -5  -2  -2  266.33    4.76   0
   5  -2   2  290.51    4.49   0
  -5  -2  -2  264.10    4.65   0
  -5  -2  -2  278.30    4.92   0
   5  -2   2  289.37    4.66   0
  -5   2  -2  282.76    4.90   0
  -5   2  -2  265.54    4.59   0
  -5  -2  -2  265.54    4.73   0
  -6   2  -2   97.72    3.47   0
   6  -2   2   97.23    3.46   0
  -6  -2  -2   88.97    3.44   0
  -6  -2  -2  100.07    3.54   0
  -6  -2  -2   93.59    3.78   0
  -6  -2  -2  102.18    3.57   0
  -6   2  -2   88.09    2.89   0
   6  -2   2   96.88    3.44   0
   7  -2   2   21.59    3.13   0
  -7  -2  -2   20.01    3.21   0
  -7  -2  -2   16.83    3.00   0
  -7  -2  -2   16.53    3.36   0
  -7   2  -2   18.84    3.52   0
  -7  -2  -2   16.31    2.88   0
  -7   2  -2   16.28    2.90   0
  -7   2  -2   18.44    2.19   0
  -8   2  -2  207.64    3.90   0
  -8  -2  -2  201.95    4.27   0
  -8  -2  -2  221.39    4.12   0
  -8   2  -2  221.70    4.06   0
  -8  -2  -2  217.07    4.12   0
  -8  -2  -2  205.52    3.95   0
   8  -2   2  204.90    3.19   0
  -8   2  -2  203.99    4.47   0
  -9   2  -2    4.88    2.14   0
  -9  -2  -2    2.59    3.48   0
  -9  -2  -2    7.89    3.23   0
  -9   2  -2    8.75    3.55   0
  -9  -2  -2    6.28    3.07   0
  -9  -2  -2    9.33    3.00   0
   9  -2   2    6.52    3.06   0
  -9   2  -2    7.98    3.16   0
 -10  -2  -2   25.89    3.13   0
 -10   2  -2   18.38    3.27   0
 -10  -2  -2   21.83    3.30   0
 -10  -2  -2   21.97    3.06   0
 -10  -2  -2   20.66    3.34   0
 -10   2  -2   27.42    3.30   0
 -10   2  -2   26.60    3.45   0
  10  -2   2   23.81    3.05   0
 -11  -2  -2    0.44    3.05   0
 -11   2  -2    6.03    3.21   0
 -11   2  -2    4.71    3.37   0
  11  -2   2   -2.66    3.09   0
 -11  -2  -2    0.79    3.23   0
 -11   2  -2   -0.36    3.12   0
 -11  -2  -2   -1.10    3.01   0
 -11  -2  -2   -1.44    3.35   0
  12  -2   2    3.45    3.25   0
 -12  -2  -2    2.16    3.49   0
 -12   2  -2   -0.33    3.29   0
 -12  -2  -2    0.29    3.19   0
 -12  -2  -2    0.18    3.41   0
 -12  -2  -2   -3.29    3.30   0
 -12   2  -2   -1.69    2.38   0
 -12   2  -2    1.39    3.20   0
 -13  -2  -2    2.15    3.33   0
 -13  -2  -2    7.00    3.49   0
 -13   2  -2    7.71    3.35   0
 -13  -2  -2    2.87    3.57   0
 -13  -2  -2    4.43    3.42   0
 -13   2  -2    5.53    3.64   0
 -13   2  -2    6.67    2.41   0
 -14   3   2    2.92    3.68   0
 -14  -3   2    0.08    3.94   0
  14  -3  -2    3.82    3.43   0
 -14   3   2   -1.06    2.39   0
 -14  -3   2    2.64    4.27   0
 -14  -3   2    4.00    3.58   0
 -14   3   2    4.74    2.37   0
 -14  -3   2    4.60    3.38   0
 -13   3   2   26.58    2.64   0
 -13  -3   2   25.07    3.90   0
  13  -3  -2   31.36    3.45   0
 -13   3   2   29.02    2.40   0
 -13  -3   2   22.06    2.45   0
 -13  -3   2   33.35    3.60   0
 -13   3   2   20.87    2.44   0
 -13  -3   2   31.96    3.51   0
 -12   3   2    3.82    3.70   0
  12  -3  -2    7.70    3.23   0
 -12   3   2    5.68    2.13   0
 -12   3   2    5.17    2.23   0
 -12  -3   2    4.08    3.78   0
 -12  -3   2    2.65    3.03   0
 -12  -3   2    4.55    2.28   0
 -12  -3   2    5.21    3.28   0
  11  -3  -2   96.86    3.71   0
 -11  -3   2   82.91    4.63   0
 -11   3   2  107.90    3.64   0
 -11   3   2   92.22    3.52   0
 -11   3   2   92.08    4.22   0
 -11  -3   2   96.32    3.90   0
 -10   3   2   66.70    3.48   0
 -10  -3   2   73.29    3.80   0
 -10  -3   2   60.46    4.20   0
  10   3  -2   61.32    3.75   0
 -10   3   2   62.45    3.27   0
 -10   3   2   64.18    4.34   0
  10  -3  -2   76.25    3.71   0
  10   3  -2   70.10    3.49   0
  -9  -3   2   34.97    4.30   0
  -9   3   2   39.26    2.39   0
   9   3  -2   39.57    4.06   0
  -9  -3   2   43.56    3.51   0
   9  -3  -2   42.63    3.66   0
  -9   3   2   46.26    4.21   0
  -9   3   2   38.97    3.05   0
   9   3  -2   37.82    3.29   0
  -8  -3   2  262.55    5.73   0
   8   3  -2  301.04    5.73   0
   8  -3  -2  320.83    4.71   0
  -8  -3   2  315.93    4.80   0
   8   3  -2  310.21    3.78   0
  -8   3   2  290.97    5.13   0
  -8   3   2  293.77    4.14   0
  -8   3   2  310.65    4.31   0
  -7   3   2    7.24    4.08   0
  -7   3   2    1.21    1.97   0
   7   3  -2    2.60    3.82   0
   7   3  -2   -2.19    3.25   0
  -7  -3   2    3.50    4.25   0
   7  -3  -2    2.94    3.57   0
  -7   3   2    3.52    2.93   0
  -7  -3   2   -0.20    3.61   0
  -6   3   2   74.58    3.58   0
  -6   3   2   70.03    3.45   0
  -6   3   2   67.56    4.54   0
  -6  -3   2   70.43    3.96   0
   6   3  -2   71.61    3.79   0
   6  -3  -2   75.25    4.21   0
   6   3  -2   61.73    4.57   0
  -6  -3   2   58.34    5.69   0
  -5  -3   2  577.02   10.24   0
  -5  -3   2  637.88    5.83   0
  -5   3   2  688.89    6.30   0
   5   3  -2  715.29    6.70   0
   5   3  -2  609.27   10.19   0
  -5   3   2  653.62    6.71   0
   5  -3  -2  663.24    5.56   0
  -5   3   2  645.83    6.07   0
  -4   3   2  247.69    4.94   0
  -4  -3   2  225.79    5.15   0
  -4  -3   2  221.46   10.88   0
   4   3  -2  255.01    5.22   0
  -4   3   2  230.87    5.64   0
   4   3  -2  199.08    9.93   0
  -4   3   2  230.81    4.77   0
   4  -3  -2  242.16    5.53   0
  -3   3   2   52.80    4.10   0
  -3   3   2   52.46    4.14   0
  -3  -3   2   54.32    4.57   0
   3  -3  -2   56.54    5.45   0
   3   3  -2   56.99    4.66   0
  -3   3   2   57.18    4.25   0
  -2   3   2 6258.33   21.82   0
  -2  -3   2 5774.85   18.70   0
   2   3  -2 6318.41   19.89   0
   2  -3  -2 5950.87   17.62   0
  -2   3   2 6034.27   18.51   0
   0   3   2  372.48   13.95   0
   0  -3  -2  434.56    6.74   0
   0   3   2  468.90   15.73   0
   0   3  -2  429.20    5.90   0
   0   3   2  480.01    7.64   0
   0  -3   2  441.81    7.37   0
   0   3  -2  447.94    7.69   0
   0  -3   2  462.41    6.79   0
   1  -3   2   38.90    4.03   0
  -1   3  -2   38.96    4.92   0
   1   3   2   43.12    4.60   0
  -1   3  -2   34.50    4.08   0
  -1  -3  -2   35.16    5.05   0
   1  -3   2   36.42    4.36   0
  -2  -3  -2  294.36    8.43   0
  -2   3  -2  282.02    5.59   0
   2  -3   2  277.99    4.97   0
  -2  -3  -2  275.37    5.80   0
  -2   3  -2  260.88    4.93   0
   2  -3   2  278.89    5.30   0
   2   3   2  259.96    5.53   0
  -2  -3  -2  248.81    8.34   0
   3   3   2   24.36    3.70   0
  -3  -3  -2   24.04    4.61   0
  -3  -3  -2   25.96    4.12   0
  -3   3  -2   23.77    2.58   0
   3  -3   2   28.08    3.50   0
  -3  -3  -2   21.91    3.73   0
  -3   3  -2   25.25    4.04   0
   3  -3   2   23.30    3.73   0
   4  -3   2  140.34    3.26   0
  -4   3  -2  143.84    3.92   0
  -4  -3  -2  149.42    4.31   0
  -4  -3  -2  145.18    4.51   0
  -4  -3  -2  140.14    4.36   0
  -4   3  -2  151.52    4.46   0
   4  -3   2  153.75    3.94   0
  -5   3  -2  644.12    4.97   0
  -5   3  -2  724.46    6.01   0
  -5  -3  -2  677.29    6.57   0
  -5  -3  -2  724.96    6.56   0
  -5  -3  -2  664.15    6.45   0
   5  -3   2  725.47    5.67   0
  -5  -3  -2  699.15    6.69   0
   5  -3   2  677.55    5.05   0
  -6   3  -2   19.46    2.84   0
  -6  -3  -2   17.69    3.12   0
  -6  -3  -2   14.01    3.03   0
  -6  -3  -2   13.46    2.80   0
  -6   3  -2   13.57    2.61   0
   6  -3   2   16.24    3.00   0
   6  -3   2   21.36    2.82   0
  -6  -3  -2   19.12    3.52   0
   7  -3   2  325.10    4.38   0
  -7  -3  -2  292.95    4.90   0
  -7   3  -2  311.88    4.15   0
  -7  -3  -2  331.83    4.85   0
  -7   3  -2  289.41    3.87   0
  -7  -3  -2  330.07    4.79   0
  -7  -3  -2  295.35    4.53   0
  -8   3  -2   10.31    2.96   0
  -8  -3  -2    6.59    2.80   0
  -8  -3  -2    6.88    3.18   0
  -8   3  -2    6.18    3.72   0
   8  -3   2    6.96    3.16   0
  -8   3  -2    5.75    2.99   0
  -8  -3  -2    5.12    3.32   0
  -8  -3  -2    7.46    3.08   0
   9  -3   2   70.35    3.34   0
  -9  -3  -2   56.16    3.32   0
  -9   3  -2   60.76    3.25   0
  -9   3  -2   60.47    3.80   0
  -9  -3  -2   59.24    3.62   0
  -9   3  -2   62.84    3.22   0
  -9  -3  -2   63.13    3.53   0
  -9  -3  -2   64.37    3.43   0
 -10   3  -2   11.43    2.49   0
 -10   3  -2    9.36    3.10   0
 -10   3  -2    9.97    3.01   0
 -10  -3  -2   10.23    3.12   0
 -10  -3  -2   14.64    3.19   0
  10  -3   2    8.17    2.28   0
 -10  -3  -2   10.70    3.31   0
 -10  -3  -2    9.35    3.76   0
 -11  -3  -2   -0.53    3.37   0
  11  -3   2   -0.87    2.28   0
 -11   3  -2    3.74    3.01   0
 -11  -3  -2    0.68    3.23   0
 -11   3  -2   -0.20    2.17   0
 -11   3  -2    4.17    3.57   0
 -11  -3  -2    2.20    3.38   0
 -11  -3  -2    2.38    2.96   0
  12  -3   2   -0.02    2.20   0
 -12   3  -2   -2.94    2.34   0
 -12  -3  -2    3.72    3.22   0
 -12  -3  -2   -0.47    3.48   0
 -12   3  -2    2.25    3.08   0
 -12  -3  -2    0.86    3.29   0
 -12   3  -2   -2.28    3.38   0
 -12  -3  -2    2.03    2.32   0
 -13   3  -2    4.80    3.50   0
 -13   3  -2    3.66    2.58   0
 -13  -3  -2    2.40    3.66   0
 -13  -3  -2    6.30    3.39   0
 -13  -3  -2    3.48    3.62   0
 -13   3  -2    3.59    3.40   0
 -13  -3  -2    0.95    3.57   0
  13  -3   2   -0.36    3.36   0
 -14  -4   2    2.05    3.60   0
 -14   4   2    4.13    3.27   0
 -14  -4   2    3.28    3.40   0
 -14  -4   2   -3.17    3.80   0
  14  -4  -2    0.42    3.47   0
 -14  -4   2   -0.99    4.32   0
 -14   4   2    2.08    3.35   0
 -14   4   2    4.83    3.70   0
 -13   4   2    1.43    2.65   0
 -13  -4   2   -0.29    2.31   0
 -13  -4   2    2.92    3.47   0
  13  -4  -2    2.06    2.48   0
 -13   4   2   -1.11    3.22   0
 -13   4   2    1.87    3.06   0
 -13  -4   2    3.43    3.74   0
 -13  -4   2    1.89    3.35   0
  12  -4  -2    5.82    3.33   0
 -12  -4   2    4.30    3.30   0
 -12  -4   2    1.95    3.24   0
 -12   4   2    5.23    3.65   0
 -12  -4   2    3.11    3.60   0
 -12   4   2   -0.14    2.96   0
 -12   4   2    2.28    3.22   0
 -12  -4   2    2.26    3.18   0
 -11   4   2  198.15    3.86   0
 -11   4   2  176.08    4.67   0
 -11  -4   2  222.10    5.51   0
  11  -4  -2  219.43    4.29   0
 -11  -4   2  211.64    4.48   0
 -11   4   2  211.61    4.17   0
 -11  -4   2  178.79    5.77   0
 -10  -4   2  313.89    5.46   0
 -10   4   2  306.50    4.40   0
  10  -4  -2  312.16    3.72   0
 -10  -4   2  274.83    5.91   0
 -10   4   2  341.34    4.65   0
 -10   4   2  293.31    3.94   0
 -10  -4   2  338.82    4.95   0
  10   4  -2  337.03    4.64   0
  -9   4   2   33.02    4.03   0
  -9   4   2   36.62    2.34   0
   9  -4  -2   41.74    3.61   0
   9   4  -2   38.59    3.28   0
  -9   4   2   39.67    3.35   0
  -9  -4   2   33.89    4.91   0
  -9  -4   2   44.44    3.48   0
  -9  -4   2   39.15    4.03   0
  -8   4   2    7.24    4.12   0
  -8   4   2    3.38    2.96   0
  -8  -4   2    5.58    4.84   0
  -8  -4   2    7.52    3.70   0
   8  -4  -2    8.11    3.56   0
  -8   4   2    8.35    2.30   0
   8   4  -2    7.99    3.10   0
  -8  -4   2    6.87    2.44   0
   7   4  -2   35.71    3.40   0
  -7   4   2   36.60    3.21   0
  -7  -4   2   32.31    3.62   0
   7  -4  -2   36.28    3.57   0
  -7   4   2   38.94    3.03   0
  -7   4   2   23.55    3.07   0
  -7  -4   2   29.06    6.41   0
  -7  -4   2   34.21    4.83   0
   6   4  -2  124.87    4.04   0
  -6   4   2  118.83    3.73   0
   6  -4  -2  115.09    3.28   0
  -6  -4   2  100.95    8.01   0
  -6   4   2  112.49    3.56   0
  -6  -4   2  115.22    4.19   0
  -6   4   2  107.17    4.52   0
  -6  -4   2  101.71    6.03   0
  -5   4   2  118.33    4.80   0
  -5   4   2  118.25    3.85   0
  -5   4   2  123.94    4.09   0
   5   4  -2  142.24    4.27   0
  -5  -4   2  128.76    4.39   0
   5  -4  -2  130.21    4.58   0
  -4   4   2  993.53    6.90   0
  -4  -4   2 1052.86    8.04   0
   4  -4  -2 1064.92    7.53   0
  -4   4   2  985.79    7.61   0
  -4   4   2 1036.26    7.39   0
   4   4  -2 1085.77    8.22   0
   3   4  -2  123.49    4.64   0
  -3   4   2  113.29    5.12   0
   3  -4  -2  125.15    5.17   0
  -3  -4   2  124.67    4.50   0
  -3   4   2  120.46    4.34   0
  -3   4   2  112.43    4.17   0
   2  -4  -2    9.34    5.12   0
  -2   4   2    9.38    3.91   0
  -2   4   2    7.44    3.68   0
  -2   4   2    4.60    5.01   0
   2   4  -2    6.68    4.17   0
   2   4  -2    7.03    6.53   0
  -2  -4   2   11.53    3.89   0
  -1   4   2  375.48    8.18   0
  -1   4   2  344.80    7.77   0
   1  -4  -2  353.16    6.72   0
  -1  -4   2  329.79    7.01   0
  -1  -4   2  357.44    5.83   0
   1   4  -2  378.46    6.02   0
  -1   4   2  348.16    5.44   0
   1   4  -2  353.32    7.47   0
   0  -4  -2   15.78    5.29   0
   0  -4   2   18.34    4.18   0
   0   4   2   17.45    4.59   0
   0   4   2   14.67    7.00   0
   0   4   2   16.68    7.06   0
   0   4  -2   11.26    4.64   0
   0   4  -2   18.03    3.84   0
   0  -4   2   15.86    3.76   0
   1  -4   2   25.69    2.75   0
   1  -4   2   25.28    2.80   0
   1   4   2   28.76    4.09   0
  -1   4  -2   29.97    4.33   0
  -1   4  -2   24.40    3.81   0
  -1  -4  -2   27.22    4.86   0
  -2  -4  -2    9.23    5.43   0
  -2   4  -2   11.39    2.93   0
   2  -4   2   12.59    2.38   0
   2   4   2   11.82    3.68   0
   2  -4   2   14.02    3.69   0
  -2  -4  -2   12.56    4.05   0
  -2  -4  -2   11.73    6.31   0
  -2   4  -2   11.30    2.46   0
  -3  -4  -2  720.92    7.39   0
  -3  -4  -2  583.91    8.93   0
   3  -4   2  672.39    5.36   0
   3  -4   2  735.43    6.22   0
  -3   4  -2  694.24    6.03   0
  -3   4  -2  724.62    6.66   0
   3   4   2  729.60    7.42   0
  -3  -4  -2  745.04   10.13   0
  -4   4  -2  140.39    3.81   0
   4  -4   2  142.72    3.84   0
  -4  -4  -2  136.97    4.92   0
  -4  -4  -2  152.28    4.83   0
   4  -4   2  135.73    3.15   0
   4   4   2  143.71    4.24   0
  -4  -4  -2  142.69    4.75   0
  -4   4  -2  141.91    4.31   0
   5  -4   2    4.19    2.07   0
  -5  -4  -2    2.12    3.11   0
  -5  -4  -2    1.71    3.14   0
  -5   4  -2    3.60    2.90   0
  -5  -4  -2    3.58    2.97   0
  -5  -4  -2    4.70    2.96   0
   5  -4   2   -2.78    3.04   0
  -5   4  -2    4.12    2.50   0
  -6   4  -2   14.85    2.79   0
   6  -4   2    8.50    2.00   0
   6  -4   2    9.25    2.20   0
  -6  -4  -2   10.77    3.12   0
  -6  -4  -2   13.35    3.15   0
  -6  -4  -2    7.92    2.90   0
  -6   4  -2   11.50    3.56   0
  -6  -4  -2   10.01    3.22   0
  -7  -4  -2   37.18    3.40   0
  -7   4  -2   39.63    3.16   0
   7  -4   2   39.31    3.32   0
  -7  -4  -2   34.65    3.33   0
  -7  -4  -2   37.86    3.60   0
   7  -4   2   42.15    3.21   0
  -7   4  -2   31.56    3.84   0
  -7  -4  -2   34.33    3.54   0
   8  -4   2   38.36    3.35   0
  -8   4  -2   37.93    3.86   0
  -8  -4  -2   32.50    3.32   0
  -8  -4  -2   30.47    3.49   0
  -8   4  -2   36.40    3.02   0
  -8  -4  -2   33.43    3.15   0
  -8   4  -2   37.75    3.05   0
  -8  -4  -2   35.73    3.44   0
  -9  -4  -2    0.10    2.89   0
  -9  -4  -2    2.77    3.02   0
  -9  -4  -2    1.40    3.14   0
  -9   4  -2   -3.76    2.85   0
  -9   4  -2    2.08    2.98   0
  -9   4  -2   -1.46    2.50   0
  -9  -4  -2    1.06    3.27   0
   9  -4   2   -0.62    2.24   0
 -10   4  -2    3.37    2.93   0
 -10  -4  -2    3.73    3.25   0
 -10   4  -2    1.59    2.42   0
 -10   4  -2    4.32    2.07   0
 -10  -4  -2    3.50    3.01   0
 -10  -4  -2    5.23    3.24   0
 -10  -4  -2    8.22    4.10   0
  10  -4   2    5.89    2.23   0
 -11  -4  -2   31.29    3.17   0
 -11   4  -2   29.95    3.21   0
 -11   4  -2   33.49    3.20   0
  11  -4   2   27.61    2.54   0
 -11  -4  -2   31.02    3.58   0
 -11  -4  -2   28.43    3.62   0
 -11   4  -2   31.40    3.74   0
 -11  -4  -2   32.81    3.35   0
 -12  -4  -2    4.67    3.15   0
 -12   4  -2    0.45    3.05   0
  12  -4   2   -1.51    3.46   0
 -12  -4  -2    1.02    4.10   0
 -12  -4  -2   -2.91    3.49   0
 -12  -4  -2    2.81    3.53   0
 -12   4  -2    3.21    3.52   0
 -12   4  -2    0.32    3.21   0
 -13   4  -2   -0.03    3.43   0
 -13   4  -2    4.27    3.73   0
 -13   4  -2    3.33    3.43   0
 -13  -4  -2    2.34    3.55   0
  13  -4   2    0.73    3.37   0
 -13  -4  -2    2.14    3.52   0
 -13  -4  -2   -4.70    3.73   0
 -13  -4  -2   -1.40    4.38   0
 -14  -5   2    3.34    4.80   0
  13  -5  -2   -1.01    2.41   0
 -13  -5   2    0.45    4.67   0
 -13   5   2   -0.60    2.29   0
 -13  -5   2    3.35    3.54   0
 -13  -5   2    0.98    4.22   0
 -13   5   2    2.98    2.60   0
 -13  -5   2    2.77    3.37   0
 -13   5   2    1.73    3.34   0
 -12   5   2   11.69    2.77   0
 -12   5   2   13.24    3.23   0
  12  -5  -2   10.28    3.47   0
 -12  -5   2   15.59    3.33   0
 -12   5   2   10.79    3.21   0
 -12  -5   2    7.73    4.69   0
 -12  -5   2   12.53    4.16   0
 -12  -5   2    8.55    3.22   0
 -11   5   2   11.23    2.76   0
  11   5  -2   14.65    3.32   0
 -11   5   2   10.93    3.31   0
 -11   5   2    9.47    3.06   0
 -11  -5   2    8.46    4.79   0
 -11  -5   2   11.87    3.44   0
  11  -5  -2    7.63    3.47   0
 -11  -5   2    8.77    4.05   0
 -10   5   2   17.10    2.29   0
 -10  -5   2   21.56    4.55   0
 -10  -5   2   14.86    5.39   0
 -10   5   2   23.14    3.41   0
  10  -5  -2   27.33    3.47   0
 -10  -5   2   18.33    3.34   0
 -10   5   2   19.14    3.98   0
  10   5  -2   19.45    3.29   0
  -9   5   2   60.85    2.50   0
  -9   5   2   66.76    4.07   0
   9   5  -2   69.63    3.44   0
   9  -5  -2   73.29    3.67   0
  -9  -5   2   69.87    5.18   0
  -9  -5   2   68.31    3.66   0
  -9  -5   2   54.63    5.27   0
  -9   5   2   76.65    3.46   0
   8   5  -2   10.03    2.97   0
  -8   5   2   13.78    3.17   0
   8  -5  -2   13.61    3.50   0
  -8  -5   2   14.77    3.25   0
  -8   5   2   12.81    4.08   0
  -8   5   2    8.30    2.07   0
  -8  -5   2    8.38    5.52   0
  -8  -5   2   10.93    4.36   0
  -7  -5   2  141.67    4.31   0
  -7   5   2  137.66    3.54   0
  -7   5   2  138.59    3.69   0
  -7  -5   2  126.77    8.77   0
  -7  -5   2  118.74    9.98   0
   7  -5  -2  150.89    4.10   0
  -7   5   2  119.85    3.53   0
   7   5  -2  145.16    4.03   0
  -6  -5   2   28.76    3.48   0
   6  -5  -2   31.78    3.65   0
  -6   5   2   24.60    2.94   0
   6   5  -2   30.43    3.33   0
  -6   5   2   28.92    3.23   0
  -6   5   2   27.12    3.11   0
  -5  -5   2  218.66    4.63   0
  -5   5   2  206.32    4.23   0
  -5   5   2  200.60    3.81   0
   5  -5  -2  207.51    3.66   0
   5   5  -2  237.62    4.67   0
  -5   5   2  208.38    3.56   0
  -4   5   2  326.04    5.03   0
  -4   5   2  298.82    4.42   0
  -4   5   2  310.68    4.77   0
   4   5  -2  345.40    5.31   0
  -4  -5   2  320.00    5.14   0
   4  -5  -2  310.88    4.30   0
  -3   5   2   11.24    3.34   0
   3  -5  -2   12.26    4.43   0
  -3   5   2    6.88    3.18   0
   3   5  -2   10.54    3.69   0
  -3   5   2   14.86    4.63   0
  -3  -5   2   10.31    3.50   0
  -2   5   2  215.78    5.12   0
  -2  -5   2  232.45    7.24   0
   2  -5  -2  260.38    5.66   0
  -2   5   2  257.57    5.34   0
  -2   5   2  232.74    4.52   0
   2   5  -2  255.38    5.16   0
   2   5  -2  251.21    8.59   0
  -2  -5   2  236.68    4.97   0
  -1  -5   2   25.05    4.01   0
  -1   5   2   27.53    4.68   0
   1   5  -2   25.64    5.00   0
   1  -5  -2   26.97    4.69   0
  -1   5   2   24.52    4.59   0
   1   5  -2   24.64    3.84   0
  -1  -5   2   27.23    3.58   0
  -1   5   2   23.48    4.59   0
   0   5   2  181.72    7.29   0
   0  -5  -2  196.82    5.55   0
   0   5   2  214.51    5.33   0
   0   5  -2  205.85    4.70   0
   0  -5   2  211.42    5.60   0
   0   5   2  204.64    7.50   0
   0   5  -2  219.02    5.53   0
   0  -5   2  203.95    4.53   0
  -1  -5  -2   50.22    4.69   0
   1  -5   2   51.46    3.85   0
   1  -5   2   52.53    3.64   0
   1   5   2   53.89    4.11   0
  -1   5  -2   56.23    4.48   0
  -1   5  -2   41.39    2.75   0
   2  -5   2  315.57    4.84   0
   2   5   2  333.60    5.44   0
   2  -5   2  319.06    5.14   0
  -2   5  -2  309.43    4.77   0
  -2   5  -2  321.15    5.46   0
  -2  -5  -2  294.47    5.86   0
   3  -5   2    8.96    2.63   0
  -3  -5  -2   10.32    4.38   0
  -3   5  -2   13.14    3.20   0
  -3  -5  -2    9.60    4.45   0
  -3  -5  -2    9.19    5.09   0
   3  -5   2   10.45    2.29   0
  -3   5  -2   11.45    2.79   0
   3   5   2   12.86    3.28   0
  -4  -5  -2    1.71    3.80   0
   4  -5   2    1.02    3.41   0
   4   5   2   -1.00    2.94   0
  -4   5  -2   -0.53    3.84   0
   4  -5   2   -0.43    2.23   0
  -4  -5  -2    0.92    4.51   0
  -4   5  -2    1.43    3.03   0
  -4  -5  -2    0.43    3.18   0
  -5  -5  -2   56.18    3.41   0
   5  -5   2   54.15    3.17   0
   5  -5   2   52.37    3.33   0
  -5  -5  -2   55.92    3.91   0
  -5   5  -2   48.71    3.88   0
  -5  -5  -2   53.75    4.08   0
  -5   5  -2   55.85    3.14   0
   6  -5   2  342.53    4.38   0
  -6   5  -2  308.95    4.68   0
  -6  -5  -2  302.10    5.10   0
   6  -5   2  317.50    3.56   0
  -6  -5  -2  332.32    5.50   0
  -6  -5  -2  289.47    5.01   0
  -6  -5  -2  341.63    5.25   0
  -6   5  -2  322.68    4.29   0
  -7   5  -2  374.05    4.36   0
  -7  -5  -2  368.49    5.79   0
  -7  -5  -2  397.91    6.15   0
   7  -5   2  354.32    3.73   0
  -7  -5  -2  353.13    5.26   0
  -7   5  -2  365.13    4.92   0
  -7  -5  -2  370.52    6.04   0
   7  -5   2  378.89    4.37   0
  -8   5  -2  191.05    3.40   0
  -8   5  -2  198.65    3.80   0
  -8  -5  -2  230.01    5.21   0
  -8  -5  -2  225.31    4.72   0
  -8  -5  -2  192.94    4.36   0
   8  -5   2  216.73    3.90   0
  -8  -5  -2  194.35    4.42   0
  -9   5  -2    2.93    2.87   0
  -9   5  -2    2.99    3.04   0
   9  -5   2    1.99    3.05   0
  -9  -5  -2    0.46    4.26   0
  -9   5  -2    5.58    3.52   0
  -9  -5  -2    5.00    3.86   0
  -9  -5  -2    0.03    2.97   0
  -9  -5  -2    0.43    3.26   0
 -10   5  -2    5.31    2.97   0
 -10  -5  -2    4.70    3.02   0
 -10  -5  -2    4.46    3.36   0
 -10  -5  -2    7.53    3.20   0
  10  -5   2    4.60    3.18   0
 -10  -5  -2   10.11    3.25   0
 -10   5  -2    4.40    2.13   0
 -10   5  -2    9.72    3.29   0
 -11  -5  -2    5.97    3.24   0
 -11   5  -2    7.85    3.22   0
 -11  -5  -2    2.64    3.54   0
 -11  -5  -2    6.14    3.29   0
  11  -5   2    7.29    3.33   0
 -11  -5  -2    5.71    4.07   0
 -11   5  -2    5.33    3.07   0
 -11   5  -2    7.27    3.62   0
 -12   5  -2    9.69    3.71   0
 -12   5  -2    7.74    3.20   0
 -12  -5  -2    2.41    3.43   0
 -12  -5  -2    0.94    3.27   0
 -12  -5  -2   -1.64    3.38   0
 -12  -5  -2    0.12    3.63   0
  12  -5   2    2.64    3.31   0
 -12   5  -2    2.78    3.19   0
 -13  -6   2   11.17    5.09   0
 -13  -6   2    7.05    5.44   0
 -13   6   2    0.21    3.82   0
 -13   6   2   10.43    3.51   0
 -13   6   2    6.86    2.52   0
 -13  -6   2   10.07    3.57   0
  13  -6  -2    9.25    3.41   0
 -13  -6   2   12.14    3.53   0
  12  -6  -2    0.24    3.44   0
 -12   6   2    4.42    3.23   0
 -12   6   2   -6.03    3.67   0
 -12  -6   2    1.04    5.27   0
 -12  -6   2    0.85    5.34   0
 -12   6   2   -3.14    3.24   0
 -12  -6   2   -0.63    3.48   0
 -12  -6   2    1.10    2.38   0
  11   6  -2   19.45    2.50   0
 -11  -6   2   17.31    6.16   0
 -11  -6   2   17.26    5.07   0
 -11   6   2   14.37    3.78   0
  11  -6  -2   20.57    2.57   0
 -11  -6   2   20.16    3.40   0
 -11   6   2   21.94    3.32   0
 -11   6   2   20.70    3.41   0
 -10   6   2    0.65    3.10   0
  10   6  -2    2.53    3.18   0
 -10   6   2    4.43    3.24   0
  10  -6  -2    5.00    3.31   0
 -10  -6   2   -0.41    6.35   0
 -10  -6   2    0.78    5.15   0
 -10   6   2   -1.20    2.59   0
 -10  -6   2    1.10    3.35   0
  -9   6   2    1.20    3.03   0
   9  -6  -2    4.39    3.29   0
   9   6  -2    3.23    3.13   0
  -9  -6   2    9.17    3.26   0
  -9   6   2   -1.33    2.67   0
  -9   6   2    1.61    2.86   0
  -8   6   2    8.75    3.17   0
  -8   6   2    7.39    2.97   0
   8   6  -2    6.84    3.20   0
  -8  -6   2   11.02    3.40   0
   8  -6  -2    5.60    3.29   0
  -8   6   2   10.28    2.63   0
   7   6  -2   39.72    3.50   0
  -7   6   2   40.75    3.18   0
  -7   6   2   36.40    3.26   0
   7  -6  -2   44.30    3.73   0
  -7  -6   2   40.50    3.59   0
  -7   6   2   37.91    4.03   0
   6   6  -2   78.69    3.94   0
  -6  -6   2   76.40    3.89   0
  -6   6   2   65.23    3.15   0
   6  -6  -2   75.63    2.90   0
  -6   6   2   75.48    3.41   0
  -6   6   2   71.80    3.28   0
  -5   6   2    5.64    2.97   0
  -5  -6   2    4.34    3.05   0
  -5   6   2   -0.38    3.01   0
   5  -6  -2   -1.28    2.61   0
  -5   6   2    4.64    3.17   0
   5   6  -2    4.74    3.19   0
  -4   6   2    9.43    3.15   0
  -4   6   2    8.73    4.41   0
  -4  -6   2   10.23    3.23   0
  -4   6   2   10.41    3.24   0
   4  -6  -2    9.62    3.92   0
   4   6  -2   10.67    3.51   0
  -3  -6   2  326.41    9.85   0
  -3   6   2  373.41    5.95   0
  -3  -6   2  380.79    5.46   0
  -3   6   2  360.26    5.08   0
   3   6  -2  362.87   10.63   0
   3  -6  -2  407.84    5.83   0
   3   6  -2  395.10    5.57   0
  -3   6   2  399.78    5.34   0
  -2   6   2 1425.66    9.00   0
  -2   6   2 1346.53    9.50   0
   2  -6  -2 1493.60    8.92   0
   2   6  -2 1647.65   10.05   0
  -2   6   2 1615.90   10.74   0
   2   6  -2 1440.14   13.02   0
  -2  -6   2 1347.78   12.31   0
  -2  -6   2 1478.29    9.04   0
   1  -6  -2   47.50    4.74   0
  -1   6   2   46.72    4.42   0
   1   6  -2   51.14    3.79   0
  -1  -6   2   49.05    4.56   0
   1   6  -2   55.91    5.67   0
  -1  -6   2   51.31    3.57   0
  -1   6   2   47.08    4.55   0
  -1   6   2   43.88    3.82   0
   0   6   2   12.54    4.78   0
   0  -6  -2   23.26    4.31   0
   0  -6   2   11.97    2.39   0
   0   6  -2   14.26    5.17   0
   0   6  -2   12.87    2.48   0
   0   6   2   12.79    4.08   0
   0  -6   2   12.00    3.48   0
  -1  -6  -2  454.55    6.46   0
   1   6   2  535.28    6.19   0
   1  -6   2  498.50    5.81   0
   1   6   2  518.87   16.88   0
  -1   6  -2  513.82    6.23   0
  -1   6  -2  485.10    5.50   0
   1  -6   2  484.95    5.49   0
   2  -6   2   10.87    2.50   0
   2  -6   2   10.16    3.16   0
   2   6   2   12.54    3.34   0
  -2  -6  -2    8.06    4.08   0
  -2   6  -2   11.54    3.31   0
  -2   6  -2    9.76    4.18   0
  -3   6  -2   66.14    4.12   0
   3  -6   2   67.30    3.38   0
   3   6   2   64.42    3.61   0
  -3  -6  -2   49.75    5.77   0
  -3  -6  -2   60.10    6.61   0
  -3  -6  -2   60.04    5.00   0
   3  -6   2   59.21    2.67   0
  -3   6  -2   62.69    3.29   0
   4  -6   2   83.16    2.77   0
  -4   6  -2   86.55    3.17   0
  -4  -6  -2   81.60    4.58   0
  -4   6  -2   86.03    3.35   0
  -4  -6  -2   89.63    5.88   0
   4  -6   2   88.78    3.35   0
   4   6   2   85.83    3.75   0
  -4  -6  -2   69.96    4.73   0
   5  -6   2    6.82    3.15   0
  -5  -6  -2    8.08    3.81   0
  -5  -6  -2   11.21    4.30   0
  -5  -6  -2    9.86    4.37   0
  -5   6  -2   14.12    3.67   0
  -5   6  -2    9.84    2.08   0
   5   6   2   10.72    3.84   0
   5  -6   2   11.64    2.88   0
  -6   6  -2   -2.83    3.04   0
   6  -6   2    4.10    3.02   0
  -6   6  -2   10.94    3.84   0
  -6  -6  -2    1.21    3.47   0
  -6  -6  -2    0.59    3.65   0
  -6  -6  -2    0.88    3.72   0
   6  -6   2   -0.76    2.25   0
  -6  -6  -2   -1.27    3.25   0
  -7  -6  -2   13.50    4.00   0
  -7   6  -2    9.77    3.57   0
  -7   6  -2   11.10    2.99   0
  -7  -6  -2   12.14    3.41   0
   7  -6   2    9.63    3.08   0
   7  -6   2   12.00    2.95   0
  -7  -6  -2    9.39    3.86   0
  -7  -6  -2    8.74    3.51   0
  -8  -6  -2    8.59    3.21   0
  -8  -6  -2    9.60    3.55   0
  -8  -6  -2   10.46    4.16   0
  -8  -6  -2    9.85    3.47   0
  -8   6  -2    9.02    2.59   0
  -8   6  -2   11.82    3.04   0
   8  -6   2   19.55    3.19   0
  -9   6  -2    1.71    2.04   0
  -9   6  -2   -1.77    2.01   0
  -9   6  -2   -0.36    3.44   0
  -9  -6  -2    1.17    3.21   0
  -9  -6  -2    2.02    3.48   0
  -9  -6  -2    2.21    3.45   0
  -9  -6  -2   -0.71    3.32   0
   9  -6   2    2.45    3.05   0
 -10   6  -2    2.14    3.10   0
 -10  -6  -2    2.02    3.11   0
 -10   6  -2    2.68    3.04   0
 -10  -6  -2    2.42    3.22   0
  10  -6   2    5.83    3.10   0
 -10  -6  -2    6.43    4.18   0
 -10   6  -2    0.51    3.54   0
 -10  -6  -2    3.62    3.32   0
  11  -6   2    2.23    3.28   0
 -11   6  -2   -1.80    3.13   0
 -11  -6  -2    0.80    3.92   0
 -11  -6  -2    2.64    3.48   0
 -11   6  -2   -1.57    3.59   0
 -11   6  -2    1.44    2.12   0
 -11  -6  -2   -1.08    3.47   0
 -11  -6  -2    0.38    3.47   0
  12  -6   2   18.47    3.51   0
 -12  -6  -2    8.52    3.77   0
 -12  -6  -2   12.08    3.46   0
 -12   6  -2    8.93    3.73   0
 -12  -6  -2   13.39    4.58   0
 -12  -6  -2   11.50    3.61   0
 -12   6  -2   13.92    3.28   0
 -12   6  -2    9.64    3.34   0
 -13  -7   2    0.69    3.79   0
  13  -7  -2    3.63    3.66   0
 -13   7   2    4.88    3.50   0
 -13  -7   2    1.26    3.59   0
 -13   7   2    9.12    3.87   0
 -12   7   2    8.24    3.76   0
 -12   7   2   -2.46    3.33   0
  12  -7  -2   -0.63    2.40   0
 -12  -7   2   -0.35    3.47   0
 -12   7   2   -1.34    3.46   0
  11  -7  -2    3.21    2.37   0
 -11   7   2   13.75    3.76   0
 -11   7   2   12.93    3.34   0
 -11  -7   2   10.04    3.38   0
  11   7  -2   11.86    3.21   0
 -11   7   2    9.62    3.27   0
  10  -7  -2   -0.64    3.26   0
 -10   7   2   -1.23    3.56   0
 -10   7   2    3.44    3.13   0
  10   7  -2    0.11    3.14   0
 -10   7   2   -0.66    2.13   0
 -10  -7   2    1.33    3.24   0
  -9   7   2    1.15    2.97   0
  -9   7   2    2.80    3.18   0
   9  -7  -2    0.70    3.20   0
   9   7  -2    0.97    2.94   0
  -9   7   2   -3.17    3.61   0
  -9  -7   2    2.43    3.21   0
   8   7  -2   46.22    3.44   0
  -8   7   2   47.45    3.34   0
  -8   7   2   40.41    2.82   0
  -8  -7   2   43.98    3.56   0
  -8   7   2   46.09    3.14   0
   8  -7  -2   48.44    3.38   0
   7  -7  -2    1.90    3.43   0
  -7   7   2   -0.21    2.15   0
  -7   7   2   -3.20    3.22   0
  -7  -7   2    4.67    3.30   0
   7   7  -2    0.88    4.01   0
  -7   7   2   -2.75    3.79   0
  -6  -7   2   16.97    3.44   0
  -6   7   2   20.42    2.97   0
   6  -7  -2   21.55    3.71   0
  -6   7   2   18.51    3.01   0
  -6   7   2   16.93    3.06   0
   6   7  -2   26.32    4.12   0
  -5   7   2    6.86    2.76   0
  -5   7   2    4.32    3.03   0
  -5   7   2    5.91    2.80   0
   5   7  -2    6.23    3.54   0
  -5  -7   2    5.06    3.09   0
   5  -7  -2    7.99    3.71   0
  -4   7   2    3.63    4.07   0
  -4   7   2    3.13    2.91   0
   4   7  -2    2.07    3.44   0
  -4   7   2    4.60    2.98   0
  -4  -7   2    4.93    3.12   0
   4  -7  -2    9.36    3.78   0
  -3  -7   2  351.20    8.45   0
  -3   7   2  382.44    5.11   0
   3  -7  -2  429.82    5.69   0
  -3  -7   2  379.79    5.21   0
  -3   7   2  389.73    5.69   0
   3   7  -2  395.23    9.71   0
   3   7  -2  408.93    5.58   0
  -3   7   2  410.46    5.33   0
   2   7  -2 1292.62   11.97   0
  -2  -7   2 1344.14    8.80   0
  -2  -7   2 1224.69   11.03   0
   2  -7  -2 1326.29    8.45   0
  -2   7   2 1379.64    9.91   0
  -2   7   2 1258.40    8.50   0
   2   7  -2 1300.49    8.43   0
  -2   7   2 1277.65    9.54   0
   1   7  -2   32.66    3.53   0
  -1   7   2   28.38    4.41   0
  -1  -7   2   29.57    3.16   0
   1  -7  -2   25.91    3.31   0
   1   7  -2   30.03    4.50   0
  -1  -7   2   25.74    3.78   0
  -1   7   2   26.59    4.11   0
   0   7  -2   13.03    3.32   0
   0   7  -2   15.53    4.06   0
   0  -7   2   16.56    3.35   0
   0   7   2   15.06    4.93   0
   0  -7   2   14.72    2.87   0
   0   7   2   13.63    3.89   0
   0  -7  -2   12.68    4.17   0
   1  -7   2    4.53    3.05   0
  -1  -7  -2    4.74    3.97   0
   1   7   2    4.30    6.54   0
  -1   7  -2    4.22    3.25   0
   1  -7   2    6.41    3.29   0
   1   7   2    1.80    3.32   0
  -1   7  -2    4.20    2.77   0
   2   7   2  152.98    4.30   0
  -2  -7  -2  133.31    4.66   0
  -2   7  -2  142.52    3.87   0
   2  -7   2  149.35    4.14   0
   2  -7   2  136.02    3.75   0
  -2   7  -2  137.14    4.85   0
  -3  -7  -2    3.98    6.77   0
  -3  -7  -2    4.53    4.14   0
  -3  -7  -2    2.82    6.69   0
  -3   7  -2    7.38    2.72   0
   3   7   2    1.64    3.17   0
   3  -7   2    6.23    2.86   0
   3  -7   2    7.66    3.15   0
  -3   7  -2    5.06    2.93   0
   4  -7   2   59.26    3.46   0
  -4  -7  -2   54.01    4.33   0
  -4   7  -2   49.87    3.14   0
   4   7   2   54.21    3.61   0
  -4  -7  -2   44.25    4.87   0
   4  -7   2   59.40    3.25   0
  -4  -7  -2   55.06    5.67   0
  -4   7  -2   57.50    4.11   0
   5  -7   2   47.96    2.43   0
   5  -7   2   54.04    3.18   0
  -5  -7  -2   43.23    4.05   0
   5   7   2   47.28    3.46   0
  -5   7  -2   47.59    2.91   0
  -5  -7  -2   49.25    5.00   0
  -5  -7  -2   43.02    3.95   0
  -5   7  -2   43.00    3.14   0
  -6  -7  -2    0.54    4.08   0
  -6  -7  -2    0.16    3.46   0
  -6  -7  -2   -0.26    2.91   0
  -6   7  -2    0.24    2.14   0
  -6  -7  -2    1.98    3.78   0
   6  -7   2   -5.54    3.07   0
   6  -7   2    0.30    3.02   0
  -6   7  -2   -2.66    3.84   0
  -7  -7  -2   52.42    3.69   0
   7  -7   2   60.51    2.51   0
  -7  -7  -2   59.02    3.97   0
  -7   7  -2   60.07    2.85   0
  -7  -7  -2   59.38    4.65   0
  -7  -7  -2   53.37    3.66   0
  -7   7  -2   63.19    3.22   0
   7  -7   2   65.08    3.20   0
  -8  -7  -2   37.86    3.59   0
  -8   7  -2   41.55    3.38   0
  -8  -7  -2   37.98    4.26   0
  -8   7  -2   32.64    2.71   0
  -8  -7  -2   36.37    3.59   0
   8  -7   2   35.68    2.40   0
  -8  -7  -2   44.10    4.58   0
  -9   7  -2   24.36    3.14   0
  -9  -7  -2   24.83    4.26   0
  -9  -7  -2   20.42    3.29   0
  -9  -7  -2   26.48    3.55   0
  -9   7  -2   25.38    3.29   0
  -9   7  -2   21.30    2.50   0
   9  -7   2   25.55    3.18   0
  -9  -7  -2   24.25    4.25   0
 -10   7  -2    5.31    3.12   0
 -10  -7  -2    2.21    4.14   0
  10  -7   2    2.26    3.15   0
 -10  -7  -2    1.18    3.40   0
 -10   7  -2    2.63    2.18   0
 -10   7  -2    3.89    3.47   0
 -10  -7  -2   -0.01    3.30   0
 -10  -7  -2    2.07    4.10   0
 -11  -7  -2   -0.09    4.37   0
 -11  -7  -2    2.71    4.13   0
 -11   7  -2    1.51    2.32   0
 -11   7  -2    2.93    3.66   0
  11  -7   2    1.53    3.32   0
 -11   7  -2   -0.85    3.32   0
 -11  -7  -2    1.45    3.62   0
 -11  -7  -2    1.59    4.43   0
 -12  -7  -2    1.15    4.57   0
 -12  -7  -2    5.72    4.68   0
  12  -7   2    1.24    2.45   0
 -12  -7  -2    2.38    4.67   0
 -12  -7  -2    0.93    3.55   0
 -12  -8   2    0.43    3.67   0
 -12   8   2    1.86    2.46   0
 -12   8   2    5.02    3.72   0
 -12  -8   2    2.45    2.39   0
 -12   8   2    3.96    3.46   0
  12  -8  -2    5.24    2.50   0
 -11   8   2   20.28    3.32   0
 -11   8   2   13.71    2.75   0
  11  -8  -2   21.52    2.47   0
 -11   8   2   14.42    3.47   0
  11   8  -2   19.69    3.56   0
 -11  -8   2   18.70    3.70   0
  10   8  -2   10.05    3.33   0
 -10   8   2    7.55    3.61   0
 -10  -8   2   13.21    3.44   0
 -10   8   2    6.72    2.49   0
  10  -8  -2   11.52    2.35   0
 -10   8   2    9.71    3.30   0
  -9   8   2    3.51    3.53   0
  -9   8   2    3.29    2.20   0
  -9  -8   2    7.48    3.30   0
   9   8  -2    6.47    3.12   0
  -9   8   2    4.36    3.05   0
   9  -8  -2   12.01    3.19   0
   8  -8  -2   41.13    3.39   0
  -8   8   2   35.43    2.30   0
   8   8  -2   35.86    3.66   0
  -8   8   2   34.31    2.81   0
  -8   8   2   29.72    3.24   0
  -8  -8   2   31.74    4.54   0
   7  -8  -2   18.52    2.48   0
   7   8  -2   21.34    3.40   0
  -7  -8   2   20.64    3.30   0
  -7   8   2   19.52    3.08   0
  -7   8   2   22.24    3.19   0
  -7   8   2   15.14    2.74   0
  -6   8   2    4.73    4.05   0
  -6   8   2    2.34    2.81   0
   6  -8  -2    4.42    2.39   0
  -6  -8   2    1.75    3.17   0
  -6   8   2    2.53    2.96   0
   6   8  -2    6.44    4.02   0
   5  -8  -2    7.66    3.70   0
  -5   8   2   11.05    4.11   0
  -5   8   2    8.19    2.75   0
  -5   8   2   10.89    2.85   0
   5   8  -2    9.95    3.47   0
  -5  -8   2    9.81    3.22   0
  -4   8   2   28.01    3.05   0
  -4   8   2   25.89    3.12   0
   4  -8  -2   28.68    3.87   0
  -4  -8   2   26.95    3.45   0
   4   8  -2   30.96    4.53   0
  -4   8   2   32.58    3.14   0
  -3   8   2   35.76    3.35   0
   3   8  -2   35.79    5.59   0
  -3   8   2   41.59    4.35   0
  -3  -8   2   34.46    3.32   0
   3   8  -2   38.78    3.62   0
   3  -8  -2   37.93    4.01   0
  -3   8   2   37.21    3.42   0
  -3  -8   2   32.93    4.25   0
  -2  -8   2  268.23    4.79   0
  -2  -8   2  266.98    6.10   0
   2   8  -2  280.13    7.07   0
  -2   8   2  250.91    4.89   0
   2  -8  -2  274.24    4.15   0
  -2   8   2  305.76    5.77   0
   2   8  -2  302.93    5.13   0
  -2   8   2  275.31    5.44   0
   1  -8  -2    2.14    2.75   0
   1   8  -2    2.62    3.27   0
  -1  -8   2    1.00    3.34   0
  -1   8   2    9.53    3.94   0
  -1  -8   2    2.37    2.80   0
   1   8  -2    4.68    5.43   0
  -1   8   2    1.17    3.14   0
   0  -8  -2   50.77    4.17   0
   0   8   2   44.38    4.52   0
   0   8   2   50.32    3.97   0
   0  -8   2   47.98    3.18   0
   0  -8   2   51.47    3.48   0
   0   8  -2   47.59    3.32   0
   0   8  -2   49.63    4.67   0
  -1  -8  -2   19.55    5.18   0
  -1   8  -2   15.87    3.97   0
   1   8   2   12.15    6.17   0
   1  -8   2   10.67    2.89   0
   1  -8   2    8.94    3.17   0
  -1   8  -2   13.55    3.00   0
   1   8   2   11.91    3.57   0
  -2  -8  -2   65.19    5.53   0
   2  -8   2   65.12    3.31   0
   2   8   2   74.30    4.56   0
   2  -8   2   66.83    3.64   0
  -2   8  -2   64.47    3.36   0
  -2   8  -2   63.80    4.37   0
   3  -8   2   86.36    3.33   0
  -3  -8  -2   79.43    4.74   0
   3  -8   2   88.45    3.62   0
   3   8   2   93.38    4.51   0
  -3   8  -2   89.61    4.30   0
  -3   8  -2   83.37    3.32   0
   4  -8   2    1.89    2.88   0
  -4  -8  -2    2.09    5.79   0
   4   8   2    0.90    2.89   0
  -4   8  -2    0.00    3.88   0
  -4  -8  -2    0.64    4.78   0
   4  -8   2    1.07    3.25   0
  -4   8  -2    0.19    2.88   0
  -4  -8  -2    1.32    5.87   0
   5   8   2    2.60    3.10   0
   5  -8   2    6.52    3.22   0
  -5  -8  -2    2.83    4.47   0
   5  -8   2    5.32    2.13   0
  -5  -8  -2    2.70    3.61   0
  -5   8  -2    1.62    2.13   0
  -5   8  -2   12.43    3.80   0
  -5  -8  -2    2.23    5.10   0
  -6  -8  -2    8.39    3.69   0
   6  -8   2    8.85    2.17   0
  -6  -8  -2   10.01    3.83   0
  -6  -8  -2   10.72    4.60   0
   6  -8   2    7.16    3.11   0
  -6   8  -2    6.56    3.69   0
  -6  -8  -2    7.99    4.63   0
  -6   8  -2   10.10    3.07   0
  -7  -8  -2    6.50    4.38   0
  -7   8  -2    0.64    3.07   0
  -7  -8  -2    1.49    4.27   0
   7  -8   2    2.54    3.06   0
  -7  -8  -2    2.50    3.93   0
  -7  -8  -2    3.42    3.89   0
   7  -8   2    3.14    2.35   0
  -7   8  -2    7.67    3.70   0
   8  -8   2   10.60    3.19   0
  -8  -8  -2    9.98    3.88   0
  -8  -8  -2   11.59    4.44   0
  -8  -8  -2    8.79    4.18   0
  -8   8  -2   15.53    3.53   0
  -8  -8  -2   12.74    3.44   0
  -8   8  -2   13.39    3.17   0
   9  -8   2    5.27    3.22   0
  -9  -8  -2    5.25    3.37   0
  -9   8  -2    9.52    3.18   0
  -9   8  -2   12.55    3.17   0
  -9  -8  -2    8.81    4.25   0
  -9  -8  -2    7.11    4.18   0
  -9  -8  -2    6.55    4.31   0
  -9   8  -2   -0.51    3.55   0
  10  -8   2    6.84    3.22   0
 -10  -8  -2    1.95    3.31   0
 -10   8  -2    1.35    3.53   0
 -10  -8  -2    3.30    4.33   0
 -10  -8  -2    3.38    3.52   0
 -10   8  -2   -0.93    2.38   0
 -10   8  -2    2.31    3.27   0
 -10  -8  -2    3.03    4.45   0
 -11   8  -2    1.23    2.43   0
  11  -8   2    2.67    3.32   0
 -11   8  -2   -0.17    2.41   0
 -11  -8  -2    1.81    4.54   0
 -11  -8  -2   -1.84    3.74   0
 -11   8  -2    3.74    2.62   0
 -11  -8  -2    2.86    3.49   0
 -11  -8  -2    1.91    4.52   0
 -11   9   2   -0.70    3.66   0
  11  -9  -2    5.66    3.46   0
 -11   9   2    0.45    2.43   0
 -11   9   2    1.18    3.20   0
  11   9  -2    5.85    4.24   0
 -11  -9   2    5.44    3.62   0
 -10   9   2   -2.94    3.56   0
 -10   9   2    2.64    2.18   0
 -10  -9   2    6.26    4.18   0
  10  -9  -2    7.19    3.42   0
 -10   9   2    4.08    3.08   0
  10   9  -2    8.21    4.17   0
  -9   9   2    7.15    3.34   0
   9  -9  -2   -1.64    2.37   0
   9   9  -2    2.31    3.22   0
  -9  -9   2   -0.27    4.11   0
  -9   9   2   10.06    3.59   0
  -9   9   2   -1.43    3.08   0
   8   9  -2   25.76    4.24   0
  -8   9   2   27.62    3.19   0
  -8   9   2   25.87    3.87   0
   8  -9  -2   25.78    2.60   0
  -8   9   2   27.51    3.37   0
  -8  -9   2   26.60    4.26   0
  -7   9   2   -1.48    3.18   0
   7   9  -2    5.32    3.86   0
  -7   9   2   -1.16    3.82   0
  -7  -9   2   -0.21    4.15   0
   7  -9  -2    2.62    3.46   0
  -7   9   2    0.78    3.14   0
  -6   9   2   51.23    3.19   0
  -6   9   2   40.92    3.95   0
   6   9  -2   45.19    3.70   0
   6  -9  -2   47.30    3.67   0
  -6   9   2   45.34    3.35   0
  -6  -9   2   47.58    4.24   0
  -5   9   2   13.06    3.10   0
  -5   9   2   15.71    3.93   0
  -5   9   2   18.50    3.15   0
   5  -9  -2   14.95    3.59   0
   5   9  -2   18.15    3.42   0
  -5  -9   2   16.63    3.28   0
  -4   9   2   18.14    3.16   0
   4  -9  -2   22.71    3.78   0
  -4   9   2   19.41    4.09   0
  -4  -9   2   14.64    3.10   0
  -4   9   2   16.33    3.12   0
   4   9  -2   22.75    4.15   0
   3   9  -2   21.62    3.59   0
   3   9  -2   20.98    5.22   0
  -3   9   2   23.13    3.95   0
   3  -9  -2   26.20    3.75   0
  -3  -9   2   21.84    4.57   0
  -3  -9   2   21.76    3.91   0
  -3   9   2   22.52    3.21   0
  -3   9   2   24.13    3.90   0
  -2   9   2  237.47    4.78   0
  -2   9   2  213.76    4.63   0
  -2  -9   2  230.48    4.69   0
   2  -9  -2  240.43    4.67   0
  -2   9   2  222.67    4.91   0
   2   9  -2  236.22    4.92   0
   2   9  -2  230.38    6.43   0
  -2  -9   2  228.64    5.57   0
  -1  -9   2    7.37    2.96   0
  -1   9   2    8.32    3.71   0
   1   9  -2    6.52    5.47   0
   1   9  -2   13.34    3.31   0
   1  -9  -2   10.12    3.84   0
  -1   9   2    6.66    3.82   0
  -1  -9   2    6.83    3.35   0
  -1   9   2    8.66    3.78   0
   0  -9   2   16.47    2.96   0
   0   9  -2   13.87    3.10   0
   0  -9  -2   15.53    4.03   0
   0   9   2   14.38    3.95   0
   0  -9   2   13.23    3.35   0
   0   9   2   14.47    3.66   0
   0   9  -2   17.46    5.37   0
  -1   9  -2  122.20    3.70   0
   1  -9   2  116.75    3.48   0
   1   9   2  124.13    6.95   0
   1  -9   2  118.90    3.90   0
   1   9   2  120.81    4.48   0
  -1   9  -2  122.90    4.61   0
  -1  -9  -2  114.46    4.81   0
   2  -9   2   50.15    3.02   0
  -2   9  -2   48.17    4.03   0
   2   9   2   44.36    3.57   0
   2  -9   2   47.85    3.25   0
  -2  -9  -2   41.83    4.31   0
  -2   9  -2   40.22    2.34   0
   3  -9   2   12.18    2.95   0
  -3   9  -2   12.71    3.92   0
   3  -9   2   18.06    3.41   0
  -3   9  -2   12.55    3.04   0
   3   9   2   15.92    3.17   0
  -3  -9  -2   10.03    4.62   0
   4  -9   2   20.11    2.99   0
  -4   9  -2   18.86    2.21   0
   4  -9   2   20.80    3.24   0
  -4  -9  -2   14.13    3.96   0
  -4   9  -2   17.28    3.74   0
   4   9   2   18.15    3.22   0
   5   9   2    8.87    3.80   0
   5  -9   2   12.61    2.12   0
  -5  -9  -2    8.60    6.14   0
  -5  -9  -2    9.65    3.88   0
  -5   9  -2   10.96    2.99   0
  -5  -9  -2    9.27    6.19   0
   5  -9   2    6.49    2.20   0
  -5   9  -2    9.51    3.67   0
   6  -9   2   35.99    3.23   0
  -6   9  -2   36.76    3.12   0
  -6  -9  -2   28.22    4.81   0
  -6  -9  -2   28.30    5.28   0
  -6  -9  -2   33.03    5.29   0
  -6  -9  -2   31.08    4.05   0
  -6   9  -2   31.22    3.90   0
   6  -9   2   38.04    3.47   0
  -7  -9  -2   31.69    4.92   0
  -7  -9  -2   32.45    4.27   0
   7  -9   2   35.10    2.51   0
  -7   9  -2   35.23    3.25   0
  -7   9  -2   34.56    3.78   0
  -7  -9  -2   35.69    5.11   0
  -7  -9  -2   30.80    5.67   0
   7  -9   2   37.93    3.26   0
  -8  -9  -2   59.10    5.20   0
  -8   9  -2   66.19    4.06   0
  -8  -9  -2   62.37    5.42   0
   8  -9   2   66.74    3.59   0
  -8  -9  -2   67.61    4.82   0
  -8  -9  -2   67.66    5.23   0
  -8   9  -2   67.19    3.32   0
  -9  -9  -2    4.31    4.63   0
  -9  -9  -2    2.04    3.98   0
  -9   9  -2    7.50    3.68   0
   9  -9   2    0.02    3.37   0
  -9  -9  -2    0.17    4.97   0
  -9   9  -2    7.65    2.34   0
  -9  -9  -2    5.00    4.13   0
  -9   9  -2    1.73    3.30   0
  10  -9   2    5.54    3.29   0
 -10  -9  -2    3.52    4.12   0
 -10   9  -2    4.58    3.64   0
 -10  -9  -2    5.97    4.49   0
 -10   9  -2    5.23    2.37   0
 -10  -9  -2    3.78    5.19   0
 -10  -9  -2    2.35    5.34   0
 -10   9  -2    3.30    2.34   0
  11 -10  -2   -0.15    2.45   0
 -10  10   2   -0.83    3.36   0
 -10  10   2    1.34    3.71   0
 -10  10   2    1.71    3.24   0
  10  10  -2    0.83    3.46   0
 -10 -10   2    2.14    3.51   0
  10 -10  -2    7.79    3.48   0
  -9  10   2    9.36    3.27   0
  -9  10   2    2.01    2.49   0
  -9  10   2    9.03    3.26   0
   9  10  -2    6.95    4.15   0
   9 -10  -2    9.09    3.50   0
  -9 -10   2    6.77    4.13   0
  -8  10   2    8.88    3.35   0
  -8  10   2   11.36    3.31   0
  -8  10   2    5.09    3.99   0
   8  10  -2   12.29    3.55   0
  -8 -10   2   10.65    3.56   0
   8 -10  -2    7.83    3.46   0
  -7  10   2    1.89    3.08   0
  -7  10   2    8.12    3.68   0
  -7  10   2    2.55    3.28   0
   7  10  -2    2.13    3.39   0
  -7 -10   2    2.11    3.31   0
   7 -10  -2    1.44    3.37   0
  -6  10   2   -1.88    3.06   0
  -6  10   2    0.84    2.70   0
  -6  10   2    1.83    3.07   0
   6  10  -2    2.19    4.16   0
   6 -10  -2    1.85    2.47   0
  -6 -10   2    1.02    3.95   0
  -5  10   2    0.05    2.89   0
  -5  10   2    6.05    2.55   0
  -5  10   2    2.75    2.82   0
   5  10  -2    6.33    3.41   0
   5 -10  -2    6.86    3.47   0
  -5 -10   2    6.14    3.28   0
   4  10  -2    0.82    6.64   0
   4  10  -2    0.79    3.47   0
   4  10  -2    0.12    6.27   0
  -4  10   2    5.27    3.69   0
  -4  10   2    2.40    3.50   0
  -4 -10   2    1.90    3.05   0
  -4  10   2    4.51    3.05   0
   4 -10  -2    3.36    3.47   0
  -3  10   2   30.56    3.38   0
  -3 -10   2   19.92    4.72   0
   3  10  -2   22.61    4.51   0
  -3  10   2   25.46    3.29   0
   3 -10  -2   24.96    3.78   0
  -3 -10   2   22.59    3.27   0
  -3  10   2   21.55    3.94   0
   3  10  -2   25.16    4.36   0
   2  10  -2   33.21    3.56   0
  -2 -10   2   24.99    3.40   0
  -2  10   2   34.26    3.89   0
   2  10  -2   27.74    4.82   0
  -2 -10   2   28.06    3.22   0
  -2  10   2   30.78    3.92   0
  -2  10   2   32.91    4.06   0
   2 -10  -2   29.77    3.76   0
  -1  10   2    1.26    3.05   0
  -1 -10   2    1.34    2.95   0
   1  10  -2    2.30    4.80   0
   1  10  -2   -1.76    3.28   0
   1 -10  -2   -2.82    3.61   0
  -1  10   2    0.46    3.71   0
  -1 -10   2    1.92    3.07   0
  -1  10   2    0.46    3.59   0
   0  10  -2    9.74    4.07   0
   0  10   2   14.98    4.56   0
   0 -10   2   14.95    3.31   0
   0  10   2   11.19    3.69   0
   0  10  -2   13.45    3.24   0
   0 -10  -2    8.91    3.80   0
   0  10   2   11.61    4.82   0
   0 -10   2   10.28    3.02   0
  -1 -10  -2    0.27    3.73   0
   1 -10   2    0.31    2.32   0
  -1  10  -2    5.40    3.92   0
  -1  10  -2    3.72    3.13   0
   1  10   2    2.26    5.52   0
   1  10   2    3.12    3.47   0
   1 -10   2    3.87    2.97   0
   1  10   2    0.51    5.09   0
   2 -10   2    9.73    3.20   0
   2 -10   2   11.65    3.08   0
  -2 -10  -2    9.06    4.70   0
  -2  10  -2    6.64    3.90   0
  -2  10  -2   10.91    3.06   0
   2  10   2    9.83    3.50   0
  -3  10  -2   15.49    3.88   0
   3 -10   2   16.90    3.29   0
   3  10   2   16.81    3.98   0
   3 -10   2   16.47    3.10   0
  -3  10  -2   15.09    2.22   0
  -3 -10  -2   11.66    4.73   0
   4  10   2    1.87    3.69   0
   4 -10   2    3.20    2.87   0
  -4 -10  -2    2.13    3.77   0
  -4  10  -2   -0.81    3.54   0
  -4  10  -2   -0.78    3.07   0
   4 -10   2    2.61    3.03   0
   5 -10   2    7.39    3.11   0
   5 -10   2    4.79    3.09   0
   5  10   2    4.08    3.74   0
  -5  10  -2    1.10    2.14   0
  -5 -10  -2    5.18    4.31   0
  -5  10  -2    5.00    3.57   0
  -6 -10  -2   31.26    5.03   0
  -6  10  -2   39.11    3.32   0
   6 -10   2   35.73    2.47   0
   6 -10   2   37.09    3.36   0
  -6  10  -2   38.87    3.86   0
  -7 -10  -2    4.34    4.69   0
  -7 -10  -2    4.46    5.36   0
  -7  10  -2    6.51    3.23   0
   7 -10   2    2.53    2.31   0
   7 -10   2    5.82    3.33   0
  -7  10  -2    4.26    3.76   0
  -7 -10  -2    4.67    5.86   0
  -7 -10  -2    4.81    5.78   0
  -8 -10  -2    2.64    4.70   0
  -8 -10  -2    1.95    6.17   0
  -8 -10  -2    0.50    4.69   0
   8 -10   2    4.84    2.37   0
  -8  10  -2    3.66    3.73   0
  -8  10  -2    1.31    3.24   0
  -8 -10  -2    3.16    4.89   0
  -9  10  -2    7.13    3.79   0
  -9 -10  -2    6.08    6.87   0
  -9 -10  -2    5.73    4.30   0
  -9 -10  -2    5.90    4.77   0
  -9  10  -2   11.21    3.34   0
  -9  10  -2    2.79    3.40   0
  -9 -10  -2    6.96    6.39   0
   9 -10   2    5.01    3.42   0
 -10 -11   2    0.71    3.59   0
  -9  11   2    3.06    3.35   0
   9  11  -2    4.70    3.58   0
  -9  11   2    3.81    3.39   0
  -9  11   2   -0.35    3.86   0
  -9 -11   2    0.73    3.52   0
   9 -11  -2    1.18    2.45   0
  -8  11   2   25.72    3.43   0
  -8  11   2   23.13    3.55   0
   8  11  -2   20.90    4.37   0
   8 -11  -2   24.93    3.61   0
  -8  11   2   17.50    2.77   0
  -8 -11   2   20.13    3.63   0
  -7  11   2    4.46    3.22   0
  -7  11   2    0.46    3.19   0
   7 -11  -2    4.64    2.47   0
  -7 -11   2   -1.43    3.44   0
  -7  11   2    2.48    2.74   0
   7  11  -2    3.15    3.38   0
  -6  11   2   11.47    3.09   0
  -6  11   2    6.79    3.90   0
  -6  11   2    8.08    3.19   0
  -6 -11   2    9.75    3.98   0
   6  11  -2   10.16    4.16   0
   6 -11  -2    8.15    3.35   0
   5 -11  -2    5.40    3.35   0
  -5  11   2    1.49    3.65   0
  -5  11   2    1.99    3.13   0
  -5  11   2    0.14    3.02   0
  -5 -11   2    2.07    3.91   0
   5  11  -2   -0.22    4.19   0
   4 -11  -2    1.27    2.56   0
   4  11  -2    3.56    6.71   0
  -4  11   2    3.05    3.29   0
  -4  11   2    2.88    3.23   0
   4  11  -2    2.47    4.32   0
   4  11  -2    2.92    6.69   0
  -4 -11   2    1.69    3.16   0
  -4  11   2    5.75    3.79   0
   3 -11  -2   28.23    3.58   0
   3  11  -2   27.67    3.67   0
  -3  11   2   23.45    4.01   0
  -3  11   2   27.23    3.30   0
   3  11  -2   28.53    4.40   0
  -3 -11   2   25.93    3.37   0
  -3  11   2   29.83    4.01   0
  -3 -11   2   25.73    4.60   0
  -2 -11   2    1.66    3.20   0
  -2 -11   2    1.79    3.20   0
  -2  11   2    5.01    3.80   0
  -2  11   2    1.86    3.85   0
   2  11  -2    3.06    4.43   0
   2  11  -2    4.72    3.22   0
  -2  11   2    1.63    3.86   0
   2 -11  -2    1.92    3.53   0
  -1 -11   2    0.93    2.95   0
  -1 -11   2    2.31    3.22   0
   1  11  -2    3.08    3.25   0
  -1  11   2    0.68    3.61   0
   1 -11  -2    1.58    2.54   0
  -1  11   2    0.07    3.72   0
  -1  11   2    1.75    3.81   0
   1  11  -2    2.12    3.89   0
   0  11   2    1.10    4.02   0
   0  11  -2    1.06    3.53   0
   0 -11   2    1.99    2.92   0
   0  11   2   -1.76    3.28   0
   0 -11  -2   -0.19    3.38   0
   0  11   2    1.28    3.74   0
   0  11  -2    2.33    2.93   0
   0 -11   2    2.63    3.71   0
   1 -11   2   12.24    3.57   0
  -1  11  -2   15.49    3.70   0
   1  11   2    8.03    6.53   0
  -1  11  -2    9.53    3.06   0
   1 -11   2    6.16    3.01   0
  -1 -11  -2    8.58    3.65   0
   1  11   2   11.82    3.46   0
   1  11   2   10.49    5.95   0
   2  11   2   14.61    3.36   0
  -2  11  -2    9.10    3.87   0
   2 -11   2   12.08    3.06   0
   2 -11   2   11.58    3.40   0
  -2  11  -2    8.88    2.32   0
  -2 -11  -2    9.03    3.79   0
  -3  11  -2   11.09    3.21   0
   3 -11   2   11.63    3.08   0
   3 -11   2    7.99    3.22   0
   3  11   2    9.35    3.20   0
  -3  11  -2    4.88    3.91   0
  -3 -11  -2    6.27    4.46   0
   4  11   2   14.43    3.97   0
   4 -11   2   15.68    3.14   0
   4 -11   2   20.37    3.42   0
  -4 -11  -2   15.80    4.57   0
  -4  11  -2   18.22    2.86   0
  -4  11  -2   18.30    3.24   0
  -5 -11  -2    2.62    4.43   0
   5 -11   2    6.21    3.11   0
   5  11   2    2.78    4.57   0
   5 -11   2    3.17    3.34   0
  -5  11  -2    7.38    4.01   0
  -5  11  -2   -0.72    3.37   0
  -6  11  -2   20.88    3.90   0
   6 -11   2   16.26    2.44   0
  -6 -11  -2   13.33    4.18   0
  -6 -11  -2   13.39    4.64   0
  -6  11  -2   21.90    3.48   0
   6 -11   2   18.81    3.28   0
  -7  11  -2    9.99    3.75   0
  -7  11  -2    4.43    3.38   0
  -7 -11  -2    3.73    5.57   0
  -7 -11  -2    5.10    5.94   0
   7 -11   2    3.82    2.42   0
  -8  11  -2    3.21    2.76   0
   8 -11   2    2.38    3.41   0
  -8  11  -2   -0.50    2.42   0
  -8  11  -2    2.44    3.41   0
  -8  12   2    6.90    3.46   0
  -8  12   2    7.45    3.88   0
   8  12  -2    3.48    3.64   0
  -8  12   2    6.52    3.53   0
  -8 -12   2    3.63    4.33   0
   8 -12  -2    5.04    2.53   0
  -7  12   2    3.90    3.62   0
   7 -12  -2    7.17    3.40   0
   7  12  -2    3.07    4.45   0
  -7  12   2    0.25    3.34   0
  -7  12   2    1.57    3.36   0
  -7 -12   2    2.80    4.02   0
  -6  12   2   13.94    3.47   0
  -6  12   2    8.83    2.70   0
   6 -12  -2   12.63    3.50   0
   6  12  -2   14.72    4.49   0
  -6 -12   2    9.74    3.39   0
  -6  12   2   10.50    3.21   0
   5 -12  -2    9.23    3.49   0
   5  12  -2    9.15    3.48   0
  -5  12   2   10.09    3.17   0
  -5  12   2    8.83    3.34   0
  -5 -12   2    9.67    4.05   0
  -5  12   2    7.80    2.66   0
   4  12  -2    0.48    7.34   0
   4  12  -2    0.44    4.31   0
   4  12  -2    1.32    7.33   0
  -4 -12   2    0.69    3.21   0
   4 -12  -2    0.04    3.51   0
  -4  12   2    1.22    3.96   0
  -4  12   2   -2.07    3.92   0
  -4  12   2    1.98    3.22   0
   3  12  -2    8.26    3.44   0
  -3  12   2    9.68    3.82   0
  -3 -12   2    4.37    4.04   0
  -3  12   2    8.30    3.92   0
   3 -12  -2    1.91    3.42   0
  -3  12   2    6.01    3.21   0
  -3 -12   2    4.90    3.18   0
   3  12  -2    6.55    4.86   0
  -2 -12   2    3.46    3.81   0
   2  12  -2   -0.03    3.58   0
  -2  12   2    0.93    3.96   0
   2 -12  -2    3.97    3.35   0
  -2  12   2    0.66    3.60   0
  -2 -12   2    5.02    3.92   0
  -2  12   2    1.11    3.25   0
   2  12  -2    5.76    4.08   0
   1  12  -2    2.90    3.64   0
   1 -12  -2    5.44    3.36   0
  -1  12   2    0.11    3.85   0
   1  12  -2    2.04    3.34   0
  -1  12   2   -0.25    3.95   0
  -1 -12   2    0.86    3.20   0
  -1 -12   2   -0.24    3.06   0
  -1  12   2    1.78    3.44   0
   0  12  -2    2.22    3.30   0
   0  12  -2    2.65    3.73   0
   0  12   2    3.75    4.50   0
   0 -12   2    2.14    3.89   0
   0 -12   2    3.77    3.11   0
   0  12   2    2.93    5.28   0
   0  12   2    0.50    3.39   0
   0 -12  -2    0.59    3.46   0
  -1  12  -2    1.42    3.93   0
   1  12   2    2.39    7.49   0
   1  12   2    3.85    8.27   0
   1 -12   2    0.46    3.01   0
   1 -12   2    4.30    3.05   0
  -1 -12  -2    5.94    3.47   0
  -1  12  -2    6.04    3.73   0
   1  12   2    7.58    3.40   0
  -2  12  -2   -0.75    3.56   0
  -2 -12  -2    4.66    4.38   0
   2 -12   2    2.91    3.10   0
   2  12   2    4.15    3.24   0
  -2  12  -2   -0.32    3.35   0
   2 -12   2    4.78    3.18   0
  -3  12  -2    2.86    4.15   0
  -3  12  -2    8.00    3.27   0
  -3 -12  -2    6.84    4.46   0
   3 -12   2    1.66    3.24   0
   3  12   2    3.73    4.13   0
   3 -12   2    5.49    3.23   0
  -4  12  -2    0.27    3.74   0
   4  12   2    0.46    3.94   0
  -4 -12  -2    0.45    4.32   0
   4 -12   2    1.04    3.40   0
   4 -12   2   -0.14    3.13   0
  -4  12  -2    3.03    3.23   0
  -5  12  -2    5.07    3.79   0
   5  12   2    6.22    4.73   0
   5 -12   2   -1.65    3.21   0
  -5 -12  -2    6.02    5.14   0
  -5  12  -2    5.12    3.49   0
   5 -12   2    1.26    3.26   0
  -6  12  -2    9.64    3.74   0
   6 -12   2    3.08    3.35   0
   6 -12   2    0.98    3.40   0
  -6 -12  -2    0.73    5.47   0
  -6  12  -2    2.39    3.39   0
  -6 -12  -2   -0.52    5.25   0
  -7  12  -2    6.01    2.78   0
   7 -12   2    2.49    2.41   0
  -7  12  -2    5.07    2.57   0
   7 -13  -2   -0.73    3.67   0
  -7  13   2    0.27    3.44   0
   7  13  -2   -0.81    4.46   0
  -7 -13   2   -0.74    4.40   0
  -7  13   2    4.44    3.46   0
  -6  13   2    4.11    3.81   0
   6 -13  -2   -2.86    3.55   0
   6  13  -2    1.55    4.47   0
  -6  13   2    3.24    3.33   0
  -6  13   2    2.55    3.44   0
  -6 -13   2    1.76    4.24   0
   5  13  -2    0.45    4.46   0
  -5  13   2    0.28    3.87   0
   5 -13  -2    3.51    3.53   0
  -5 -13   2    2.78    3.30   0
  -5  13   2   -3.12    4.32   0
  -5  13   2   -3.04    3.55   0
  -4  13   2    1.79    3.46   0
  -4  13   2   -2.08    3.87   0
   4 -13  -2    4.43    3.63   0
  -4  13   2    3.29    3.34   0
  -4 -13   2    4.57    4.04   0
   4  13  -2   -0.59    4.43   0
  -3 -13   2   -1.14    3.97   0
   3  13  -2    0.03    4.15   0
  -3  13   2   -0.03    3.72   0
   3 -13  -2    0.87    3.42   0
   3  13  -2    2.32    3.54   0
  -3 -13   2    3.01    4.20   0
  -3  13   2    2.49    3.22   0
  -3  13   2    0.15    4.05   0
  -2 -13   2   19.23    4.22   0
  -2 -13   2   18.73    3.60   0
  -2  13   2   19.08    4.22   0
  -2  13   2   17.74    4.25   0
   2  13  -2   11.69    4.48   0
   2  13  -2   16.31    4.37   0
   2 -13  -2   14.53    3.55   0
  -2  13   2   14.10    2.75   0
   1  13  -2    1.36    4.64   0
   1 -13  -2    0.82    3.48   0
   1  13  -2    2.55    4.10   0
  -1  13   2   -0.20    3.60   0
  -1  13   2    0.49    4.66   0
  -1  13   2    1.95    3.97   0
  -1 -13   2    3.33    3.25   0
  -1 -13   2    2.13    4.04   0
   0 -13   2    1.85    3.24   0
   0  13   2    2.09    3.50   0
   0  13   2    0.46    5.59   0
   0 -13  -2    1.09    3.50   0
   0  13  -2    4.75    3.36   0
   0  13   2    0.29    4.65   0
   0  13  -2   -2.53    4.77   0
   0 -13   2    2.03    3.35   0
   1 -13   2   14.36    3.35   0
   1  13   2   15.03    3.66   0
  -1  13  -2   13.14    3.99   0
  -1  13  -2   20.94    3.39   0
   1 -13   2   17.53    3.43   0
  -1 -13  -2   12.56    4.41   0
  -2  13  -2    2.61    3.88   0
   2 -13   2    2.86    3.21   0
   2  13   2    2.91    3.46   0
  -2 -13  -2   -0.95    3.66   0
  -2  13  -2    5.25    3.38   0
   2 -13   2    0.51    3.18   0
   3 -13   2    6.52    3.37   0
   3 -13   2    8.36    3.34   0
   3  13   2    7.54    4.20   0
  -3 -13  -2    4.17    4.49   0
  -3  13  -2    9.44    3.85   0
  -3  13  -2    9.58    3.37   0
   4 -13   2    1.29    3.40   0
  -4  13  -2    5.15    3.89   0
   4  13   2    3.64    4.16   0
  -4 -13  -2   -0.72    4.42   0
   4 -13   2   -1.20    3.34   0
  -4  13  -2   -0.50    3.33   0
  -5  13  -2    2.33    2.36   0
  -5  13  -2    1.12    3.86   0
   5 -13   2    2.13    3.35   0
   5  13   2    3.30    4.98   0
  -5 -13  -2    3.66    5.09   0
   5 -13   2    5.46    2.39   0
  -6  13  -2    4.06    2.42   0
   6 -13   2   -1.56    2.45   0
  -6 -13  -2    1.98    7.21   0
  -6 -13  -2    1.75    6.41   0
  -4 -14   2   -0.79    4.35   0
   4 -14  -2   -1.07    3.81   0
  -4  14   2    3.05    4.39   0
  -4  14   2    5.39    3.80   0
   4  14  -2   -0.89    3.74   0
  -4  14   2    3.16    4.37   0
   3  14  -2    0.44    4.98   0
  -3 -14   2    0.75    4.33   0
  -3  14   2    1.46    3.63   0
  -3  14   2    2.52    3.84   0
   3  14  -2    7.12    4.50   0
  -3  14   2    2.04    4.44   0
   3 -14  -2    3.29    3.52   0
  -2  14   2   -0.02    4.33   0
   2  14  -2    0.37    3.66   0
  -2 -14   2    0.88    3.49   0
  -2  14   2    0.15    4.32   0
   2 -14  -2    5.19    3.47   0
  -2 -14   2   -1.15    4.37   0
   2  14  -2    1.34    4.48   0
  -2  14   2    3.53    3.76   0
  -1 -14   2    8.57    4.17   0
  -1 -14   2    4.08    4.28   0
  -1  14   2    6.57    5.10   0
  -1  14   2    5.39    4.96   0
   1  14  -2    1.08    3.89   0
   1 -14  -2    4.98    3.66   0
   1  14  -2    1.74    3.54   0
  -1  14   2    7.07    3.82   0
   0 -14   2    2.47    3.45   0
   0 -14  -2   -0.72    3.62   0
   0  14  -2    3.24    3.52   0
   0  14   2   -0.79    3.63   0
   0  14  -2    1.00    3.91   0
   0  14   2    0.32    6.57   0
   0  14   2    1.59    6.86   0
   0 -14   2    2.01    3.36   0
   1  14   2   -0.52    4.45   0
   1 -14   2    3.13    3.48   0
  -1  14  -2   -0.04    3.99   0
   1 -14   2    0.55    3.46   0
  -1 -14  -2    1.78    3.60   0
  -1  14  -2    4.37    3.44   0
   2 -14   2    1.11    3.28   0
  -2 -14  -2    1.34    3.62   0
   2  14   2    2.28    3.63   0
  -2  14  -2    2.03    4.85   0
   2 -14   2    0.92    3.57   0
  -2  14  -2    3.31    3.50   0
  -3  14  -2    0.51    3.52   0
   3  14   2   -0.47    4.55   0
  -3  14  -2   -0.21    3.92   0
   3 -14   2    4.80    3.49   0
   3 -14   2    1.33    3.50   0
  -3 -14  -2    1.72    4.55   0
 -13   0   3    4.03    3.57   0
 -13   0   3    1.16    3.18   0
 -13   0   3    1.38    2.32   0
  13   0  -3    7.74    3.32   0
 -11   0   3  336.61    4.40   0
  11   0  -3  369.22    5.08   0
 -11   0   3  354.41    3.94   0
 -11   0   3  324.34    5.33   0
  -9   0   3  174.60    4.81   0
   9   0  -3  198.15    3.18   0
  -9   0   3  205.65    4.20   0
   9   0  -3  196.64    4.31   0
  -7   0   3  187.27    4.21   0
  -7   0   3  158.94    3.92   0
   7   0  -3  185.94    4.64   0
   7   0  -3  184.82    3.20   0
  -5   0   3 5895.70   16.05   0
  -5   0   3 5130.62   17.21   0
   5   0  -3 5598.23   14.75   0
   5   0  -3 5721.32   17.56   0
   3   0  -3  502.57    7.04   0
   3   0  -3  421.58    8.14   0
  -3   0   3  453.56    8.08   0
  -3   0   3  449.46    6.06   0
   1   0  -3   29.53    4.25   0
  -1   0   3   30.01    4.23   0
   1   0  -3   32.24    5.96   0
  -1   0   3   34.28    6.04   0
   1   0   3   51.28    4.94   0
   1   0   3   49.74    3.63   0
  -1   0  -3   57.30    4.87   0
  -1   0  -3   49.67    4.86   0
  -3   0  -3 3826.54   13.63   0
   3   0   3 4819.13   15.52   0
  -3   0  -3 5006.53   15.01   0
  -3   0  -3 4897.25   14.44   0
  -5   0  -3   73.53    3.70   0
  -5   0  -3   60.50    2.60   0
   5   0   3   69.96    3.49   0
  -5   0  -3   80.02    3.59   0
  -7   0  -3    7.22    2.99   0
  -7   0  -3    5.83    3.27   0
  -7   0  -3    5.39    2.98   0
  -7   0  -3    5.82    2.91   0
  -9   0  -3   44.55    3.33   0
  -9   0  -3   47.33    3.54   0
  -9   0  -3   41.39    3.12   0
  -9   0  -3   47.12    3.24   0
 -11   0  -3   15.03    3.05   0
 -11   0  -3   18.27    3.23   0
 -11   0  -3   13.40    3.23   0
 -11   0  -3   17.81    3.40   0
 -13   0  -3   11.19    3.35   0
 -13   0  -3    8.03    3.51   0
 -13   0  -3   11.05    2.48   0
 -13   0  -3    8.23    3.67   0
  14  -1  -3    6.78    2.50   0
  14   1  -3    9.17    3.62   0
 -14   1   3   10.14    3.33   0
 -14   1   3   16.12    3.75   0
 -14  -1   3    2.74    3.87   0
 -14  -1   3    8.32    2.41   0
 -14  -1   3    8.35    3.31   0
 -14   1   3   12.08    3.51   0
 -13   1   3   12.67    2.63   0
 -13   1   3   16.57    3.45   0
 -13   1   3   15.75    3.21   0
 -13  -1   3   18.03    3.29   0
  13  -1  -3   16.78    3.38   0
 -13  -1   3   18.93    3.46   0
 -13  -1   3   12.94    3.68   0
  13   1  -3   17.73    3.31   0
 -12   1   3    4.22    3.66   0
 -12  -1   3   -3.06    3.62   0
 -12   1   3    2.78    2.18   0
 -12  -1   3    0.97    2.35   0
 -12   1   3   -1.76    2.23   0
 -12  -1   3   -3.22    3.19   0
  12  -1  -3    2.62    3.22   0
  12   1  -3    0.85    3.11   0
 -11   1   3   20.44    2.84   0
 -11   1   3   22.01    3.21   0
 -11   1   3   25.48    2.47   0
 -11  -1   3   22.85    3.47   0
  11  -1  -3   16.65    3.44   0
  11   1  -3   22.40    3.37   0
 -11  -1   3   19.01    3.77   0
 -10   1   3   24.80    4.03   0
 -10  -1   3   26.29    4.21   0
 -10   1   3   26.24    3.09   0
  10   1  -3   33.56    3.34   0
 -10  -1   3   27.82    2.60   0
  10  -1  -3   29.86    3.54   0
  10   1  -3   23.33    3.50   0
 -10   1   3   25.77    2.43   0
  -9   1   3   33.41    4.21   0
  -9  -1   3   29.10    4.28   0
  -9  -1   3   29.53    2.61   0
   9   1  -3   33.93    3.50   0
   9  -1  -3   32.40    3.59   0
   9   1  -3   33.98    2.43   0
  -9   1   3   26.40    3.32   0
  -8  -1   3    2.53    3.95   0
  -8   1   3    6.07    3.03   0
   8  -1  -3    2.39    3.71   0
   8   1  -3    3.87    3.06   0
   8  -1  -3    7.89    1.97   0
   8   1  -3    3.57    3.21   0
  -8   1   3    6.34    2.17   0
  -8  -1   3    5.37    3.35   0
   7  -1  -3  122.08    3.57   0
  -7  -1   3   92.84    4.45   0
   7   1  -3  106.11    4.17   0
  -7   1   3  103.98    4.87   0
   7  -1  -3  101.71    3.35   0
  -7  -1   3  116.69    4.06   0
  -7   1   3  111.87    2.90   0
   7   1  -3  108.62    2.92   0
  -6   1   3  189.95    5.47   0
  -6  -1   3  167.02    5.28   0
   6   1  -3  184.41    5.07   0
   6  -1  -3  204.84    5.18   0
   6   1  -3  217.34    4.46   0
   6  -1  -3  211.36    4.20   0
  -6  -1   3  207.44    4.69   0
  -6   1   3  187.26    3.54   0
   5   1  -3  702.46    6.52   0
   5  -1  -3  654.74    7.09   0
   5  -1  -3  684.52    6.20   0
  -5   1   3  599.37    7.05   0
  -5  -1   3  552.17    7.66   0
  -5   1   3  672.13    6.36   0
  -5  -1   3  647.34    6.54   0
   5   1  -3  596.49    7.68   0
   4   1  -3   18.65    5.66   0
  -4   1   3   19.85    5.29   0
   4   1  -3   20.38    4.26   0
  -4  -1   3   20.55    3.20   0
   4  -1  -3   19.00    5.33   0
   4  -1  -3   22.93    4.07   0
  -4  -1   3   16.00    5.30   0
  -4   1   3   19.45    4.29   0
   3  -1  -3  102.66    6.38   0
   3  -1  -3  116.14    5.16   0
  -3   1   3  111.22    5.46   0
  -3  -1   3  110.90    6.14   0
  -3   1   3  109.21    6.29   0
  -3  -1   3  107.52    4.22   0
   3   1  -3   98.44    6.62   0
   3   1  -3  114.47    5.38   0
  -2   1   3  620.68    8.75   0
  -2  -1   3  616.06    9.02   0
   2   1  -3  599.37    7.98   0
   2  -1  -3  592.45    7.53   0
   2  -1  -3  593.84    8.70   0
  -2  -1   3  611.85    7.90   0
  -2   1   3  579.69    7.34   0
   2   1  -3  587.85    9.11   0
  -1   1   3 1271.79   10.50   0
  -1  -1   3 1165.91    9.43   0
   1  -1  -3 1247.00   10.42   0
   1   1  -3 1239.58   11.40   0
  -1  -1   3 1265.89   11.35   0
   1  -1  -3 1185.68   11.70   0
   1   1  -3 1177.60    9.42   0
  -1   1   3 1244.98   11.93   0
   0   1   3   74.95    5.37   0
   0   1  -3   69.34    5.27   0
   0  -1   3   76.97    5.42   0
   0  -1  -3   69.48    5.85   0
   0   1  -3   74.21    5.37   0
   0   1   3   63.72    5.72   0
   0  -1  -3   70.52    4.15   0
   0  -1   3   66.60    4.25   0
   1  -1   3  205.38    5.40   0
   1   1   3  219.08    4.63   0
  -1   1  -3  223.50    5.67   0
  -1   1  -3  200.83    5.47   0
  -1  -1  -3  221.87    5.62   0
  -1  -1  -3  196.22    6.07   0
   1   1   3  198.78    6.03   0
   2   1   3  655.30    7.67   0
  -2  -1  -3  731.84    7.12   0
   2   1   3  754.85    7.23   0
   2  -1   3  681.04    6.81   0
  -2   1  -3  718.21    6.86   0
  -2   1  -3  721.54    6.27   0
  -2   1  -3  679.51    6.85   0
  -2  -1  -3  642.14    7.65   0
   3  -1   3   38.29    3.89   0
   3   1   3   33.26    2.90   0
  -3  -1  -3   46.64    3.90   0
  -3  -1  -3   44.44    3.88   0
  -3   1  -3   51.05    4.00   0
  -3   1  -3   41.13    2.99   0
  -3   1  -3   37.21    2.94   0
  -4   1  -3  329.01    5.05   0
  -4  -1  -3  271.27    4.23   0
  -4  -1  -3  352.63    5.23   0
  -4   1  -3  341.89    5.21   0
  -4  -1  -3  342.85    5.28   0
   4   1   3  330.73    5.27   0
   4  -1   3  321.68    4.99   0
  -5   1  -3   24.15    3.24   0
  -5  -1  -3   22.29    2.35   0
  -5  -1  -3   22.74    3.43   0
   5  -1   3   26.32    3.23   0
  -5  -1  -3   23.52    2.38   0
  -5   1  -3   26.50    3.52   0
  -6   1  -3   18.79    2.92   0
   6  -1   3   16.31    2.16   0
  -6  -1  -3   20.62    3.14   0
   6  -1   3   15.16    2.20   0
  -6  -1  -3   17.06    3.11   0
  -6   1  -3   20.50    3.38   0
  -6  -1  -3   15.48    3.33   0
  -6  -1  -3   20.27    3.10   0
  -7  -1  -3  124.97    3.91   0
  -7   1  -3  133.74    3.41   0
  -7  -1  -3  127.35    3.76   0
  -7   1  -3  121.00    2.86   0
  -7  -1  -3  113.43    2.83   0
  -7  -1  -3  137.09    3.75   0
  -8   1  -3    5.37    2.90   0
  -8  -1  -3    1.06    1.90   0
  -8  -1  -3   -0.50    2.09   0
  -8   1  -3    1.04    2.14   0
  -8   1  -3   -2.13    3.38   0
  -8  -1  -3    4.47    2.79   0
  -8  -1  -3    5.65    3.01   0
  -9   1  -3   -1.42    2.90   0
  -9  -1  -3    0.65    3.07   0
  -9  -1  -3   -1.49    3.29   0
  -9  -1  -3   -2.23    2.16   0
  -9  -1  -3   -1.04    2.92   0
  -9   1  -3    2.50    2.99   0
  -9   1  -3   -0.86    2.42   0
 -10  -1  -3   58.91    3.27   0
 -10   1  -3   60.09    3.30   0
 -10   1  -3   54.25    3.55   0
 -10   1  -3   63.69    3.23   0
 -10  -1  -3   56.20    3.74   0
 -10   1  -3   55.18    3.40   0
 -10  -1  -3   64.95    3.55   0
 -10  -1  -3   62.63    3.22   0
 -11  -1  -3    1.56    3.16   0
 -11   1  -3   -2.51    3.07   0
 -11  -1  -3    5.71    3.25   0
 -11   1  -3    0.77    3.03   0
 -11  -1  -3    8.46    3.04   0
 -11  -1  -3    5.55    3.15   0
 -11   1  -3    3.17    2.96   0
 -11   1  -3    6.74    3.63   0
 -12  -1  -3    0.02    3.16   0
 -12   1  -3    3.16    3.16   0
 -12   1  -3    2.64    3.32   0
 -12  -1  -3    4.02    3.28   0
 -12   1  -3    0.30    3.42   0
 -12  -1  -3   -0.70    2.28   0
 -12   1  -3   -2.08    3.16   0
 -12  -1  -3    4.26    3.39   0
 -13   1  -3   12.25    3.43   0
 -13   1  -3   20.13    3.57   0
 -13  -1  -3   19.79    3.56   0
 -13  -1  -3   13.23    3.45   0
 -13  -1  -3   10.69    2.49   0
 -13  -1  -3   14.27    3.70   0
 -13   1  -3   18.53    3.99   0
 -13   1  -3   11.72    3.71   0
 -14   2   3    6.99    3.37   0
 -14   2   3    1.36    3.78   0
 -14  -2   3    3.57    3.87   0
 -14  -2   3    5.15    3.40   0
  14  -2  -3    5.32    3.42   0
 -14  -2   3    0.65    2.36   0
  14   2  -3    3.27    3.59   0
 -14   2   3    3.43    3.49   0
 -13  -2   3    1.08    4.52   0
 -13  -2   3   -0.76    2.10   0
  13  -2  -3    1.50    2.32   0
 -13  -2   3    1.19    2.23   0
  13   2  -3    0.13    3.30   0
 -13   2   3    2.67    2.21   0
 -13   2   3   -0.09    2.29   0
 -13   2   3   -0.67    2.69   0
  12   2  -3   15.36    3.39   0
 -12   2   3   11.65    2.66   0
 -12   2   3   21.73    3.07   0
  12  -2  -3   23.13    3.46   0
 -12   2   3   22.95    3.19   0
 -12  -2   3   19.71    3.40   0
 -12  -2   3   20.05    3.99   0
  11   2  -3   60.92    3.37   0
 -11   2   3   49.79    3.88   0
 -11  -2   3   54.18    4.28   0
  11  -2  -3   63.45    3.79   0
 -11   2   3   47.99    2.43   0
 -11  -2   3   54.05    2.71   0
 -11   2   3   64.60    3.45   0
  11   2  -3   57.77    3.46   0
 -10   2   3  192.26    4.81   0
 -10  -2   3  187.06    4.97   0
 -10  -2   3  210.47    3.49   0
 -10   2   3  210.68    3.86   0
  10   2  -3  248.31    4.22   0
  10  -2  -3  231.74    4.32   0
 -10   2   3  225.58    4.00   0
  10   2  -3  210.62    4.54   0
  -9   2   3   14.41    3.04   0
   9   2  -3   11.25    4.11   0
   9   2  -3   12.19    2.28   0
  -9  -2   3   12.72    4.20   0
   9  -2  -3   18.43    3.62   0
  -9   2   3   17.61    4.04   0
  -9  -2   3    6.50    3.54   0
  -9   2   3   15.62    3.26   0
  -8  -2   3   13.05    4.15   0
   8   2  -3   23.15    4.27   0
  -8   2   3   18.34    4.18   0
   8  -2  -3   14.47    2.69   0
  -8  -2   3   19.53    3.35   0
  -8   2   3   16.98    3.16   0
   8   2  -3   23.68    3.17   0
  -7   2   3   25.19    4.42   0
  -7  -2   3   21.60    5.11   0
   7  -2  -3   27.72    2.98   0
   7   2  -3   22.35    2.42   0
  -7  -2   3   27.32    3.71   0
   7   2  -3   27.74    4.52   0
  -7   2   3   28.91    3.17   0
   7  -2  -3   26.32    4.06   0
  -6   2   3  485.04    5.40   0
  -6   2   3  442.68    6.17   0
  -6  -2   3  419.49    7.54   0
   6  -2  -3  459.34    4.47   0
  -6  -2   3  459.47    4.81   0
   6  -2  -3  488.21    5.92   0
   6   2  -3  504.55    5.50   0
   6   2  -3  442.09    6.62   0
   5  -2  -3  407.51    5.26   0
  -5   2   3  333.69    5.02   0
  -5  -2   3  355.12    7.82   0
   5   2  -3  387.92    4.77   0
   5   2  -3  387.32    7.85   0
  -5   2   3  396.70    5.54   0
  -5  -2   3  391.92    5.60   0
   5  -2  -3  398.06    5.95   0
   4  -2  -3  404.72    5.43   0
   4   2  -3  466.54    6.05   0
  -4   2   3  421.41    5.11   0
  -4  -2   3  406.24    8.74   0
  -4   2   3  370.21    5.31   0
  -4  -2   3  434.19    6.07   0
   4   2  -3  406.66    9.22   0
   4  -2  -3  388.88    4.84   0
  -3   2   3  779.56    7.86   0
   3  -2  -3  666.82    6.93   0
  -3  -2   3  768.28    7.51   0
   3  -2  -3  714.26    6.85   0
  -3  -2   3  704.60   10.15   0
   3   2  -3  695.34   11.46   0
   3   2  -3  728.95    6.64   0
  -3   2   3  687.15    7.89   0
   2  -2  -3  385.64    6.20   0
  -2  -2   3  411.21    8.02   0
  -2   2   3  394.07    7.35   0
  -2   2   3  437.88    7.65   0
   2  -2  -3  441.26    7.35   0
   2   2  -3  408.78    5.78   0
  -2  -2   3  407.42    5.71   0
   2   2  -3  414.78    8.33   0
   1   2  -3 2983.36   13.17   0
   1   2  -3 3037.53   16.48   0
  -1   2   3 3039.90   18.57   0
  -1  -2   3 3188.30   16.79   0
  -1  -2   3 2948.38   13.18   0
  -1   2   3 3190.28   14.38   0
   1  -2  -3 3088.76   18.87   0
   1  -2  -3 3071.60   14.21   0
   0   2  -3   35.16    3.47   0
   0  -2  -3   38.51    6.98   0
   0   2   3   38.25    6.41   0
   0   2  -3   40.15    4.71   0
   0   2  -3   41.55    4.70   0
   0   2   3   41.68    4.96   0
   0  -2   3   37.77    4.72   0
   0  -2  -3   43.01    3.78   0
   1   2   3  339.42    7.74   0
   1   2   3  396.25    5.41   0
  -1  -2  -3  395.72    5.52   0
  -1   2  -3  399.81    6.01   0
  -1   2  -3  374.63    5.09   0
   1  -2   3  374.27    5.83   0
  -1   2  -3  408.86    5.33   0
  -1  -2  -3  376.63    8.68   0
   2  -2   3   53.79    3.91   0
   2   2   3   46.12    4.96   0
  -2  -2  -3   51.72    3.97   0
   2   2   3   50.83    3.94   0
   2  -2   3   50.38    3.84   0
  -2   2  -3   47.73    4.12   0
  -2   2  -3   44.23    2.90   0
  -2  -2  -3   44.17    4.14   0
  -3  -2  -3 1249.72    8.31   0
  -3  -2  -3 1053.59    8.96   0
   3  -2   3 1081.24    6.77   0
   3   2   3 1265.34    8.43   0
   3   2   3 1165.53    9.25   0
   3  -2   3 1132.52    6.87   0
  -3   2  -3 1114.41    6.90   0
  -3   2  -3 1172.31    7.53   0
  -4  -2  -3 3014.09   12.92   0
   4  -2   3 3211.37   11.01   0
  -4   2  -3 3125.54   11.01   0
  -4  -2  -3 3221.41   12.22   0
   4  -2   3 3064.84   10.20   0
  -4  -2  -3 3277.14   12.28   0
  -4   2  -3 3207.43   11.01   0
  -5  -2  -3   87.36    3.57   0
  -5   2  -3   93.08    3.72   0
  -5  -2  -3   94.23    3.51   0
   5  -2   3   80.96    2.64   0
  -5   2  -3   90.05    3.44   0
  -5  -2  -3   87.89    3.59   0
  -5  -2  -3   93.94    3.69   0
   5  -2   3   95.82    3.61   0
  -6   2  -3    7.98    2.88   0
   6  -2   3    6.00    2.11   0
  -6  -2  -3    4.13    2.95   0
  -6  -2  -3    4.09    2.91   0
  -6   2  -3    7.36    3.33   0
   6  -2   3    8.46    2.88   0
  -6  -2  -3    8.38    2.99   0
  -6  -2  -3    6.06    3.17   0
  -7  -2  -3    0.85    2.83   0
   7  -2   3    3.16    2.95   0
  -7  -2  -3    2.28    3.03   0
  -7  -2  -3   -2.44    3.06   0
  -7   2  -3    1.20    2.79   0
  -7   2  -3    0.92    3.38   0
   7  -2   3    0.74    2.89   0
  -7  -2  -3    4.50    3.16   0
  -8  -2  -3    5.43    2.83   0
  -8   2  -3    5.90    2.11   0
  -8  -2  -3    2.26    2.91   0
   8  -2   3    5.66    3.13   0
  -8  -2  -3    4.47    3.05   0
  -8  -2  -3    0.81    2.73   0
  -8   2  -3    0.90    3.00   0
  -8   2  -3    3.69    3.39   0
  -9   2  -3   11.54    2.19   0
  -9  -2  -3   16.46    3.14   0
  -9  -2  -3   18.25    3.11   0
  -9  -2  -3   17.50    3.22   0
  -9  -2  -3   17.55    3.38   0
  -9   2  -3   14.83    3.51   0
   9  -2   3   14.46    3.10   0
  -9   2  -3   18.02    3.15   0
 -10   2  -3    5.83    3.58   0
 -10   2  -3    2.56    3.10   0
 -10  -2  -3    2.48    3.26   0
 -10  -2  -3    2.74    3.03   0
 -10  -2  -3    5.73    3.33   0
 -10  -2  -3    2.49    3.47   0
 -10   2  -3    0.24    2.30   0
 -11   2  -3    5.97    2.22   0
 -11   2  -3    3.88    3.24   0
 -11  -2  -3    3.35    2.23   0
 -11  -2  -3    6.63    2.51   0
 -11  -2  -3    3.57    3.09   0
 -11   2  -3    7.98    3.34   0
 -11  -2  -3    1.15    3.06   0
 -12   2  -3    0.35    2.22   0
 -12   2  -3    2.72    3.38   0
 -12  -2  -3   -0.77    2.56   0
 -12  -2  -3    1.37    3.31   0
 -12  -2  -3    0.26    3.23   0
 -12   2  -3    0.88    2.32   0
 -12   2  -3    2.71    2.48   0
 -12  -2  -3    4.31    3.24   0
 -13   2  -3   16.42    2.55   0
 -13  -2  -3   18.12    3.50   0
 -13  -2  -3   14.08    3.61   0
 -13  -2  -3   16.85    3.86   0
 -13   2  -3   19.51    3.55   0
 -13  -2  -3   18.59    3.49   0
 -13   2  -3   18.90    3.72   0
 -13   2  -3   16.22    3.64   0
 -14   3   3   -0.76    3.34   0
 -14  -3   3    4.63    4.63   0
 -14  -3   3    5.29    3.49   0
  14  -3  -3    4.24    3.53   0
 -14  -3   3    4.72    2.39   0
 -14   3   3    7.53    3.74   0
 -14  -3   3    3.34    3.50   0
 -14   3   3    2.84    3.45   0
 -13  -3   3    3.34    3.67   0
 -13   3   3    2.80    2.28   0
 -13   3   3    3.18    3.09   0
 -13  -3   3    8.30    3.27   0
  13  -3  -3   -0.27    3.29   0
 -13   3   3    6.05    3.65   0
 -13  -3   3    4.73    3.30   0
 -12  -3   3    4.97    3.64   0
  12   3  -3    4.98    3.98   0
 -12   3   3    5.73    3.15   0
 -12  -3   3    7.46    3.43   0
 -12   3   3   11.44    3.77   0
 -12   3   3    4.77    3.00   0
  12  -3  -3    4.64    3.37   0
 -11  -3   3   27.16    4.13   0
 -11   3   3   26.51    2.34   0
 -11   3   3   24.72    3.87   0
 -11   3   3   32.30    2.51   0
  11   3  -3   37.31    3.24   0
  11  -3  -3   38.45    3.57   0
 -11  -3   3   31.38    3.43   0
  11   3  -3   29.15    3.60   0
 -10   3   3   11.69    2.86   0
 -10   3   3   19.83    3.08   0
 -10  -3   3    8.78    3.38   0
  10   3  -3   16.55    3.06   0
  10  -3  -3   12.05    3.41   0
  10   3  -3   11.83    3.12   0
 -10   3   3    8.92    4.00   0
 -10  -3   3   11.48    4.07   0
  -9   3   3   23.61    4.13   0
  -9   3   3   33.70    3.05   0
   9   3  -3   28.47    4.06   0
  -9  -3   3   23.98    4.07   0
   9   3  -3   29.93    3.18   0
  -9  -3   3   29.40    3.55   0
  -9   3   3   33.82    3.22   0
   9  -3  -3   31.89    3.65   0
  -8  -3   3   15.60    4.28   0
  -8   3   3   20.47    4.09   0
  -8   3   3   17.43    2.96   0
   8   3  -3   14.05    4.06   0
  -8  -3   3   15.28    3.39   0
   8  -3  -3   14.98    2.57   0
  -8   3   3   17.20    3.15   0
   8   3  -3   16.80    3.18   0
  -7   3   3    3.74    2.93   0
  -7   3   3    2.14    2.23   0
  -7  -3   3    3.25    5.26   0
  -7   3   3    3.89    2.09   0
   7   3  -3    1.62    3.31   0
   7  -3  -3    4.70    2.68   0
   7   3  -3    4.45    4.09   0
  -7  -3   3   -0.80    3.50   0
  -6   3   3    5.82    3.05   0
   6   3  -3    4.73    4.39   0
   6  -3  -3    7.87    4.09   0
  -6   3   3    5.76    2.43   0
   6   3  -3    5.58    3.51   0
  -6  -3   3    3.96    3.67   0
  -6  -3   3    6.60    5.70   0
   5  -3  -3   54.12    4.58   0
  -5   3   3   45.44    3.37   0
  -5   3   3   50.38    3.97   0
  -5  -3   3   49.09    6.12   0
   5   3  -3   58.22    4.09   0
   5   3  -3   48.24    6.07   0
  -5  -3   3   54.81    4.27   0
   5  -3  -3   52.99    3.76   0
  -4  -3   3  311.91    8.95   0
  -4   3   3  288.33    5.66   0
  -4  -3   3  319.35    5.30   0
   4  -3  -3  306.60    4.67   0
  -4   3   3  331.94    5.32   0
   4   3  -3  333.20    5.40   0
   4   3  -3  297.47    9.75   0
   4  -3  -3  328.64    5.04   0
  -3   3   3   15.13    5.09   0
   3  -3  -3   19.61    5.22   0
   3  -3  -3   17.62    3.73   0
  -3   3   3   15.38    4.03   0
   3   3  -3   16.91    6.99   0
  -3  -3   3   18.85    4.28   0
  -3  -3   3   15.04    5.12   0
   3   3  -3   16.80    4.38   0
   2   3  -3   53.21    5.94   0
   2  -3  -3   64.38    5.97   0
   2  -3  -3   56.19    4.63   0
  -2   3   3   53.01    3.93   0
   2   3  -3   61.58    4.64   0
  -2  -3   3   57.34    4.60   0
   2   3  -3   53.65    6.16   0
  -2   3   3   58.28    5.12   0
  -1  -3   3 2051.53   10.40   0
  -1   3   3 2297.70   17.75   0
   1  -3  -3 2293.02   17.27   0
   1   3  -3 2162.81   13.69   0
  -1   3   3 2195.26   11.53   0
   1  -3  -3 2125.96   11.68   0
   1   3  -3 2107.93   13.68   0
   1   3  -3 2074.48   10.44   0
   0   3   3 1420.50    9.57   0
   0   3  -3 1375.72    9.94   0
   0   3  -3 1249.41    8.11   0
   0   3   3 1275.75   17.37   0
   0  -3  -3 1350.04    9.59   0
   0  -3  -3 1396.55   18.52   0
   0  -3   3 1285.46    8.12   0
   1   3   3   60.63    7.07   0
  -1   3  -3   70.09    4.34   0
   1   3   3   69.22    3.23   0
   1  -3   3   68.36    4.09   0
  -1  -3  -3   62.28    7.13   0
  -1   3  -3   65.97    3.12   0
  -1  -3  -3   73.37    4.48   0
   1  -3   3   69.21    4.09   0
   2  -3   3  100.91    3.91   0
   2   3   3  119.41    4.14   0
  -2  -3  -3  107.28    4.20   0
   2   3   3   89.94    5.44   0
   2  -3   3  112.16    4.08   0
  -2   3  -3  106.11    4.31   0
  -2  -3  -3   93.03    5.52   0
  -2   3  -3  109.48    3.99   0
  -3  -3  -3  471.71    7.48   0
   3   3   3  540.46    6.09   0
  -3  -3  -3  523.10    6.05   0
   3  -3   3  470.04    4.63   0
  -3  -3  -3  475.96    7.04   0
  -3   3  -3  521.60    5.64   0
   3  -3   3  526.95    5.43   0
  -3   3  -3  491.27    5.32   0
  -4   3  -3  363.78    4.74   0
  -4  -3  -3  338.27    5.56   0
  -4  -3  -3  396.96    6.26   0
   4  -3   3  346.91    4.06   0
  -4   3  -3  371.08    5.04   0
  -4  -3  -3  392.91    5.29   0
   4   3   3  403.73    5.45   0
   4  -3   3  362.64    4.70   0
  -5   3  -3    5.18    2.02   0
  -5  -3  -3    5.60    2.98   0
  -5  -3  -3    2.43    3.11   0
  -5  -3  -3    6.51    2.90   0
  -5  -3  -3    4.53    2.80   0
  -5   3  -3    4.42    3.26   0
   5  -3   3    4.65    2.11   0
   5  -3   3    4.94    2.75   0
  -6  -3  -3   42.73    3.27   0
   6  -3   3   45.64    2.97   0
  -6  -3  -3   48.09    3.31   0
   6  -3   3   52.33    3.10   0
  -6   3  -3   43.90    2.53   0
  -6  -3  -3   44.63    3.33   0
  -6  -3  -3   40.15    3.16   0
  -6   3  -3   43.24    2.23   0
  -7  -3  -3   12.70    2.88   0
  -7   3  -3   14.05    2.12   0
   7  -3   3   20.35    2.92   0
  -7  -3  -3   16.70    2.97   0
  -7  -3  -3   15.08    3.15   0
  -7   3  -3   16.31    3.52   0
   7  -3   3   19.90    3.19   0
  -7  -3  -3   15.34    3.06   0
  -8   3  -3   10.70    2.81   0
  -8  -3  -3    8.81    2.18   0
  -8  -3  -3   12.58    3.03   0
  -8  -3  -3    9.88    3.05   0
  -8  -3  -3   10.38    3.11   0
  -8   3  -3   12.03    3.50   0
   8  -3   3   10.22    3.17   0
  -9   3  -3  115.88    2.66   0
  -9  -3  -3  126.68    4.02   0
  -9  -3  -3  113.18    3.79   0
  -9  -3  -3  118.52    3.68   0
  -9   3  -3  121.43    3.61   0
  -9  -3  -3  131.37    3.70   0
  -9   3  -3  107.03    3.00   0
   9  -3   3  127.12    3.63   0
 -10  -3  -3    5.47    3.04   0
 -10  -3  -3    0.78    3.16   0
 -10   3  -3    2.61    3.12   0
 -10   3  -3   -2.42    3.51   0
  10  -3   3    6.27    3.14   0
 -10  -3  -3    4.21    3.28   0
 -10   3  -3   -0.66    2.24   0
 -10  -3  -3    3.17    3.23   0
 -11   3  -3    8.49    3.09   0
 -11  -3  -3    2.48    2.24   0
 -11  -3  -3    7.21    3.36   0
 -11  -3  -3    5.85    3.05   0
 -11  -3  -3    1.79    3.32   0
  11  -3   3    4.54    3.18   0
 -11   3  -3    0.38    3.22   0
 -11   3  -3    7.55    3.54   0
 -12   3  -3    4.33    3.33   0
 -12   3  -3    5.32    3.36   0
 -12  -3  -3    2.36    3.26   0
 -12  -3  -3    5.26    3.46   0
 -12   3  -3    8.65    3.54   0
 -12  -3  -3    4.93    3.62   0
 -12  -3  -3    1.10    3.31   0
 -13  -3  -3    2.02    2.50   0
 -13   3  -3    4.25    3.42   0
 -13  -3  -3    4.27    3.49   0
 -13  -3  -3   -0.07    3.71   0
 -14   4   3   10.50    2.75   0
 -14   4   3   11.87    2.43   0
 -14  -4   3   12.82    4.88   0
  14  -4  -3   16.12    3.55   0
 -14   4   3   15.95    3.47   0
 -14  -4   3    8.50    2.52   0
 -14  -4   3   15.84    4.47   0
 -14  -4   3   10.96    3.56   0
 -13  -4   3    4.89    3.34   0
 -13  -4   3    5.16    3.71   0
 -13   4   3    1.23    3.21   0
 -13   4   3    4.67    2.56   0
 -13   4   3    5.12    2.27   0
 -13  -4   3    4.79    4.26   0
 -13  -4   3    4.80    3.30   0
  13  -4  -3    0.56    3.39   0
 -12  -4   3   54.76    3.75   0
 -12  -4   3   60.93    3.67   0
 -12   4   3   46.70    2.52   0
 -12  -4   3   46.75    4.14   0
 -12   4   3   49.85    2.62   0
 -12   4   3   47.26    3.02   0
  12   4  -3   65.02    3.54   0
  12  -4  -3   60.12    3.72   0
 -11   4   3  103.47    4.03   0
  11  -4  -3  117.36    4.18   0
 -11   4   3  116.89    3.52   0
 -11  -4   3  104.57    5.38   0
 -11  -4   3  125.01    4.85   0
 -11  -4   3  123.22    4.00   0
 -11   4   3  117.50    3.72   0
  11   4  -3  121.08    3.83   0
 -10   4   3    8.11    3.78   0
 -10   4   3   13.48    2.95   0
 -10  -4   3   10.74    4.76   0
 -10   4   3    9.91    2.23   0
  10  -4  -3    7.59    3.44   0
  10   4  -3   14.42    3.25   0
 -10  -4   3   13.33    3.37   0
  -9   4   3   11.25    3.98   0
  -9   4   3   14.96    2.93   0
  -9  -4   3   13.28    4.69   0
   9  -4  -3   17.03    3.63   0
  -9   4   3   19.21    3.10   0
   9   4  -3   16.99    3.05   0
  -9  -4   3   17.42    3.29   0
  -8   4   3  229.68    4.90   0
  -8  -4   3  242.82    4.49   0
  -8   4   3  232.43    4.01   0
   8   4  -3  246.80    3.56   0
   8   4  -3  211.98    5.71   0
   8  -4  -3  253.87    4.67   0
  -8   4   3  249.68    4.26   0
  -8  -4   3  204.85    6.57   0
  -7  -4   3    6.75    5.77   0
  -7   4   3    6.32    2.90   0
  -7   4   3    6.75    2.09   0
   7   4  -3    6.91    4.53   0
   7   4  -3   10.57    3.37   0
  -7   4   3    6.37    3.12   0
   7  -4  -3    3.34    2.58   0
  -7  -4   3    8.86    3.60   0
   6  -4  -3   -1.00    3.77   0
  -6   4   3   -0.00    4.07   0
  -6   4   3    0.45    3.02   0
  -6  -4   3   -1.74    2.59   0
  -6  -4   3   -0.05    6.26   0
  -6   4   3    0.09    2.39   0
   6   4  -3    0.23    3.59   0
  -5   4   3  243.63    5.25   0
   5   4  -3  276.14    5.02   0
   5  -4  -3  278.79    5.14   0
  -5   4   3  222.45    3.68   0
  -5  -4   3  263.42    4.95   0
  -5   4   3  276.13    4.80   0
   4   4  -3  259.66    5.01   0
  -4   4   3  227.33    5.36   0
  -4   4   3  229.05    4.55   0
   4  -4  -3  232.02    4.21   0
  -4  -4   3  237.13    4.90   0
  -4   4   3  248.07    4.90   0
   3   4  -3  162.73    8.27   0
   3   4  -3  155.26    8.35   0
  -3  -4   3  166.94    4.61   0
  -3   4   3  173.48    4.73   0
   3   4  -3  156.46    3.67   0
   3  -4  -3  149.78    4.02   0
  -3   4   3  150.64    3.94   0
   2   4  -3 1006.69   11.42   0
   2  -4  -3 1029.32    8.17   0
   2   4  -3 1101.03    7.99   0
  -2   4   3 1079.16    9.80   0
  -2  -4   3  985.15    7.07   0
   2   4  -3 1041.24   11.46   0
  -2   4   3 1013.64    8.12   0
   1   4  -3    7.61    4.36   0
   1   4  -3    7.97    3.96   0
  -1   4   3   13.71    4.86   0
   1  -4  -3    3.83    4.82   0
  -1   4   3    7.82    3.25   0
  -1   4   3    8.88    5.41   0
   1   4  -3    8.23    3.84   0
  -1  -4   3    8.41    3.68   0
   0   4   3   68.26    8.48   0
   0  -4  -3   84.81    4.99   0
   0   4   3   80.71    9.39   0
   0   4   3   92.61    4.31   0
   0   4  -3   93.25    4.45   0
   0  -4   3   75.20    4.07   0
   0   4  -3   85.64    4.13   0
   0  -4   3   79.98    3.97   0
   1  -4   3    3.68    3.41   0
   1  -4   3    2.40    3.40   0
  -1   4  -3    1.01    2.64   0
   1   4   3    2.11    3.61   0
  -1  -4  -3    0.49    3.92   0
  -1   4  -3   -1.20    3.53   0
   2  -4   3  170.72    4.10   0
  -2  -4  -3  181.13    8.54   0
  -2   4  -3  170.50    4.72   0
   2  -4   3  170.92    4.41   0
  -2  -4  -3  176.72    4.62   0
   2   4   3  176.30    4.45   0
  -2  -4  -3  131.97    7.69   0
  -2   4  -3  177.05    4.08   0
   3   4   3  138.74    4.08   0
  -3  -4  -3  136.13    4.14   0
  -3  -4  -3  137.65    5.63   0
  -3   4  -3  137.43    4.29   0
  -3  -4  -3  114.86    5.10   0
   3  -4   3  135.87    3.69   0
  -3   4  -3  133.03    3.68   0
   3  -4   3  134.93    3.93   0
  -4  -4  -3   23.79    3.35   0
  -4   4  -3   32.72    3.70   0
  -4  -4  -3   33.67    4.28   0
   4  -4   3   37.40    3.34   0
  -4  -4  -3   35.53    3.53   0
   4  -4   3   38.67    3.04   0
   4   4   3   33.65    3.30   0
  -4   4  -3   28.95    2.30   0
  -5   4  -3    7.00    2.70   0
  -5  -4  -3    3.66    3.52   0
  -5  -4  -3    5.67    2.80   0
   5  -4   3    4.81    2.86   0
  -5  -4  -3    6.53    2.94   0
  -5   4  -3    3.62    2.38   0
   5  -4   3    3.30    2.73   0
  -5  -4  -3    3.09    3.75   0
  -6   4  -3    4.40    2.91   0
  -6  -4  -3    6.10    2.95   0
   6  -4   3    4.53    2.18   0
  -6   4  -3    4.90    2.39   0
  -6  -4  -3    5.33    2.91   0
  -6  -4  -3    6.76    2.94   0
   6  -4   3    3.09    2.86   0
  -6  -4  -3    6.85    3.84   0
  -7   4  -3    4.59    2.95   0
  -7  -4  -3    2.87    3.07   0
  -7  -4  -3    6.37    3.12   0
  -7  -4  -3    4.05    3.79   0
   7  -4   3    5.17    2.95   0
  -7  -4  -3    3.72    3.24   0
  -7   4  -3    5.32    3.43   0
   7  -4   3    0.82    2.07   0
  -8   4  -3  184.25    3.65   0
  -8  -4  -3  182.68    4.27   0
  -8  -4  -3  178.10    4.11   0
   8  -4   3  173.22    2.87   0
  -8   4  -3  185.04    4.22   0
  -8  -4  -3  192.82    4.31   0
   8  -4   3  199.18    3.88   0
  -8  -4  -3  172.03    4.07   0
  -9   4  -3    0.09    2.93   0
  -9   4  -3    1.50    2.11   0
  -9   4  -3    0.88    3.43   0
  -9  -4  -3    0.64    3.08   0
   9  -4   3    1.47    2.25   0
  -9  -4  -3   -0.29    2.91   0
  -9  -4  -3    1.05    2.74   0
  -9  -4  -3    0.33    2.96   0
 -10  -4  -3    0.87    3.08   0
  10  -4   3    0.32    3.10   0
 -10   4  -3    5.15    3.05   0
 -10  -4  -3   -0.20    3.04   0
 -10  -4  -3    5.12    3.21   0
 -10  -4  -3    5.78    3.24   0
 -10   4  -3   -0.38    2.42   0
 -10   4  -3   -2.45    3.00   0
 -11  -4  -3    1.92    3.28   0
 -11  -4  -3    2.72    3.15   0
 -11   4  -3    4.70    3.61   0
 -11  -4  -3    3.10    3.29   0
  11  -4   3    3.98    3.23   0
 -11  -4  -3   -0.68    3.42   0
 -11   4  -3    1.60    2.20   0
 -11   4  -3    0.46    3.05   0
 -12   4  -3    6.60    2.29   0
 -12  -4  -3    6.01    3.49   0
 -12  -4  -3    3.81    3.48   0
  12  -4   3    5.56    3.42   0
 -12   4  -3    6.86    3.33   0
 -12  -4  -3   -0.66    3.32   0
 -12   4  -3    7.91    3.62   0
 -12  -4  -3    2.02    4.45   0
 -14   5   3    7.79    3.86   0
 -14   5   3    1.26    3.34   0
 -14   5   3    1.09    2.36   0
  14  -5  -3    0.25    3.61   0
 -14  -5   3    0.65    4.71   0
 -14  -5   3    0.07    4.48   0
 -14  -5   3    1.92    3.65   0
 -14  -5   3    1.88    3.53   0
 -13  -5   3    8.89    3.48   0
 -13   5   3    2.67    3.58   0
 -13   5   3   -0.89    3.18   0
  13  -5  -3    2.69    2.47   0
 -13  -5   3    0.82    4.62   0
 -13   5   3    6.18    3.27   0
 -13  -5   3    3.84    4.25   0
 -12   5   3   -1.17    2.67   0
 -12   5   3   -0.61    2.20   0
 -12   5   3   -2.68    3.26   0
 -12  -5   3   -0.63    3.57   0
  12  -5  -3    2.76    3.33   0
 -12  -5   3    3.91    5.32   0
 -12  -5   3    2.05    4.67   0
  12   5  -3    1.65    3.51   0
  11  -5  -3   15.51    2.58   0
 -11   5   3   15.14    3.83   0
  11   5  -3   22.17    3.23   0
 -11  -5   3   12.60    4.78   0
 -11   5   3   16.46    3.17   0
 -11  -5   3   17.93    3.36   0
 -11   5   3   18.91    2.46   0
 -11  -5   3   16.09    4.05   0
 -10   5   3   99.71    4.19   0
 -10   5   3   95.46    2.69   0
  10   5  -3  111.45    3.67   0
 -10   5   3  115.56    3.74   0
 -10  -5   3   90.03    6.18   0
  10  -5  -3  109.47    3.89   0
 -10  -5   3  110.15    3.86   0
 -10  -5   3  110.56    5.63   0
  -9   5   3   25.05    3.02   0
  -9  -5   3   25.35    3.45   0
  -9   5   3   23.94    2.28   0
  -9  -5   3   25.70    6.24   0
   9   5  -3   34.07    3.24   0
  -9  -5   3   28.34    5.26   0
  -9   5   3   25.91    3.95   0
   9  -5  -3   28.63    3.59   0
  -8   5   3   -3.60    2.88   0
  -8   5   3    2.22    3.02   0
  -8  -5   3    0.44    6.03   0
  -8   5   3    1.59    3.18   0
   8  -5  -3    5.29    3.69   0
  -8  -5   3    2.38    3.28   0
  -8  -5   3    0.91    7.13   0
   8   5  -3    1.85    3.16   0
   7   5  -3    1.48    3.22   0
  -7   5   3    6.64    2.86   0
   7  -5  -3    6.53    3.69   0
  -7   5   3    2.12    2.93   0
  -7   5   3    5.47    3.11   0
  -7  -5   3    6.65    3.47   0
   6   5  -3   83.31    3.92   0
  -6   5   3   77.09    3.31   0
  -6   5   3   69.41    3.08   0
   6  -5  -3   88.08    4.00   0
  -6   5   3   77.25    3.64   0
  -6  -5   3   81.36    3.91   0
  -5  -5   3    3.70    3.59   0
  -5   5   3    6.66    3.37   0
  -5   5   3    4.86    4.05   0
  -5   5   3    3.07    2.21   0
   5   5  -3    7.86    3.54   0
   5  -5  -3    6.45    3.87   0
   4  -5  -3  443.80    5.74   0
  -4   5   3  406.11    5.81   0
  -4   5   3  415.21    5.26   0
  -4   5   3  444.31    5.56   0
  -4  -5   3  426.76    5.58   0
   4   5  -3  460.85    5.64   0
  -3   5   3  106.75    3.91   0
  -3  -5   3  114.29    4.19   0
   3   5  -3  103.80    8.04   0
   3  -5  -3  115.98    3.90   0
  -3   5   3  104.25    5.02   0
   3   5  -3  106.80    6.97   0
   3   5  -3  119.07    4.37   0
  -3   5   3  116.52    4.18   0
  -2   5   3  361.21    5.85   0
   2   5  -3  343.62    7.63   0
   2   5  -3  364.82    5.53   0
   2   5  -3  360.03    7.15   0
  -2   5   3  373.49    6.26   0
  -2  -5   3  331.60    5.22   0
   2  -5  -3  368.35    6.07   0
  -2   5   3  356.50    6.42   0
   1   5  -3   16.79    4.09   0
  -1   5   3   13.98    4.20   0
   1  -5  -3   16.71    4.68   0
  -1   5   3   18.05    4.41   0
   1   5  -3   19.11    3.71   0
  -1  -5   3   16.86    4.20   0
  -1   5   3   18.81    4.75   0
  -1  -5   3   17.18    3.50   0
   0  -5   3   52.32    3.64   0
   0   5   3   59.64    4.00   0
   0  -5   3   50.78    3.73   0
   0   5  -3   53.45    4.13   0
   0   5  -3   52.49    2.90   0
   0  -5  -3   51.61    4.46   0
  -1   5  -3  533.23    6.21   0
   1  -5   3  511.34    5.83   0
  -1   5  -3  529.04    5.70   0
   1  -5   3  529.32    5.61   0
   1   5   3  557.52    6.26   0
  -1  -5  -3  508.44    6.50   0
   2  -5   3  221.86    4.24   0
   2  -5   3  223.11    4.54   0
  -2  -5  -3  212.86    4.90   0
  -2   5  -3  227.28    4.91   0
   2   5   3  228.00    4.60   0
  -2   5  -3  193.62    3.47   0
  -3  -5  -3   58.98    5.97   0
  -3  -5  -3   74.50    3.76   0
   3  -5   3   65.52    2.63   0
  -3   5  -3   75.54    4.17   0
   3  -5   3   71.74    3.68   0
  -3  -5  -3   71.95    6.82   0
  -3   5  -3   65.31    2.59   0
   3   5   3   74.20    3.55   0
   4   5   3   93.28    3.56   0
  -4  -5  -3   76.58    4.60   0
   4  -5   3   85.90    3.25   0
   4  -5   3   92.09    3.53   0
  -4   5  -3   89.03    4.01   0
  -4  -5  -3   94.74    3.76   0
  -4  -5  -3   87.76    5.25   0
  -4   5  -3   86.54    3.35   0
  -5  -5  -3   11.58    3.14   0
   5  -5   3   17.06    3.03   0
  -5  -5  -3   15.59    4.18   0
   5  -5   3   14.57    2.94   0
  -5   5  -3   16.49    3.59   0
  -5  -5  -3   15.61    3.25   0
   5   5   3   12.43    3.08   0
  -5   5  -3   15.29    2.88   0
  -6  -5  -3   17.55    3.13   0
  -6  -5  -3   22.25    4.28   0
  -6  -5  -3   21.26    3.86   0
  -6  -5  -3   20.19    3.27   0
  -6   5  -3   23.45    3.56   0
   6  -5   3   22.80    3.18   0
  -6   5  -3   20.29    3.01   0
   6  -5   3   22.58    2.91   0
  -7   5  -3  234.27    3.82   0
   7  -5   3  246.08    4.00   0
  -7  -5  -3  224.59    4.46   0
   7  -5   3  219.18    3.09   0
  -7  -5  -3  219.96    4.49   0
  -7  -5  -3  242.71    4.83   0
  -7  -5  -3  231.49    4.47   0
  -7   5  -3  232.74    4.33   0
  -8   5  -3    3.07    1.98   0
  -8  -5  -3    6.78    3.16   0
  -8  -5  -3    1.35    3.10   0
  -8  -5  -3    2.94    3.18   0
   8  -5   3    4.33    2.87   0
   8  -5   3    6.45    2.07   0
  -8   5  -3   10.30    3.47   0
  -8  -5  -3    6.22    4.14   0
  -9   5  -3    3.63    2.87   0
   9  -5   3    5.35    3.01   0
  -9  -5  -3    3.22    3.21   0
  -9  -5  -3    5.42    3.26   0
  -9   5  -3    2.32    3.37   0
  -9   5  -3    6.82    2.10   0
  -9  -5  -3    4.07    4.10   0
  -9  -5  -3    5.67    4.06   0
 -10   5  -3    8.94    3.01   0
 -10  -5  -3    7.94    3.14   0
 -10  -5  -3   12.70    4.02   0
 -10   5  -3    9.85    3.12   0
 -10  -5  -3    9.37    3.34   0
 -10  -5  -3    9.61    3.56   0
  10  -5   3   12.74    2.25   0
 -10   5  -3   11.56    3.50   0
 -11   5  -3   -0.58    3.10   0
 -11  -5  -3   -1.14    3.16   0
 -11  -5  -3    2.16    3.44   0
 -11   5  -3    3.06    2.31   0
 -11  -5  -3    2.55    3.36   0
 -11  -5  -3    2.49    3.32   0
 -11   5  -3    8.44    3.55   0
  11  -5   3    5.48    2.29   0
 -12   5  -3    1.17    2.32   0
 -12  -5  -3    0.40    3.67   0
 -12  -5  -3    2.41    3.39   0
  12  -5   3   -3.78    3.49   0
 -12  -5  -3    1.11    3.55   0
 -12  -5  -3    4.36    3.55   0
 -12   5  -3    3.25    3.35   0
 -12   5  -3    8.15    3.71   0
 -13   6   3   10.06    3.49   0
  13  -6  -3    3.71    3.45   0
 -13   6   3    2.43    3.44   0
 -13  -6   3    5.46    6.44   0
 -13  -6   3    2.84    2.64   0
 -13  -6   3    5.42    6.32   0
 -13   6   3    3.39    3.85   0
 -12   6   3   19.23    3.89   0
  12  -6  -3   27.58    2.65   0
 -12  -6   3   22.66    7.32   0
 -12   6   3   23.76    3.43   0
 -12  -6   3   27.10    3.64   0
  12   6  -3   30.43    3.45   0
 -12   6   3   31.91    3.55   0
 -12  -6   3   25.09    7.08   0
 -11   6   3    4.91    3.68   0
  11   6  -3   11.37    3.16   0
 -11   6   3    7.43    2.37   0
 -11   6   3    7.18    3.38   0
  11  -6  -3   12.81    3.40   0
 -11  -6   3    9.77    3.27   0
 -10   6   3   -0.60    3.76   0
  10  -6  -3    0.20    3.41   0
 -10   6   3    1.79    3.11   0
 -10  -6   3   -0.55    3.36   0
 -10   6   3   -1.32    3.26   0
  10   6  -3    0.49    3.25   0
  -9   6   3   32.96    3.84   0
  -9   6   3   31.86    3.13   0
  -9   6   3   30.26    3.32   0
  -9  -6   3   27.87    3.45   0
   9  -6  -3   28.38    3.56   0
   9   6  -3   29.52    3.40   0
   8  -6  -3   37.20    2.57   0
  -8   6   3   35.56    3.93   0
  -8  -6   3   38.22    3.54   0
  -8   6   3   31.67    2.43   0
  -8   6   3   36.93    3.35   0
   8   6  -3   44.96    3.31   0
  -7   6   3   39.32    2.47   0
  -7   6   3   39.14    4.04   0
  -7   6   3   47.40    3.19   0
   7  -6  -3   48.18    2.85   0
   7   6  -3   49.19    3.40   0
  -7  -6   3   44.88    3.59   0
  -6   6   3   39.02    3.16   0
  -6   6   3   33.62    4.15   0
  -6   6   3   36.31    2.47   0
   6  -6  -3   43.89    4.00   0
  -6  -6   3   44.41    3.39   0
   6   6  -3   42.45    3.66   0
  -5   6   3   75.71    3.51   0
  -5   6   3   75.44    4.44   0
   5   6  -3   82.22    3.97   0
   5  -6  -3   84.25    4.16   0
  -5  -6   3   81.58    3.59   0
  -5   6   3   84.46    3.64   0
  -4   6   3   63.35    3.35   0
  -4   6   3   65.29    4.46   0
   4  -6  -3   67.04    4.37   0
  -4   6   3   66.40    3.54   0
  -4  -6   3   62.71    3.55   0
   4   6  -3   68.98    3.86   0
   3   6  -3 3333.33   23.38   0
   3   6  -3 3428.85   24.58   0
  -3   6   3 3381.43   13.41   0
   3   6  -3 3642.56   12.92   0
   3  -6  -3 3726.54   12.18   0
  -3   6   3 3790.96   14.39   0
  -3  -6   3 3619.57   13.00   0
  -3   6   3 3288.38   11.15   0
  -2   6   3 3715.26   13.05   0
  -2   6   3 3267.42   14.90   0
  -2   6   3 4012.67   17.28   0
   2   6  -3 3970.87   13.43   0
   2  -6  -3 3891.67   12.98   0
  -2  -6   3 3734.30   13.14   0
   2   6  -3 3748.57   18.72   0
   1  -6  -3  252.75    5.55   0
  -1  -6   3  240.04    5.04   0
  -1   6   3  245.43    5.23   0
   1   6  -3  250.64    4.81   0
  -1   6   3  233.55    6.74   0
   1   6  -3  254.87    5.60   0
  -1   6   3  255.65    6.70   0
  -1  -6   3  219.31    3.76   0
   0   6   3   12.24    8.37   0
   0  -6   3   13.84    3.17   0
   0  -6  -3   11.75    4.35   0
   0   6  -3   15.80    3.48   0
   0  -6   3    8.74    3.43   0
   0   6   3   10.12    7.44   0
   0   6   3   12.51    3.82   0
   0   6  -3   15.33    3.92   0
   1  -6   3  197.58    4.22   0
   1   6   3  209.56    4.59   0
  -1  -6  -3  187.31    5.09   0
  -1   6  -3  210.38    4.82   0
   1  -6   3  195.26    4.35   0
  -1   6  -3  200.55    4.30   0
  -2   6  -3    8.99    3.17   0
  -2   6  -3    5.13    3.94   0
   2   6   3    4.99    3.06   0
   2  -6   3    6.81    3.37   0
  -2  -6  -3    4.77    3.99   0
   2  -6   3    5.77    3.05   0
   3   6   3   47.81    3.20   0
   3  -6   3   48.33    3.48   0
  -3  -6  -3   46.61    3.78   0
   3  -6   3   54.77    3.23   0
  -3   6  -3   49.61    2.89   0
  -3   6  -3   46.41    2.44   0
  -4  -6  -3  240.61    7.16   0
  -4  -6  -3  292.07    5.14   0
   4  -6   3  304.17    4.19   0
  -4   6  -3  302.96    4.73   0
   4  -6   3  279.28    3.54   0
   4   6   3  301.17    4.82   0
  -4   6  -3  279.36    4.14   0
  -4  -6  -3  299.09    8.40   0
   5   6   3    1.14    3.11   0
  -5  -6  -3    0.33    3.99   0
   5  -6   3    2.16    2.99   0
  -5  -6  -3   -0.73    3.35   0
  -5   6  -3    4.47    3.58   0
  -5  -6  -3    0.26    4.67   0
   5  -6   3    1.62    2.11   0
  -5   6  -3   -2.33    2.91   0
  -6  -6  -3  116.79    4.93   0
  -6  -6  -3  112.42    4.49   0
   6  -6   3  116.06    2.70   0
   6  -6   3  120.17    3.47   0
  -6  -6  -3  108.25    3.78   0
  -6  -6  -3  110.70    3.95   0
  -6   6  -3  118.10    4.05   0
  -6   6  -3  112.68    2.73   0
  -7  -6  -3   28.29    3.34   0
  -7  -6  -3   32.65    3.69   0
  -7  -6  -3   30.03    3.41   0
   7  -6   3   30.59    3.11   0
  -7  -6  -3   31.30    3.43   0
   7  -6   3   30.99    3.15   0
  -7   6  -3   35.44    2.53   0
  -7   6  -3   41.86    3.10   0
  -8   6  -3   54.72    3.10   0
  -8  -6  -3   44.27    3.49   0
  -8  -6  -3   57.27    4.51   0
   8  -6   3   53.43    3.14   0
  -8  -6  -3   51.61    4.28   0
   8  -6   3   58.78    3.18   0
  -8  -6  -3   49.70    3.84   0
  -8   6  -3   48.52    3.62   0
  -9   6  -3    4.60    2.92   0
  -9  -6  -3    5.64    4.08   0
  -9  -6  -3    4.89    3.25   0
  -9  -6  -3    5.56    4.00   0
  -9  -6  -3    4.34    4.11   0
  -9   6  -3    3.66    2.34   0
   9  -6   3    3.22    2.97   0
 -10  -6  -3   13.59    3.23   0
  10  -6   3   13.62    2.34   0
 -10  -6  -3   13.73    3.58   0
 -10   6  -3   16.56    3.21   0
 -10  -6  -3   14.52    3.49   0
 -10   6  -3    7.66    3.59   0
 -10   6  -3   10.54    2.26   0
 -10  -6  -3   15.37    3.58   0
 -11   6  -3   10.10    3.28   0
 -11  -6  -3    7.67    3.37   0
  11  -6   3    4.96    3.20   0
 -11  -6  -3    9.06    3.48   0
 -11   6  -3   10.36    3.47   0
 -11  -6  -3    4.33    3.67   0
 -11   6  -3   11.86    3.28   0
 -11  -6  -3    4.92    3.53   0
 -12  -6  -3    4.95    3.67   0
  12  -6   3    3.61    3.40   0
 -12   6  -3    6.80    3.34   0
 -12   6  -3    5.76    2.42   0
 -12  -6  -3    5.74    3.54   0
 -12  -6  -3    1.76    4.53   0
 -12   6  -3    1.72    3.80   0
 -12  -6  -3    5.89    3.61   0
 -13   7   3    1.38    3.58   0
 -13   7   3    3.22    2.76   0
 -13   7   3    6.18    3.42   0
  13  -7  -3    1.26    2.52   0
 -13  -7   3    3.29    3.49   0
  12   7  -3   32.15    3.70   0
 -12   7   3   33.67    3.46   0
 -12   7   3   27.25    3.97   0
 -12  -7   3   30.83    3.63   0
  12  -7  -3   35.14    2.68   0
 -12   7   3   27.77    3.55   0
 -11   7   3    8.27    3.21   0
  11   7  -3   14.27    3.36   0
 -11   7   3   15.55    2.24   0
 -11  -7   3   12.59    3.41   0
 -11   7   3   12.48    2.61   0
  11  -7  -3   14.34    3.46   0
 -10   7   3    8.04    2.56   0
 -10   7   3    1.30    3.12   0
 -10  -7   3    0.83    3.30   0
  10   7  -3    1.87    3.19   0
  10  -7  -3    3.41    3.23   0
 -10   7   3    1.76    3.18   0
  -9   7   3    3.36    2.01   0
  -9   7   3    2.82    3.64   0
  -9   7   3    3.05    2.32   0
   9  -7  -3    2.55    2.47   0
   9   7  -3    1.63    3.14   0
  -9  -7   3    3.06    3.21   0
  -8   7   3   20.52    3.05   0
  -8   7   3   16.64    2.70   0
  -8   7   3   18.85    3.15   0
  -8  -7   3   19.44    3.40   0
   8   7  -3   20.43    3.33   0
   8  -7  -3   18.81    3.35   0
   7   7  -3   70.11    3.61   0
  -7   7   3   61.52    3.07   0
  -7   7   3   62.21    4.07   0
  -7  -7   3   70.55    3.60   0
  -7   7   3   63.18    3.40   0
   7  -7  -3   64.10    2.75   0
  -6   7   3   10.91    2.93   0
  -6   7   3   14.16    2.81   0
  -6   7   3   12.13    2.14   0
  -6  -7   3   14.56    3.37   0
   6  -7  -3   14.66    2.82   0
   6   7  -3   13.55    3.34   0
  -5   7   3  107.45    3.51   0
  -5   7   3  101.59    4.45   0
   5   7  -3  117.83    3.96   0
  -5   7   3  115.52    3.75   0
  -5  -7   3  112.50    3.82   0
   5  -7  -3  109.44    3.22   0
  -4   7   3    4.45    3.03   0
  -4   7   3    8.08    3.97   0
  -4  -7   3    6.53    2.19   0
  -4   7   3    5.26    2.95   0
   4  -7  -3    0.62    3.97   0
   4   7  -3    6.16    3.42   0
   3   7  -3   51.74    7.00   0
   3   7  -3   52.83    5.36   0
  -3   7   3   50.52    3.24   0
  -3   7   3   61.07    4.18   0
  -3   7   3   50.24    3.41   0
   3   7  -3   52.61    3.76   0
  -3  -7   3   54.07    3.61   0
   3  -7  -3   53.77    4.43   0
  -2  -7   3   54.60    3.40   0
  -2  -7   3   54.43    4.55   0
  -2   7   3   49.67    4.68   0
  -2   7   3   55.82    3.98   0
   2   7  -3   60.63    3.63   0
  -2   7   3   51.85    4.26   0
   2   7  -3   54.51    5.03   0
   2  -7  -3   63.84    4.76   0
   1  -7  -3  115.42    3.85   0
  -1  -7   3  124.53    4.59   0
  -1   7   3  115.48    4.58   0
  -1   7   3  126.62    5.49   0
  -1  -7   3  119.34    3.73   0
   1   7  -3  122.66    4.99   0
  -1   7   3  102.05    5.01   0
   1   7  -3  124.19    3.94   0
   0  -7  -3    1.72    4.32   0
   0   7  -3    3.26    3.27   0
   0   7  -3    4.06    3.70   0
   0  -7   3    3.59    3.07   0
   0   7   3    3.53    7.24   0
   0   7   3    3.00    3.72   0
   0   7   3    4.52    6.93   0
   0  -7   3    2.92    3.10   0
   1   7   3   38.98    3.49   0
  -1  -7  -3   32.41    4.15   0
   1  -7   3   36.93    3.51   0
  -1   7  -3   40.65    4.08   0
  -1   7  -3   35.82    2.44   0
   1  -7   3   35.73    3.27   0
   2  -7   3   83.80    3.37   0
  -2   7  -3   78.87    4.38   0
  -2  -7  -3   76.31    4.34   0
   2   7   3   76.73    3.63   0
   2  -7   3   76.89    3.59   0
  -2   7  -3   77.85    3.33   0
   3  -7   3    7.27    2.97   0
   3  -7   3    9.84    2.99   0
  -3  -7  -3    9.06    3.96   0
  -3   7  -3    9.23    2.61   0
   3   7   3    6.22    3.77   0
  -3   7  -3    7.22    2.13   0
   4  -7   3    5.48    2.95   0
  -4  -7  -3    2.28    3.72   0
   4   7   3    2.12    3.80   0
  -4   7  -3   -1.20    2.68   0
   4  -7   3    0.43    3.18   0
  -4   7  -3    3.36    3.06   0
   5  -7   3    2.10    2.10   0
  -5  -7  -3    0.56    4.11   0
   5  -7   3   -0.61    2.21   0
  -5  -7  -3    1.05    4.56   0
  -5   7  -3    7.48    3.48   0
  -5  -7  -3    3.63    4.18   0
   5   7   3    1.52    3.05   0
  -5   7  -3   -0.61    3.00   0
  -6  -7  -3    1.61    3.80   0
   6  -7   3    8.08    2.25   0
  -6  -7  -3    3.55    3.05   0
   6  -7   3    6.20    2.89   0
  -6  -7  -3    6.65    4.16   0
  -6   7  -3    5.96    3.66   0
  -6  -7  -3    6.35    4.20   0
  -6   7  -3    4.57    2.07   0
  -7  -7  -3    2.33    3.01   0
   7  -7   3    3.23    3.06   0
   7  -7   3    5.08    3.16   0
  -7  -7  -3   -0.01    3.28   0
  -7  -7  -3    1.50    3.48   0
  -7  -7  -3    1.35    4.21   0
  -7   7  -3    7.58    3.70   0
  -7   7  -3    3.05    2.93   0
   8  -7   3    9.32    3.15   0
  -8  -7  -3    7.37    3.11   0
  -8  -7  -3    9.68    4.02   0
   8  -7   3    8.78    3.09   0
  -8   7  -3    8.53    2.16   0
  -8   7  -3    5.38    3.41   0
  -8  -7  -3    7.05    3.31   0
  -8  -7  -3    7.14    4.01   0
  -9  -7  -3    5.42    4.08   0
  -9  -7  -3    2.98    3.94   0
  -9   7  -3   -2.13    3.52   0
   9  -7   3    4.28    3.16   0
  -9  -7  -3    4.72    4.07   0
  -9  -7  -3    2.96    3.53   0
  -9   7  -3    2.72    3.04   0
 -10  -7  -3    6.78    3.70   0
 -10   7  -3   11.17    2.30   0
 -10  -7  -3    7.04    3.55   0
 -10  -7  -3    5.76    3.52   0
 -10   7  -3    8.55    3.20   0
 -10  -7  -3    6.35    4.33   0
  10  -7   3    6.08    2.22   0
 -10   7  -3    8.67    3.62   0
 -11  -7  -3    3.90    3.32   0
 -11  -7  -3    3.34    4.56   0
 -11  -7  -3    1.68    4.35   0
  11  -7   3    1.28    2.25   0
 -11  -7  -3    2.92    3.51   0
 -11   7  -3    2.54    2.29   0
 -11   7  -3   -1.59    2.37   0
 -11   7  -3    1.75    2.56   0
 -12   8   3   26.02    3.53   0
 -12   8   3   26.13    2.73   0
  12  -8  -3   23.99    2.76   0
 -12  -8   3   24.19    3.81   0
 -12   8   3   29.13    3.66   0
  12   8  -3   22.39    3.73   0
 -11   8   3    0.48    2.24   0
 -11   8   3    6.13    3.30   0
  11   8  -3    1.85    3.39   0
 -11  -8   3   -1.44    3.35   0
 -11   8   3    9.47    3.53   0
  11  -8  -3    2.27    2.30   0
 -10   8   3    4.85    3.14   0
 -10   8   3    1.18    3.58   0
  10  -8  -3    8.28    2.40   0
 -10  -8   3    2.91    3.47   0
  10   8  -3   10.45    3.17   0
 -10   8   3    4.76    2.31   0
  -9   8   3    8.71    3.02   0
   9  -8  -3    9.19    3.24   0
  -9   8   3    8.42    3.21   0
  -9  -8   3    8.91    3.33   0
  -9   8   3   10.79    2.59   0
   9   8  -3    9.10    3.33   0
  -8   8   3   59.56    2.63   0
  -8   8   3   61.04    3.33   0
  -8   8   3   57.62    3.90   0
   8   8  -3   62.37    3.44   0
  -8  -8   3   55.60    3.45   0
   8  -8  -3   59.73    3.57   0
  -7   8   3    6.23    3.06   0
  -7   8   3    5.66    2.58   0
   7   8  -3    6.39    3.31   0
  -7  -8   3    5.33    3.83   0
   7  -8  -3    2.96    2.38   0
  -7   8   3    9.82    3.13   0
  -6   8   3    0.32    2.07   0
   6   8  -3   -0.39    3.28   0
  -6   8   3    5.23    4.02   0
  -6   8   3    3.39    3.01   0
  -6  -8   3    1.17    3.13   0
   6  -8  -3    1.30    3.71   0
  -5   8   3    3.35    2.84   0
  -5   8   3   -1.70    2.85   0
   5  -8  -3    1.45    2.67   0
   5   8  -3    5.22    3.37   0
  -5  -8   3    2.13    3.11   0
  -5   8   3    2.73    2.85   0
  -4   8   3   10.33    4.10   0
  -4  -8   3   12.75    3.16   0
   4  -8  -3   11.01    4.00   0
   4   8  -3   12.69    3.31   0
  -4   8   3   10.39    3.07   0
  -4   8   3    9.22    3.33   0
  -3   8   3   10.87    4.07   0
   3   8  -3    4.27    3.51   0
   3   8  -3    6.18    4.35   0
  -3   8   3    5.77    3.23   0
  -3  -8   3    5.20    3.11   0
   3   8  -3    4.35    5.11   0
   3  -8  -3    0.12    3.99   0
  -3   8   3    6.61    3.05   0
  -2  -8   3    3.50    3.86   0
   2  -8  -3    0.36    2.90   0
  -2   8   3    6.83    4.07   0
   2   8  -3   -0.21    5.32   0
  -2   8   3    3.88    3.21   0
  -2  -8   3    5.37    2.97   0
   2   8  -3    1.94    3.43   0
  -2   8   3    1.12    3.75   0
  -1   8   3   30.73    4.02   0
   1   8  -3   26.78    4.33   0
  -1  -8   3   26.93    3.37   0
  -1   8   3   30.44    4.21   0
   1   8  -3   29.11    3.54   0
   1  -8  -3   29.93    4.33   0
  -1   8   3   27.63    4.55   0
  -1  -8   3   27.46    3.12   0
   0  -8   3    6.26    3.06   0
   0   8   3    9.26    3.57   0
   0  -8  -3    4.76    3.94   0
   0  -8   3    8.34    3.85   0
   0   8   3    8.15    5.81   0
   0   8   3    7.29    6.32   0
   0   8  -3    7.92    4.07   0
   0   8  -3    8.74    3.32   0
   1  -8   3   47.44    3.53   0
   1  -8   3   48.54    3.19   0
  -1  -8  -3   42.32    4.18   0
  -1   8  -3   47.81    4.12   0
  -1   8  -3   54.31    3.32   0
   1   8   3   52.76    3.69   0
   2  -8   3   84.32    3.35   0
   2   8   3   85.66    3.90   0
  -2  -8  -3   78.50    4.60   0
   2  -8   3   86.11    3.58   0
  -2   8  -3   86.77    4.26   0
  -2   8  -3   85.07    3.44   0
  -3  -8  -3   21.61    4.21   0
   3  -8   3   26.86    3.20   0
   3   8   3   25.31    3.40   0
  -3   8  -3   21.48    3.93   0
  -3   8  -3   23.97    3.18   0
   3  -8   3   21.96    3.02   0
  -4   8  -3   12.94    3.82   0
  -4  -8  -3    6.58    3.91   0
   4  -8   3    4.54    3.02   0
   4  -8   3    6.66    3.21   0
   4   8   3    8.76    3.01   0
  -4   8  -3    9.04    3.02   0
  -5   8  -3    4.44    3.53   0
   5  -8   3    3.18    2.88   0
   5  -8   3    5.76    3.01   0
   5   8   3    2.25    3.09   0
  -5   8  -3   -2.17    2.87   0
  -5  -8  -3    1.07    3.64   0
  -6  -8  -3   63.53    5.75   0
   6  -8   3   73.47    2.60   0
  -6   8  -3   70.85    2.61   0
  -6  -8  -3   72.40    5.91   0
   6  -8   3   83.48    3.53   0
  -6   8  -3   70.99    2.91   0
  -6  -8  -3   68.77    4.15   0
  -7  -8  -3   34.42    5.01   0
  -7  -8  -3   30.91    4.66   0
   7  -8   3   30.85    2.49   0
  -7  -8  -3   33.07    4.02   0
  -7   8  -3   35.00    3.88   0
  -7   8  -3   29.84    2.41   0
  -7  -8  -3   28.40    3.68   0
   7  -8   3   39.45    2.41   0
  -8  -8  -3   31.50    4.32   0
   8  -8   3   39.41    3.29   0
   8  -8   3   39.59    3.27   0
  -8  -8  -3   38.13    4.57   0
  -8  -8  -3   37.11    3.64   0
  -8   8  -3   39.16    3.17   0
  -8   8  -3   27.31    3.73   0
  -8  -8  -3   36.84    4.48   0
  -9  -8  -3    0.55    3.87   0
  -9  -8  -3    0.65    4.19   0
  -9  -8  -3    1.86    4.20   0
  -9   8  -3   -2.81    2.19   0
   9  -8   3    3.64    2.21   0
  -9  -8  -3    0.46    3.55   0
  -9   8  -3    2.19    3.45   0
  10  -8   3    9.92    3.30   0
 -10  -8  -3    8.07    4.13   0
 -10  -8  -3    5.70    4.47   0
 -10   8  -3    5.76    2.69   0
 -10   8  -3    8.61    3.35   0
 -10  -8  -3    6.74    3.74   0
 -10  -8  -3    5.90    3.66   0
 -10   8  -3    7.87    3.35   0
 -11  -8  -3    0.57    3.67   0
 -11  -8  -3    0.21    4.60   0
 -11  -8  -3    1.91    3.73   0
 -11  -8  -3   -1.82    4.39   0
 -11   9   3    9.37    3.38   0
  11  -9  -3   15.19    3.53   0
 -11   9   3   14.50    3.82   0
 -11  -9   3   13.72    3.74   0
  11   9  -3   14.71    3.61   0
 -11   9   3   15.56    3.58   0
 -10   9   3    1.35    3.12   0
 -10   9   3    5.68    3.55   0
  10  -9  -3    1.53    3.35   0
 -10  -9   3    2.35    3.46   0
 -10   9   3   -0.51    2.35   0
  10   9  -3    1.84    3.37   0
  -9   9   3    3.12    3.03   0
  -9   9   3   -1.82    2.60   0
  -9   9   3   -1.34    3.26   0
   9  -9  -3    0.81    3.33   0
  -9  -9   3    2.05    3.32   0
   9   9  -3    2.01    3.33   0
  -8   9   3    0.68    3.67   0
  -8   9   3    3.68    2.17   0
   8  -9  -3    2.77    3.54   0
   8   9  -3   -0.07    3.26   0
  -8  -9   3    3.18    3.13   0
  -8   9   3    5.62    2.20   0
  -7   9   3   11.13    2.20   0
  -7  -9   3   12.23    3.31   0
  -7   9   3   15.34    2.87   0
  -7   9   3   14.50    3.30   0
   7   9  -3   12.62    4.02   0
   7  -9  -3   17.03    3.51   0
   6   9  -3   19.16    4.09   0
   6  -9  -3   20.00    3.55   0
  -6   9   3   12.40    3.77   0
  -6   9   3   13.55    3.17   0
  -6   9   3   18.24    3.12   0
  -6  -9   3   14.02    3.12   0
  -5   9   3    3.23    2.75   0
  -5   9   3    7.46    3.05   0
  -5   9   3    7.08    3.04   0
   5  -9  -3    6.98    2.50   0
   5   9  -3    3.12    3.38   0
  -5  -9   3    8.78    3.19   0
  -4   9   3   43.52    3.34   0
  -4  -9   3   40.99    3.45   0
  -4   9   3   36.49    3.04   0
   4   9  -3   46.19    3.70   0
   4  -9  -3   42.67    3.98   0
  -4   9   3   44.46    3.50   0
   3   9  -3   40.68    5.98   0
   3   9  -3   43.91    3.80   0
  -3   9   3   42.90    3.54   0
   3  -9  -3   48.77    3.96   0
  -3  -9   3   45.17    3.40   0
  -3   9   3   40.59    2.88   0
  -3   9   3   42.76    3.41   0
  -2  -9   3   11.42    3.01   0
   2   9  -3   11.66    5.04   0
  -2   9   3    9.41    3.17   0
  -2  -9   3   12.56    3.80   0
   2  -9  -3    7.17    4.10   0
   2   9  -3    8.41    3.43   0
  -2   9   3   10.70    3.07   0
  -2   9   3   12.48    3.62   0
   1   9  -3   24.42    4.18   0
  -1   9   3   22.18    4.06   0
   1   9  -3   24.44    3.27   0
  -1  -9   3   21.12    3.01   0
  -1   9   3   20.98    3.68   0
  -1   9   3   23.72    4.48   0
   1  -9  -3   19.93    3.90   0
  -1  -9   3   22.13    3.39   0
   0  -9  -3   60.74    4.20   0
   0   9  -3   62.41    3.27   0
   0   9   3   63.36    3.58   0
   0   9  -3   62.48    5.43   0
   0   9   3   60.28    7.40   0
   0   9   3   63.71    7.50   0
   0  -9   3   63.76    4.39   0
   0  -9   3   60.15    3.20   0
  -1  -9  -3    5.82    3.91   0
   1  -9   3    3.03    2.80   0
  -1   9  -3    3.07    2.89   0
  -1   9  -3    4.83    3.76   0
   1  -9   3    4.31    3.19   0
   1   9   3    5.73    3.18   0
   2  -9   3   -0.04    2.00   0
  -2  -9  -3    4.50    3.99   0
   2   9   3    2.87    3.17   0
   2  -9   3    2.00    2.87   0
  -2   9  -3    3.21    3.71   0
  -2   9  -3    4.05    2.07   0
   3  -9   3   14.38    2.23   0
  -3  -9  -3   16.37    4.01   0
   3   9   3   19.95    3.28   0
   3  -9   3   22.01    3.08   0
  -3   9  -3   15.44    3.99   0
  -3   9  -3   17.45    2.20   0
  -4   9  -3   -1.69    3.02   0
   4  -9   3    3.90    2.99   0
  -4  -9  -3    4.47    3.79   0
   4   9   3    4.45    3.88   0
   4  -9   3    1.62    3.17   0
  -4   9  -3    1.51    3.74   0
  -5   9  -3    3.52    3.75   0
   5  -9   3    2.06    3.01   0
   5   9   3    5.10    3.95   0
  -5   9  -3    5.23    2.99   0
  -5  -9  -3    0.12    4.75   0
   5  -9   3    1.30    3.07   0
   6  -9   3    2.57    3.16   0
  -6  -9  -3    0.54    4.51   0
   6  -9   3   -1.47    3.26   0
  -6   9  -3    3.47    3.75   0
  -6   9  -3    2.04    2.28   0
   7  -9   3   32.11    3.51   0
  -7  -9  -3   27.60    4.28   0
  -7   9  -3   26.54    2.38   0
  -7  -9  -3   25.61    4.83   0
  -7  -9  -3   28.10    5.77   0
  -7  -9  -3   26.07    6.09   0
   7  -9   3   28.89    3.42   0
  -7   9  -3   25.72    2.74   0
   8  -9   3    0.44    2.26   0
  -8  -9  -3    1.47    4.14   0
   8  -9   3    1.50    3.34   0
  -8  -9  -3    4.31    4.52   0
  -8  -9  -3   -0.12    4.55   0
  -8  -9  -3    0.52    4.76   0
  -8   9  -3    6.27    3.65   0
  -8   9  -3    4.42    3.25   0
  -9  -9  -3    2.59    4.57   0
  -9  -9  -3   -0.18    4.46   0
   9  -9   3   -2.27    3.29   0
  -9  -9  -3    2.28    4.13   0
  -9  -9  -3    0.77    4.24   0
  -9   9  -3    3.11    3.32   0
  -9   9  -3    2.69    3.59   0
 -10  -9  -3    4.01    4.25   0
 -10   9  -3    5.28    3.70   0
 -10  -9  -3    8.19    5.39   0
 -10   9  -3    4.44    2.51   0
 -10  -9  -3    1.68    4.47   0
 -10  -9  -3    5.61    4.45   0
  10  -9   3    3.45    3.41   0
 -10   9  -3    2.40    2.51   0
 -11  10   3    9.79    3.42   0
  11 -10  -3   13.85    3.56   0
 -11 -10   3    6.87    3.67   0
  11  10  -3   13.83    3.76   0
 -10  10   3    0.27    3.39   0
 -10 -10   3    0.99    3.53   0
 -10  10   3   -1.87    3.75   0
 -10  10   3    7.14    3.37   0
  10 -10  -3    2.16    3.43   0
  10  10  -3    3.21    4.26   0
  -9  10   3    4.50    2.33   0
  -9  10   3    6.85    3.33   0
  -9  10   3    7.63    3.78   0
  -9 -10   3    6.16    4.13   0
   9  10  -3    8.02    3.42   0
   9 -10  -3    1.62    3.43   0
  -8  10   3   11.52    3.29   0
  -8  10   3    6.38    3.90   0
   8 -10  -3    9.15    2.42   0
  -8 -10   3   10.65    3.40   0
   8  10  -3   13.38    3.47   0
  -8  10   3   12.44    3.43   0
   7  10  -3    5.78    3.30   0
  -7  10   3    5.17    3.03   0
  -7  10   3    7.64    2.68   0
   7 -10  -3    6.71    2.42   0
  -7  10   3    9.14    3.16   0
  -7 -10   3    6.17    3.32   0
  -6  10   3   11.49    3.17   0
  -6  10   3    5.61    3.77   0
  -6  10   3    8.37    3.30   0
  -6 -10   3   11.98    3.18   0
   6 -10  -3    7.72    3.61   0
   6  10  -3    6.38    3.42   0
  -5 -10   3    2.75    2.93   0
  -5  10   3    2.10    3.03   0
  -5  10   3    8.13    2.54   0
   5  10  -3    7.17    3.45   0
  -5  10   3    4.58    3.17   0
   5 -10  -3    3.60    3.55   0
   4  10  -3   28.42    3.64   0
  -4  10   3   24.40    2.81   0
  -4  10   3   27.48    3.48   0
   4 -10  -3   27.43    3.68   0
  -4 -10   3   29.38    3.43   0
  -4  10   3   28.91    3.35   0
  -3  10   3  262.51    5.66   0
   3  10  -3  268.15    5.61   0
  -3  10   3  229.50    5.00   0
   3 -10  -3  245.24    4.81   0
   3  10  -3  228.47    7.31   0
  -3  10   3  246.88    5.48   0
  -3 -10   3  264.00    5.31   0
  -2 -10   3   30.78    4.02   0
  -2  10   3   27.32    3.74   0
   2  10  -3   31.35    3.43   0
  -2  10   3   28.56    4.03   0
   2  10  -3   24.25    4.08   0
   2 -10  -3   26.21    3.87   0
  -2  10   3   30.55    4.13   0
  -2 -10   3   30.34    3.20   0
  -1 -10   3   17.47    3.10   0
   1  10  -3   20.56    3.93   0
  -1  10   3   19.14    4.20   0
  -1  10   3   18.43    3.66   0
  -1 -10   3   19.70    3.85   0
  -1  10   3   19.50    4.69   0
   1  10  -3   23.45    4.01   0
   1 -10  -3   15.77    2.75   0
   0 -10   3    8.34    3.02   0
   0  10  -3    9.50    3.97   0
   0  10   3    8.09    6.74   0
   0 -10  -3    9.79    3.81   0
   0  10   3    7.17    6.94   0
   0  10   3    8.52    3.46   0
   0  10  -3    8.83    3.19   0
   0 -10   3    5.91    3.12   0
   1  10   3  103.61    4.05   0
   1 -10   3  100.63    3.84   0
   1 -10   3  108.58    3.60   0
  -1  10  -3  104.05    3.68   0
  -1  10  -3   97.01    4.51   0
  -1 -10  -3   96.15    4.46   0
  -2 -10  -3   56.92    4.22   0
   2 -10   3   65.96    3.55   0
   2  10   3   65.15    3.69   0
   2 -10   3   68.79    3.56   0
  -2  10  -3   65.83    3.53   0
  -2  10  -3   65.95    4.05   0
  -3 -10  -3    4.30    4.77   0
  -3  10  -3   -1.61    3.04   0
   3 -10   3    2.84    2.01   0
   3  10   3    0.99    3.26   0
   3 -10   3    2.87    3.06   0
  -3  10  -3    5.97    3.67   0
   4 -10   3   22.68    3.23   0
  -4 -10  -3   14.27    4.04   0
   4  10   3   26.91    4.04   0
   4 -10   3   25.61    3.10   0
  -4  10  -3   23.54    2.23   0
  -4  10  -3   21.13    3.86   0
  -5 -10  -3    2.31    3.64   0
   5  10   3    3.97    3.80   0
   5 -10   3    0.82    3.06   0
  -5  10  -3    3.96    3.04   0
  -5  10  -3    1.49    3.60   0
   5 -10   3    4.45    2.20   0
  -6 -10  -3   40.11    4.95   0
   6 -10   3   48.20    2.59   0
  -6  10  -3   53.46    2.46   0
   6 -10   3   44.80    2.44   0
  -6  10  -3   45.86    2.69   0
  -7  10  -3   10.08    2.44   0
  -7 -10  -3   13.57    4.68   0
   7 -10   3   10.60    3.28   0
  -7 -10  -3   12.81    4.19   0
   7 -10   3   10.43    2.32   0
  -7  10  -3   14.42    3.71   0
  -8 -10  -3    0.57    4.54   0
  -8  10  -3   -1.21    3.21   0
   8 -10   3    0.01    3.32   0
   8 -10   3    1.66    3.34   0
  -8  10  -3   -2.43    3.73   0
  -8 -10  -3    1.52    4.21   0
  -9 -10  -3    0.89    4.50   0
  -9  10  -3    3.37    3.50   0
  -9 -10  -3    3.71    5.49   0
   9 -10   3    4.73    3.49   0
  -9 -10  -3    2.11    5.54   0
  -9  10  -3    4.61    3.40   0
  -9  10  -3   -0.73    3.82   0
  -9 -10  -3    0.27    5.57   0
 -10  11   3    0.36    3.69   0
 -10 -11   3    0.19    4.53   0
  10 -11  -3   -0.26    3.63   0
  -9  11   3   -0.83    3.41   0
  -9  11   3    0.90    2.72   0
   9 -11  -3    3.10    2.45   0
   9  11  -3    0.37    4.44   0
  -9  11   3    1.19    3.46   0
  -9 -11   3    0.13    3.49   0
  -8  11   3    4.53    3.31   0
  -8  11   3    3.48    3.84   0
   8 -11  -3    6.67    3.58   0
   8  11  -3    3.63    3.55   0
  -8 -11   3    3.73    3.37   0
  -8  11   3    8.35    2.49   0
  -7  11   3   11.06    3.24   0
  -7  11   3    7.81    2.50   0
   7  11  -3   12.68    4.22   0
  -7 -11   3   10.54    3.48   0
  -7  11   3   10.86    3.37   0
   7 -11  -3    7.76    3.54   0
  -6 -11   3    5.29    3.16   0
  -6  11   3    2.28    3.32   0
   6 -11  -3    6.91    3.48   0
   6  11  -3    4.03    4.23   0
  -6  11   3    6.85    3.79   0
  -6  11   3    4.37    3.03   0
  -5  11   3    2.09    3.27   0
  -5  11   3    4.31    3.75   0
   5  11  -3    5.93    3.50   0
   5 -11  -3    5.27    3.42   0
  -5 -11   3    4.79    3.24   0
  -5  11   3    4.12    3.21   0
  -4  11   3   21.30    3.38   0
  -4  11   3   23.90    4.36   0
   4  11  -3   26.50    3.57   0
   4 -11  -3   20.41    2.65   0
  -4  11   3   27.24    3.87   0
  -4 -11   3   26.47    3.44   0
   3  11  -3   27.13    5.26   0
  -3  11   3   28.04    4.15   0
  -3  11   3   27.99    3.53   0
   3 -11  -3   24.74    3.56   0
  -3  11   3   26.07    3.89   0
   3  11  -3   25.32    3.60   0
  -3 -11   3   26.37    3.31   0
  -2 -11   3    3.69    2.92   0
  -2  11   3    2.59    3.72   0
  -2  11   3    4.67    3.61   0
  -2 -11   3    1.55    3.73   0
   2  11  -3    1.66    4.47   0
   2  11  -3    4.09    3.34   0
  -2  11   3    1.15    3.75   0
   2 -11  -3   -1.36    3.69   0
  -1  11   3   10.79    4.60   0
  -1 -11   3    8.56    4.00   0
   1  11  -3   16.81    3.29   0
  -1  11   3   11.18    3.66   0
   1  11  -3    9.15    5.18   0
  -1  11   3    8.53    4.58   0
  -1 -11   3   11.09    2.99   0
   1 -11  -3    6.32    2.76   0
   0 -11   3    1.84    3.10   0
   0  11  -3    2.87    3.71   0
   0  11  -3   -2.91    3.04   0
   0  11   3    4.36    3.29   0
   0 -11  -3    0.70    3.35   0
   0 -11   3    1.02    3.02   0
   1 -11   3    1.25    2.96   0
   1  11   3    1.49    4.19   0
  -1  11  -3   -0.94    3.62   0
   1 -11   3   -1.10    2.97   0
  -1  11  -3   -2.28    3.09   0
  -1 -11  -3    1.40    3.41   0
  -2  11  -3    0.61    3.79   0
   2 -11   3   -0.61    3.16   0
   2  11   3    2.16    3.30   0
   2 -11   3   -0.57    3.16   0
  -2 -11  -3    3.60    3.82   0
  -2  11  -3    5.41    3.07   0
   3 -11   3    2.51    3.17   0
   3  11   3    5.93    3.95   0
   3 -11   3    5.41    3.07   0
  -3 -11  -3    1.86    4.54   0
  -3  11  -3    4.79    3.62   0
  -3  11  -3    4.81    3.29   0
   4 -11   3   11.76    2.25   0
   4  11   3   15.50    3.96   0
  -4 -11  -3   10.91    3.87   0
   4 -11   3   10.76    2.36   0
  -4  11  -3   11.43    3.92   0
  -4  11  -3   15.72    3.25   0
  -5 -11  -3    0.47    3.84   0
   5  11   3    0.31    4.18   0
   5 -11   3    0.24    3.05   0
   5 -11   3    2.52    3.26   0
  -5  11  -3    3.67    2.67   0
  -5  11  -3    1.77    2.35   0
  -6 -11  -3    2.55    4.57   0
   6 -11   3    5.77    3.19   0
  -6  11  -3    8.06    3.17   0
   6 -11   3    4.48    3.41   0
  -6  11  -3    0.54    3.67   0
  -7 -11  -3    5.39    5.58   0
   7 -11   3    3.78    3.36   0
   7 -11   3    7.97    3.35   0
  -7  11  -3    1.65    3.31   0
  -7 -11  -3    3.57    4.35   0
  -7  11  -3    7.66    3.74   0
  -8 -11  -3    2.02    5.66   0
  -8 -11  -3    1.68    5.07   0
  -8  11  -3   -4.27    3.42   0
   8 -11   3    8.16    3.41   0
  -8  11  -3    3.91    2.73   0
  -8  12   3   -1.54    3.44   0
   8  12  -3    0.93    4.42   0
   8 -12  -3   -1.35    2.57   0
  -8  12   3    2.12    2.62   0
  -8 -12   3    1.43    4.25   0
  -8  12   3    1.83    3.34   0
  -7 -12   3   16.49    4.29   0
  -7  12   3   11.74    3.40   0
   7 -12  -3    9.22    3.63   0
  -7  12   3   12.57    3.90   0
   7  12  -3    9.00    3.78   0
  -7  12   3   13.10    3.44   0
  -6 -12   3    8.93    4.09   0
  -6  12   3    9.38    3.47   0
  -6  12   3   12.09    3.71   0
   6  12  -3   10.12    3.74   0
   6 -12  -3    7.26    3.37   0
  -6  12   3   12.56    3.22   0
  -5  12   3    1.95    3.35   0
  -5  12   3    2.44    3.62   0
   5  12  -3    0.86    4.37   0
  -5 -12   3    3.42    4.03   0
   5 -12  -3    0.93    2.57   0
  -5  12   3    2.68    3.29   0
   4  12  -3    9.31    3.51   0
   4 -12  -3    6.10    3.51   0
  -4  12   3   10.59    3.88   0
  -4  12   3    5.42    4.17   0
  -4  12   3    5.90    3.32   0
  -4 -12   3    6.61    4.09   0
  -3 -12   3    2.89    3.90   0
  -3  12   3    2.48    2.46   0
   3 -12  -3    3.96    3.45   0
   3  12  -3    2.92    3.35   0
   3  12  -3    2.60    4.31   0
  -3  12   3    1.45    4.02   0
  -3  12   3    1.63    3.41   0
  -2  12   3    1.40    3.99   0
  -2 -12   3    0.01    3.70   0
  -2  12   3    1.57    3.89   0
  -2 -12   3   -1.41    3.94   0
   2  12  -3   -1.37    4.62   0
  -2  12   3   -2.28    3.44   0
   2  12  -3    5.20    4.09   0
   2 -12  -3   -2.13    2.39   0
  -1 -12   3    0.88    3.12   0
  -1  12   3   -0.37    3.33   0
  -1  12   3    1.52    5.27   0
  -1 -12   3    2.05    3.26   0
   1  12  -3    0.54    4.71   0
  -1  12   3    3.37    4.73   0
   1 -12  -3    3.14    3.36   0
   1  12  -3    5.55    4.00   0
   0 -12   3   -3.02    3.20   0
   0  12  -3    3.61    3.82   0
   0  12  -3   -0.63    3.39   0
   0 -12  -3    3.93    3.48   0
   0 -12   3    4.74    3.85   0
   0  12   3    0.28    3.35   0
   1  12   3    3.66    3.40   0
  -1  12  -3    4.98    4.05   0
   1 -12   3   10.32    2.99   0
   1 -12   3    5.73    3.39   0
  -1 -12  -3    3.39    3.68   0
  -1  12  -3    3.67    3.26   0
  -2  12  -3   13.02    3.90   0
   2 -12   3   14.16    3.22   0
   2 -12   3   12.23    3.27   0
   2  12   3    9.29    3.39   0
  -2  12  -3   13.96    3.30   0
  -2 -12  -3    9.37    4.44   0
  -3  12  -3    7.77    3.93   0
   3 -12   3    4.66    3.34   0
   3  12   3    4.39    3.28   0
  -3 -12  -3    5.53    3.70   0
  -3  12  -3    7.14    3.20   0
   3 -12   3    3.12    3.21   0
   4 -12   3    7.44    2.34   0
   4  12   3    8.13    3.38   0
   4 -12   3    7.74    2.37   0
  -4  12  -3   11.14    3.45   0
  -4  12  -3    7.07    3.81   0
  -4 -12  -3    9.08    4.64   0
  -5  12  -3   10.92    3.81   0
   5  12   3    3.02    4.28   0
   5 -12   3   -0.26    3.37   0
   5 -12   3    7.80    3.30   0
  -5  12  -3    5.28    3.45   0
  -5 -12  -3    5.99    4.58   0
   6 -12   3   28.13    3.58   0
  -6  12  -3   15.39    3.96   0
   6 -12   3   15.98    3.50   0
  -6  12  -3   25.86    3.55   0
  -6 -12  -3   14.80    5.03   0
  -7  12  -3    3.25    2.70   0
   7 -12   3    2.68    2.47   0
  -7 -12  -3    4.32    5.53   0
  -7  12  -3    9.85    3.52   0
  -7 -12  -3    1.84    5.21   0
   7 -12   3    9.10    3.48   0
   7  13  -3    0.87    3.69   0
  -7  13   3    3.86    3.82   0
   7 -13  -3    5.63    3.59   0
  -7 -13   3   -1.66    3.53   0
  -7  13   3    0.54    3.52   0
   6 -13  -3    0.73    3.61   0
  -6  13   3    3.28    3.80   0
  -6  13   3    1.77    4.38   0
  -6  13   3    7.36    3.47   0
  -6 -13   3    4.90    4.36   0
   6  13  -3    1.19    3.63   0
   5  13  -3    7.69    4.60   0
  -5  13   3    5.54    3.47   0
  -5  13   3    3.08    3.52   0
  -5  13   3    7.51    3.73   0
   5 -13  -3    8.43    3.60   0
  -5 -13   3    7.48    3.52   0
  -4 -13   3    2.67    4.25   0
   4 -13  -3    1.33    3.58   0
  -4  13   3    3.39    4.12   0
  -4  13   3   -1.19    3.70   0
   4  13  -3    1.49    3.61   0
  -4  13   3    1.14    4.17   0
  -3  13   3   -3.38    3.62   0
  -3 -13   3    1.84    3.33   0
   3  13  -3    2.62    4.21   0
   3  13  -3    3.40    5.18   0
  -3  13   3    4.17    3.44   0
   3 -13  -3    5.12    3.62   0
  -3  13   3    1.76    4.23   0
   3  13  -3    3.92    4.23   0
  -2 -13   3    0.52    4.07   0
  -2  13   3    1.50    4.06   0
  -2 -13   3    2.89    4.02   0
  -2  13   3    5.96    3.76   0
   2  13  -3    4.43    3.52   0
   2  13  -3    3.40    4.42   0
   2 -13  -3    0.04    3.54   0
  -2  13   3    4.79    4.06   0
  -1 -13   3    5.62    3.18   0
   1  13  -3    9.56    4.15   0
  -1  13   3    5.15    5.65   0
   1  13  -3    4.71    4.76   0
  -1  13   3    6.74    3.52   0
  -1 -13   3    6.43    3.42   0
  -1  13   3    6.23    5.53   0
   1 -13  -3    4.25    3.51   0
   0 -13   3    9.72    3.21   0
   0  13  -3    5.25    4.00   0
   0 -13   3    7.27    3.40   0
   0  13  -3   12.06    3.43   0
   0 -13  -3    5.26    3.57   0
   0  13   3    4.98    3.63   0
   1  13   3    7.64    4.17   0
   1 -13   3    4.11    3.40   0
  -1  13  -3    5.36    3.88   0
  -1  13  -3    2.69    3.34   0
  -1 -13  -3    1.96    3.79   0
   1 -13   3    3.47    3.31   0
  -2  13  -3    3.66    3.36   0
  -2  13  -3    4.52    3.85   0
   2 -13   3    0.92    3.25   0
   2 -13   3    4.30    3.27   0
  -2 -13  -3    3.90    3.70   0
   2  13   3    0.42    3.46   0
   3 -13   3    3.70    2.30   0
   3 -13   3    2.95    3.38   0
   3  13   3    2.35    4.14   0
  -3  13  -3   -1.38    3.27   0
  -3  13  -3    6.95    3.73   0
  -3 -13  -3    0.64    3.75   0
  -4  13  -3    0.12    4.01   0
   4 -13   3    2.71    3.39   0
   4  13   3    4.12    4.33   0
   4 -13   3    2.34    3.53   0
  -4 -13  -3    3.03    4.62   0
  -4  13  -3    0.58    3.43   0
  -5  13  -3   12.06    3.96   0
   5 -13   3    8.98    3.45   0
   5  13   3    7.54    4.42   0
   5 -13   3    6.67    3.58   0
  -5 -13  -3    7.99    4.75   0
  -5  13  -3    8.78    3.65   0
  -4 -14   3    6.17    3.58   0
   4  14  -3    4.82    3.84   0
  -4  14   3    7.16    3.80   0
   4 -14  -3    5.20    3.65   0
  -4  14   3    6.88    4.65   0
  -4  14   3    5.40    3.72   0
  -3 -14   3    2.55    3.43   0
   3  14  -3   -1.09    5.14   0
   3  14  -3    0.59    5.02   0
  -3  14   3    1.56    4.45   0
  -3  14   3   -0.63    3.92   0
  -3  14   3    0.55    4.38   0
   3 -14  -3    3.78    3.64   0
   3  14  -3    3.45    4.52   0
  -2 -14   3    1.36    4.27   0
  -2  14   3    2.13    5.05   0
   2  14  -3    3.94    3.70   0
   2 -14  -3   -1.69    2.55   0
  -2  14   3   -0.18    4.32   0
  -2  14   3    4.41    3.76   0
   2  14  -3    4.15    3.51   0
  -1 -14   3    2.89    3.37   0
  -1 -14   3    2.10    4.35   0
  -1  14   3    0.59    3.71   0
   1  14  -3    4.30    4.67   0
   1  14  -3    1.72    3.57   0
   1 -14  -3    2.52    3.66   0
   0  14  -3    3.68    3.94   0
   0 -14   3    2.14    3.47   0
   0 -14   3    6.15    4.21   0
   0  14  -3    4.72    3.58   0
   0 -14  -3    4.68    3.69   0
   0  14   3    4.35    3.65   0
  -1  14  -3    4.11    4.32   0
   1 -14   3    0.83    3.39   0
  -1  14  -3    2.72    4.01   0
   1 -14   3    1.41    3.54   0
  -1 -14  -3    0.48    3.73   0
   1  14   3    3.32    4.48   0
   2 -14   3    1.46    3.39   0
   2 -14   3    0.58    3.36   0
  -2  14  -3   -1.76    4.08   0
   2  14   3    2.10    4.45   0
  -2 -14  -3   -0.92    4.64   0
  -2  14  -3    0.13    3.57   0
   3 -14   3   -1.04    3.49   0
   3 -14   3    3.06    3.55   0
  -3 -14  -3    4.09    4.56   0
  14   0  -4   40.72    3.78   0
 -14   0   4   33.50    3.87   0
 -14   0   4   37.31    3.62   0
 -14   0   4   45.43    3.76   0
 -12   0   4   12.02    3.80   0
 -12   0   4    7.91    3.31   0
  12   0  -4   17.13    3.45   0
 -10   0   4    4.28    3.96   0
  10   0  -4   -0.16    3.04   0
  10   0  -4    1.96    3.32   0
 -10   0   4    7.26    3.24   0
  -8   0   4   32.21    3.35   0
  -8   0   4   37.58    4.35   0
   8   0  -4   37.61    3.14   0
   8   0  -4   29.85    3.98   0
   6   0  -4  628.65    6.87   0
   6   0  -4  691.64    5.94   0
  -6   0   4  568.15    6.86   0
  -6   0   4  639.54    6.05   0
   4   0  -4 1474.75   10.01   0
  -4   0   4 1520.88    8.52   0
  -4   0   4 1480.23    9.96   0
   4   0  -4 1714.01    9.38   0
   2   0  -4   99.44    5.17   0
  -2   0   4  100.64    5.13   0
  -2   0   4   92.78    5.10   0
   2   0  -4   91.01    4.03   0
   0   0   4  814.12    7.68   0
   0   0  -4  762.09    7.94   0
   0   0  -4  786.53    7.51   0
   0   0   4  723.15    7.76   0
   2   0   4 1064.42    7.01   0
  -2   0  -4  916.55    6.57   0
  -2   0  -4  987.63    7.78   0
   2   0   4  981.97    7.83   0
   4   0   4  128.10    3.88   0
  -4   0  -4  130.17    3.98   0
  -4   0  -4  120.86    4.01   0
  -4   0  -4  126.51    3.07   0
  -6   0  -4  393.44    4.61   0
  -6   0  -4  402.96    4.68   0
   6   0   4  412.03    4.72   0
  -6   0  -4  407.86    4.04   0
  -8   0  -4   31.18    3.05   0
  -8   0  -4   32.88    3.33   0
  -8   0  -4   34.99    3.16   0
  -8   0  -4   35.26    3.12   0
 -10   0  -4    7.99    2.95   0
 -10   0  -4   12.78    3.37   0
 -10   0  -4    8.18    3.16   0
 -10   0  -4    8.18    3.16   0
 -12   0  -4    1.07    2.30   0
 -12   0  -4    1.63    2.40   0
 -12   0  -4    8.28    3.52   0
 -12   0  -4    0.77    2.41   0
 -15   1   4   -2.76    3.50   0
 -15  -1   4    4.15    2.49   0
 -14   1   4    6.92    3.86   0
 -14  -1   4   10.07    3.80   0
 -14   1   4   13.44    3.41   0
 -14  -1   4   12.72    3.31   0
  14  -1  -4   12.26    3.49   0
 -14  -1   4    9.37    2.51   0
  14   1  -4   11.08    3.62   0
 -14   1   4   12.89    3.54   0
 -13  -1   4    4.86    3.70   0
 -13   1   4   -3.35    3.14   0
 -13  -1   4    4.17    3.39   0
  13   1  -4    3.07    3.25   0
 -13  -1   4    2.36    2.44   0
  13  -1  -4    8.54    3.44   0
 -13   1   4    2.43    3.28   0
 -13   1   4    8.59    3.69   0
 -12   1   4    9.29    3.77   0
 -12  -1   4   13.98    3.60   0
 -12   1   4   12.23    2.26   0
 -12  -1   4   13.57    3.44   0
  12  -1  -4   10.28    3.30   0
 -12   1   4    7.45    3.22   0
  12   1  -4   14.46    3.52   0
 -11   1   4   61.12    4.19   0
 -11  -1   4   54.12    4.10   0
  11  -1  -4   60.50    2.75   0
  11   1  -4   61.03    3.80   0
 -11   1   4   66.30    2.69   0
 -11  -1   4   67.84    3.65   0
  11   1  -4   68.45    3.50   0
 -10   1   4   66.03    3.42   0
 -10   1   4   51.09    3.97   0
 -10  -1   4   52.43    4.20   0
 -10  -1   4   58.16    3.73   0
  10  -1  -4   58.90    3.54   0
  10   1  -4   61.47    2.56   0
  10  -1  -4   58.83    3.17   0
  10   1  -4   58.29    3.68   0
  -9  -1   4  114.26    5.51   0
   9  -1  -4  135.49    3.56   0
  -9   1   4  121.13    3.74   0
  -9  -1   4  121.24    3.95   0
   9   1  -4  114.62    4.20   0
   9  -1  -4  111.63    3.21   0
  -9   1   4   98.33    3.40   0
   9   1  -4  136.75    3.75   0
  -8   1   4   -4.78    4.26   0
  -8  -1   4   -0.95    3.91   0
  -8   1   4    0.19    3.09   0
  -8  -1   4   -2.40    2.35   0
   8  -1  -4    4.78    3.90   0
   8   1  -4   -0.05    2.11   0
   8  -1  -4    5.68    2.82   0
   8   1  -4   -0.73    3.44   0
  -7   1   4  158.66    5.15   0
   7  -1  -4  182.86    4.95   0
  -7   1   4  190.40    4.06   0
   7   1  -4  176.59    4.63   0
  -7  -1   4  160.02    4.72   0
   7  -1  -4  193.99    3.89   0
   7   1  -4  192.77    4.25   0
  -7  -1   4  173.90    3.53   0
   6   1  -4   59.65    5.45   0
  -6   1   4   49.50    4.76   0
  -6  -1   4   54.43    4.45   0
   6   1  -4   58.48    3.78   0
  -6  -1   4   60.52    3.01   0
   6  -1  -4   62.73    3.70   0
  -6   1   4   61.85    3.91   0
   6  -1  -4   56.63    3.54   0
   5  -1  -4  664.72    6.25   0
   5  -1  -4  732.47    5.84   0
   5   1  -4  749.15    5.81   0
   5   1  -4  684.32    7.77   0
  -5   1   4  664.69    7.15   0
  -5  -1   4  683.04    7.72   0
  -5  -1   4  735.33    6.62   0
  -5   1   4  771.02    6.81   0
  -4  -1   4  590.73    5.75   0
   4  -1  -4  579.54    7.12   0
  -4  -1   4  603.60    7.57   0
   4   1  -4  565.14    7.54   0
   4  -1  -4  659.67    6.60   0
  -4   1   4  551.70    5.89   0
  -4   1   4  640.75    6.73   0
   4   1  -4  616.14    5.72   0
  -3  -1   4   25.57    3.28   0
  -3  -1   4   26.62    5.35   0
   3  -1  -4   29.61    4.41   0
  -3   1   4   29.39    4.56   0
   3   1  -4   25.99    4.47   0
   3   1  -4   25.94    5.01   0
  -3   1   4   27.33    4.89   0
   3  -1  -4   25.96    5.31   0
   2   1  -4  165.91    5.62   0
  -2   1   4  154.45    4.46   0
  -2   1   4  178.95    5.47   0
   2  -1  -4  154.91    4.51   0
   2  -1  -4  162.23    4.50   0
  -2  -1   4  179.35    5.43   0
   2   1  -4  181.88    5.36   0
  -2  -1   4  170.42    5.28   0
  -1   1   4   22.72    4.50   0
  -1  -1   4   21.57    4.25   0
   1   1  -4   18.80    4.48   0
   1   1  -4   20.77    4.54   0
  -1  -1   4   20.04    3.14   0
   1  -1  -4   20.52    4.92   0
  -1   1   4   23.37    4.72   0
   1  -1  -4   22.80    4.88   0
   0   1  -4   18.92    4.07   0
   0  -1   4   16.00    4.04   0
   0  -1   4   18.09    4.03   0
   0  -1  -4   16.95    4.42   0
   0   1   4   17.17    4.34   0
   0   1  -4   21.25    4.17   0
   0   1   4   15.55    2.98   0
   0  -1  -4   16.72    4.55   0
   1  -1   4  430.09    5.81   0
  -1   1  -4  399.91    4.96   0
  -1  -1  -4  392.36    6.38   0
  -1  -1  -4  434.96    5.80   0
  -1   1  -4  402.42    5.76   0
   1   1   4  417.97    5.07   0
   1  -1   4  387.05    5.59   0
   1   1   4  385.07    6.33   0
  -2  -1  -4    1.78    3.65   0
   2  -1   4    1.93    3.46   0
   2   1   4    2.39    3.41   0
  -2   1  -4    0.79    3.51   0
  -2   1  -4    1.43    3.53   0
   2   1   4    0.84    3.58   0
  -2   1  -4    3.40    3.56   0
  -2  -1  -4    2.42    3.45   0
   3   1   4  293.46    4.98   0
  -3  -1  -4  292.11    4.87   0
   3  -1   4  271.48    4.72   0
   3   1   4  265.71    4.81   0
  -3   1  -4  279.01    4.59   0
  -3   1  -4  263.12    4.69   0
  -3   1  -4  294.88    4.69   0
  -3  -1  -4  260.87    4.77   0
  -4  -1  -4  153.78    4.15   0
  -4  -1  -4  149.82    4.05   0
  -4   1  -4  164.53    3.19   0
  -4   1  -4  162.83    3.99   0
   4  -1   4  147.42    3.21   0
   4   1   4  155.88    4.00   0
  -4  -1  -4  166.50    4.17   0
  -4   1  -4  156.54    4.01   0
  -5  -1  -4    1.36    3.04   0
  -5  -1  -4   -1.71    3.13   0
   5  -1   4    3.01    2.95   0
   5   1   4    2.09    3.00   0
  -5   1  -4    1.12    2.12   0
  -5  -1  -4   -0.40    2.26   0
  -5   1  -4    0.84    2.01   0
  -5   1  -4    0.50    2.95   0
  -6   1  -4   16.13    2.18   0
  -6   1  -4   10.00    2.88   0
  -6  -1  -4   15.12    2.95   0
   6  -1   4   17.03    2.87   0
  -6  -1  -4   12.40    3.14   0
  -6   1  -4   17.67    3.27   0
  -6  -1  -4   17.75    3.09   0
  -7   1  -4   14.94    2.93   0
  -7  -1  -4   13.75    2.03   0
  -7   1  -4   13.96    2.20   0
  -7  -1  -4   18.71    3.04   0
  -7   1  -4   19.22    3.40   0
  -7  -1  -4   14.95    2.97   0
  -7  -1  -4   14.24    2.29   0
   7  -1   4   17.96    2.94   0
  -8   1  -4    4.23    2.95   0
  -8  -1  -4    5.91    2.88   0
  -8   1  -4    4.51    2.95   0
  -8  -1  -4    2.62    3.19   0
  -8  -1  -4    5.55    2.85   0
  -8   1  -4    3.78    3.28   0
  -8   1  -4    1.48    2.14   0
  -8  -1  -4    3.74    3.02   0
  -9   1  -4   21.83    3.13   0
  -9  -1  -4   23.31    3.09   0
  -9  -1  -4   29.53    3.40   0
  -9   1  -4   25.10    2.34   0
  -9  -1  -4   24.03    3.58   0
  -9  -1  -4   26.34    3.27   0
  -9   1  -4   23.83    3.48   0
  -9   1  -4   30.05    2.31   0
 -10   1  -4    5.41    3.08   0
 -10  -1  -4    4.20    3.14   0
 -10  -1  -4    4.49    3.23   0
 -10   1  -4    6.92    2.14   0
 -10   1  -4    6.01    3.36   0
 -10  -1  -4    5.68    3.45   0
 -10   1  -4   -1.85    3.08   0
 -10  -1  -4    2.48    3.25   0
 -11  -1  -4    1.15    3.17   0
 -11   1  -4    0.77    3.06   0
 -11  -1  -4    6.67    3.26   0
 -11  -1  -4   -0.48    2.39   0
 -11   1  -4    1.46    3.18   0
 -11   1  -4    2.50    2.98   0
 -11   1  -4    5.20    3.34   0
 -11  -1  -4    4.32    3.40   0
 -12   1  -4    3.46    3.34   0
 -12  -1  -4    2.03    3.32   0
 -12  -1  -4    2.78    2.35   0
 -12   1  -4    2.78    3.30   0
 -12  -1  -4    4.68    2.41   0
 -12   1  -4    0.41    3.55   0
 -12   1  -4    3.02    2.37   0
 -12  -1  -4   -1.78    3.35   0
 -14   2   4    0.17    3.75   0
 -14   2   4   -0.20    3.29   0
 -14  -2   4    4.05    3.76   0
  14   2  -4    3.61    3.54   0
 -14   2   4    7.16    3.44   0
 -14  -2   4    1.62    2.53   0
 -14  -2   4    6.42    3.28   0
  14  -2  -4    6.15    3.44   0
  13  -2  -4    4.13    3.43   0
 -13   2   4   -1.07    3.77   0
 -13   2   4    1.21    3.14   0
  13   2  -4    4.66    3.25   0
 -13  -2   4   -0.32    3.46   0
 -13   2   4    7.90    3.20   0
 -13  -2   4    7.16    3.68   0
  12  -2  -4   12.38    3.43   0
  12   2  -4    9.29    3.31   0
 -12   2   4   11.00    3.68   0
 -12  -2   4    6.51    4.74   0
 -12   2   4    8.19    2.98   0
  12   2  -4   11.49    3.27   0
 -12   2   4    9.88    3.21   0
 -12  -2   4   12.87    2.37   0
 -11   2   4  212.16    4.63   0
  11  -2  -4  231.78    3.70   0
 -11  -2   4  216.56    5.79   0
 -11   2   4  215.92    4.05   0
  11   2  -4  271.18    4.27   0
 -11   2   4  251.43    4.24   0
  11   2  -4  229.38    4.61   0
 -11  -2   4  235.46    3.54   0
  10   2  -4    2.65    3.37   0
 -10   2   4   -1.53    2.77   0
 -10  -2   4    1.91    3.89   0
  10   2  -4    0.63    3.21   0
 -10  -2   4    4.85    3.34   0
 -10   2   4    3.32    3.01   0
  10  -2  -4    3.67    3.50   0
  -9   2   4   37.20    3.29   0
  -9   2   4   25.35    4.16   0
  -9  -2   4   30.79    4.19   0
   9  -2  -4   35.34    2.33   0
   9   2  -4   31.90    3.54   0
  -9  -2   4   29.29    3.64   0
   9  -2  -4   33.26    3.76   0
   9   2  -4   37.12    3.37   0
   8   2  -4    8.77    3.17   0
  -8   2   4   11.91    4.04   0
  -8  -2   4    2.40    4.10   0
   8  -2  -4    6.72    2.08   0
  -8   2   4    5.71    3.21   0
  -8  -2   4    6.98    3.37   0
   8   2  -4    8.38    3.80   0
   8  -2  -4    7.65    2.74   0
  -7   2   4   17.38    4.33   0
   7   2  -4   10.39    2.44   0
  -7  -2   4   11.65    4.82   0
   7  -2  -4   17.86    3.22   0
  -7  -2   4   18.31    3.54   0
   7   2  -4   12.88    3.93   0
  -7   2   4    8.92    2.48   0
   7  -2  -4    7.20    2.97   0
  -6   2   4  393.42    5.94   0
   6   2  -4  437.18    4.61   0
  -6  -2   4  404.06    7.16   0
   6  -2  -4  439.79    5.91   0
  -6  -2   4  453.59    5.44   0
   6  -2  -4  459.64    5.18   0
  -6   2   4  439.09    5.36   0
   6   2  -4  403.64    6.57   0
   5   2  -4  723.43    8.70   0
   5   2  -4  815.05    5.98   0
  -5   2   4  717.29    6.06   0
  -5   2   4  848.49    6.94   0
   5  -2  -4  826.96    7.37   0
  -5  -2   4  835.06    6.97   0
   5  -2  -4  855.03    6.74   0
  -5  -2   4  760.83    8.62   0
  -4  -2   4  156.44    5.32   0
   4  -2  -4  150.53    5.36   0
  -4   2   4  144.12    4.02   0
   4   2  -4  143.23    5.84   0
  -4   2   4  159.20    3.76   0
   4  -2  -4  159.81    3.62   0
  -4  -2   4  164.23    4.67   0
   4   2  -4  169.19    4.62   0
   3  -2  -4  196.17    4.98   0
   3   2  -4  173.03    5.85   0
  -3   2   4  182.24    4.20   0
  -3  -2   4  185.33    4.05   0
  -3   2   4  192.78    5.44   0
  -3  -2   4  186.86    5.54   0
   3   2  -4  183.87    4.01   0
   3  -2  -4  176.97    5.77   0
   2  -2  -4  200.70    5.64   0
   2   2  -4  190.73    5.53   0
  -2  -2   4  195.26    5.35   0
  -2   2   4  199.87    5.86   0
   2   2  -4  190.17    4.13   0
   2  -2  -4  181.94    4.54   0
  -2  -2   4  192.38    5.07   0
  -2   2   4  202.18    5.39   0
  -1   2   4  464.75    5.50   0
   1   2  -4  486.55    6.65   0
  -1  -2   4  451.06    5.31   0
   1  -2  -4  480.31    6.59   0
   1  -2  -4  471.24    7.67   0
   1   2  -4  487.66    6.35   0
  -1   2   4  475.48    7.54   0
  -1  -2   4  448.39    5.78   0
   0  -2  -4 1216.89    7.94   0
   0   2   4 1119.11   10.87   0
   0   2   4 1266.91    8.56   0
   0  -2  -4 1162.58   11.10   0
   0  -2   4 1199.80    8.27   0
   0   2  -4 1284.67    8.87   0
   0   2  -4 1235.01    8.33   0
  -1  -2  -4  281.84    6.26   0
  -1  -2  -4  314.46    4.58   0
  -1   2  -4  292.13    4.40   0
  -1   2  -4  291.04    4.35   0
  -1   2  -4  342.92    5.33   0
   1  -2   4  291.36    5.04   0
   1   2   4  274.55    6.14   0
   1   2   4  328.43    5.31   0
   2  -2   4    7.49    2.40   0
   2   2   4    5.71    3.55   0
  -2   2  -4    7.58    2.39   0
  -2  -2  -4    7.86    3.56   0
  -2   2  -4    7.86    3.43   0
   2   2   4   10.59    3.50   0
  -2  -2  -4    6.30    3.61   0
  -2   2  -4    7.01    3.43   0
  -3  -2  -4  348.83    5.10   0
   3   2   4  356.25    5.11   0
   3   2   4  310.06    5.24   0
  -3   2  -4  351.39    4.76   0
   3  -2   4  328.59    4.73   0
  -3   2  -4  319.32    4.00   0
  -3   2  -4  321.82    4.88   0
  -3  -2  -4  275.50    5.14   0
  -4  -2  -4    0.15    2.90   0
  -4   2  -4    0.59    3.07   0
  -4  -2  -4   -4.32    3.21   0
   4  -2   4    1.22    2.15   0
   4   2   4    2.04    2.96   0
  -4   2  -4    1.56    3.27   0
  -4   2  -4    1.55    2.17   0
  -5   2  -4    5.13    2.85   0
  -5  -2  -4    4.31    2.85   0
   5  -2   4    8.58    2.89   0
  -5  -2  -4   10.60    3.12   0
  -5  -2  -4    6.78    3.16   0
  -5   2  -4    3.10    3.05   0
  -6   2  -4   59.38    3.12   0
  -6  -2  -4   53.31    3.28   0
  -6   2  -4   55.94    3.49   0
  -6  -2  -4   51.50    3.28   0
   6  -2   4   43.86    2.28   0
  -6  -2  -4   46.46    3.39   0
  -6  -2  -4   57.25    3.29   0
  -7   2  -4    7.91    2.93   0
  -7   2  -4    7.74    3.34   0
   7  -2   4    5.56    2.07   0
  -7  -2  -4    8.54    2.93   0
  -7  -2  -4    7.78    2.90   0
  -7  -2  -4    7.90    2.82   0
  -7  -2  -4    5.43    2.12   0
  -8  -2  -4   18.61    3.04   0
  -8  -2  -4   14.91    2.93   0
  -8   2  -4    9.28    2.33   0
  -8  -2  -4   16.01    3.15   0
  -8   2  -4   15.77    2.96   0
  -8   2  -4   14.75    2.23   0
  -8  -2  -4   12.79    2.22   0
  -9   2  -4  130.71    3.01   0
  -9  -2  -4  133.87    3.77   0
  -9   2  -4  153.17    3.89   0
  -9  -2  -4  151.07    3.90   0
  -9   2  -4  149.45    3.15   0
  -9  -2  -4  134.50    3.96   0
  -9   2  -4  151.92    4.02   0
  -9  -2  -4  157.57    3.96   0
 -10  -2  -4    5.50    3.18   0
 -10  -2  -4    4.46    3.03   0
 -10   2  -4    3.55    2.22   0
 -10  -2  -4   -1.39    3.14   0
 -10   2  -4   -2.23    3.41   0
 -10   2  -4    1.12    3.03   0
 -10   2  -4    1.19    2.11   0
 -10  -2  -4    1.08    3.06   0
 -11   2  -4    1.90    3.23   0
 -11  -2  -4   -1.52    2.29   0
 -11   2  -4    1.03    3.20   0
 -11   2  -4   -0.41    3.50   0
 -11  -2  -4    1.96    3.29   0
 -11   2  -4    0.69    3.32   0
 -11  -2  -4    2.89    3.13   0
 -11  -2  -4   -0.72    3.30   0
 -12   2  -4   -1.19    3.38   0
 -12  -2  -4    3.32    2.41   0
 -12   2  -4    9.64    3.58   0
 -12   2  -4    6.97    3.28   0
 -12  -2  -4    4.35    3.49   0
 -12   2  -4    6.32    2.40   0
 -12  -2  -4    7.73    3.43   0
 -12  -2  -4    5.61    2.55   0
 -14   3   4    9.72    3.78   0
 -14   3   4    5.96    3.30   0
 -14  -3   4    3.98    3.83   0
 -14  -3   4    6.22    2.45   0
  14  -3  -4    5.90    3.59   0
 -14  -3   4    5.80    3.53   0
 -14   3   4    3.37    3.40   0
 -13   3   4    9.28    3.63   0
 -13   3   4   10.69    3.02   0
  13  -3  -4   15.87    3.54   0
 -13   3   4   13.37    3.32   0
 -13  -3   4   15.71    4.70   0
  13   3  -4   11.15    4.16   0
 -13  -3   4    8.12    2.56   0
  12  -3  -4   90.11    3.83   0
  12   3  -4   79.61    4.60   0
 -12   3   4   81.84    3.63   0
 -12   3   4   67.12    4.07   0
 -12  -3   4   83.82    3.72   0
  12   3  -4   88.03    3.53   0
 -12   3   4   76.57    3.40   0
 -12  -3   4   67.56    4.32   0
 -11   3   4   24.22    2.69   0
 -11   3   4   30.71    3.38   0
 -11   3   4   25.29    2.37   0
  11  -3  -4   26.70    3.45   0
 -11  -3   4   30.99    2.46   0
 -11  -3   4   24.15    4.87   0
  11   3  -4   30.69    3.22   0
  11   3  -4   30.04    4.21   0
 -10   3   4    9.94    2.65   0
 -10   3   4   10.39    2.93   0
 -10  -3   4    9.14    4.93   0
  10   3  -4    9.90    3.26   0
 -10  -3   4   11.55    3.48   0
 -10   3   4   10.70    3.12   0
  10  -3  -4   14.59    3.49   0
  10   3  -4   11.08    2.25   0
  -9   3   4    9.42    4.08   0
   9   3  -4    3.42    3.20   0
  -9   3   4    7.15    3.12   0
   9   3  -4    4.07    4.02   0
  -9  -3   4    4.21    3.90   0
   9  -3  -4   10.55    3.71   0
  -9  -3   4    5.78    2.45   0
   8   3  -4  156.42    5.40   0
   8   3  -4  171.24    3.98   0
  -8   3   4  159.96    3.88   0
  -8   3   4  148.97    4.65   0
  -8  -3   4  153.29    5.94   0
   8  -3  -4  175.93    4.46   0
  -8  -3   4  152.14    3.28   0
   7   3  -4  741.30    5.91   0
  -7   3   4  721.00    5.81   0
   7  -3  -4  725.89    5.60   0
  -7  -3   4  628.26    8.60   0
   7   3  -4  648.39    8.46   0
   7  -3  -4  670.27    5.29   0
  -7  -3   4  700.64    5.95   0
  -7   3   4  629.12    6.29   0
  -6  -3   4  392.39    5.19   0
   6   3  -4  426.54    5.27   0
  -6   3   4  355.94    5.64   0
   6  -3  -4  364.90    4.58   0
   6  -3  -4  398.64    4.85   0
   6   3  -4  361.89    7.65   0
  -6  -3   4  360.54    7.38   0
  -6   3   4  395.34    5.05   0
   5   3  -4  453.99    8.71   0
  -5   3   4  490.16    5.74   0
   5  -3  -4  452.65    4.73   0
  -5  -3   4  482.67    5.79   0
   5   3  -4  479.01    4.95   0
  -5   3   4  433.39    4.88   0
  -5  -3   4  474.56    8.15   0
   5  -3  -4  465.67    4.97   0
   4  -3  -4  104.96    4.94   0
  -4   3   4   97.67    4.73   0
   4   3  -4  107.82    4.36   0
  -4   3   4  114.42    4.29   0
   4  -3  -4  105.61    3.99   0
  -4  -3   4  106.63    4.29   0
  -4  -3   4  104.24    5.27   0
   4   3  -4   94.51    6.29   0
  -3   3   4  391.76    6.07   0
  -3  -3   4  350.89    6.74   0
   3  -3  -4  352.62    5.92   0
   3  -3  -4  384.84    5.81   0
  -3   3   4  348.26    4.78   0
   3   3  -4  367.50    4.69   0
  -3  -3   4  390.95    5.54   0
   3   3  -4  354.43    7.00   0
   2   3  -4  258.00    5.15   0
  -2  -3   4  273.82    6.59   0
  -2   3   4  259.39    5.97   0
  -2  -3   4  267.33    5.23   0
   2  -3  -4  271.67    5.75   0
  -2   3   4  254.90    5.46   0
   2   3  -4  269.90    6.62   0
   2  -3  -4  263.25    5.81   0
   1  -3  -4  319.43    5.88   0
  -1   3   4  328.45    5.65   0
  -1   3   4  330.39    7.68   0
   1   3  -4  317.24    5.66   0
   1   3  -4  327.94    5.70   0
  -1  -3   4  329.36    5.26   0
   1  -3  -4  335.31    7.75   0
   1   3  -4  310.44    4.53   0
   0   3   4   16.91    2.81   0
   0  -3  -4   15.88    5.55   0
   0   3  -4   17.40    3.58   0
   0  -3  -4   17.25    4.25   0
   0   3  -4   17.69    3.82   0
   0   3  -4   14.32    3.66   0
   0   3   4   15.30    5.03   0
   0  -3   4   15.43    3.71   0
  -1  -3  -4  538.88    6.10   0
  -1   3  -4  525.53    5.89   0
   1   3   4  435.65    8.36   0
   1   3   4  555.95    6.02   0
  -1  -3  -4  513.26    9.02   0
  -1   3  -4  527.17    5.64   0
  -1   3  -4  519.38    5.24   0
   1  -3   4  519.16    5.65   0
   2  -3   4  500.39    5.32   0
   2   3   4  379.64    6.67   0
   2   3   4  528.45    5.25   0
  -2  -3  -4  537.28    5.96   0
  -2  -3  -4  488.02    7.93   0
  -2   3  -4  538.43    5.75   0
  -2   3  -4  523.23    5.41   0
   3   3   4  250.58    4.58   0
   3  -3   4  224.45    4.13   0
   3   3   4  218.45    4.92   0
  -3   3  -4  229.77    4.53   0
  -3  -3  -4  249.72    4.60   0
  -3  -3  -4  201.76    4.92   0
   3  -3   4  219.66    3.42   0
  -3   3  -4  233.62    4.11   0
  -4  -3  -4   11.47    2.82   0
  -4   3  -4   13.52    2.32   0
   4  -3   4   13.43    2.01   0
   4   3   4   12.48    3.16   0
   4  -3   4   14.13    2.12   0
  -4   3  -4   11.18    2.04   0
  -4  -3  -4   10.10    2.35   0
  -5  -3  -4    9.47    3.08   0
   5  -3   4   15.33    2.77   0
  -5  -3  -4    9.90    2.87   0
  -5  -3  -4    8.51    2.81   0
  -5   3  -4   11.27    2.25   0
   5  -3   4   10.96    1.95   0
  -5  -3  -4   10.64    2.18   0
  -5   3  -4   13.69    2.82   0
  -6   3  -4   11.78    2.89   0
  -6  -3  -4    9.79    3.00   0
   6  -3   4    8.86    2.94   0
   6  -3   4   16.58    2.97   0
  -6  -3  -4    8.83    3.03   0
  -6  -3  -4   11.74    2.96   0
  -6   3  -4   11.74    3.35   0
  -6  -3  -4    9.30    2.91   0
  -7  -3  -4    6.28    2.79   0
  -7  -3  -4    7.93    2.91   0
   7  -3   4    4.33    2.87   0
   7  -3   4    5.04    2.07   0
  -7  -3  -4    7.46    3.05   0
  -7   3  -4    5.18    3.38   0
  -7  -3  -4    6.24    2.97   0
  -7   3  -4    6.06    2.11   0
  -8   3  -4   35.49    2.28   0
  -8  -3  -4   32.36    3.11   0
  -8   3  -4   35.20    2.58   0
  -8  -3  -4   41.11    3.22   0
   8  -3   4   41.07    2.99   0
   8  -3   4   33.04    2.31   0
  -8  -3  -4   37.30    3.23   0
  -8  -3  -4   39.54    3.36   0
  -9   3  -4  138.82    3.74   0
  -9  -3  -4  148.95    3.82   0
  -9  -3  -4  150.62    4.02   0
  -9   3  -4  149.35    2.99   0
  -9   3  -4  133.84    3.16   0
  -9  -3  -4  142.92    3.87   0
  -9  -3  -4  162.54    3.97   0
 -10   3  -4    3.53    2.89   0
 -10  -3  -4   -0.82    3.02   0
 -10  -3  -4    4.70    3.17   0
 -10  -3  -4    4.94    3.13   0
 -10   3  -4    2.21    3.34   0
 -10   3  -4   -2.13    2.18   0
 -10  -3  -4   -3.58    3.12   0
 -11  -3  -4    1.64    3.29   0
 -11   3  -4   -3.36    2.29   0
 -11  -3  -4    1.48    3.12   0
 -11  -3  -4    0.00    3.31   0
 -11  -3  -4   -3.92    3.16   0
 -11   3  -4    0.79    2.22   0
 -11   3  -4   -0.18    3.45   0
 -11   3  -4    1.55    3.26   0
 -12  -3  -4    2.36    2.35   0
 -12   3  -4    2.13    2.34   0
 -12  -3  -4    1.88    3.36   0
 -12  -3  -4    0.08    3.26   0
 -12   3  -4   -0.77    3.41   0
 -12  -3  -4   -0.66    3.53   0
 -12   3  -4    2.09    3.55   0
 -12   3  -4    1.14    3.33   0
 -14   4   4    1.94    2.67   0
 -14   4   4   -0.31    3.34   0
  14  -4  -4    3.66    3.56   0
 -14   4   4    4.79    3.48   0
 -14  -4   4   -0.86    4.77   0
 -14  -4   4    5.60    4.44   0
 -14  -4   4    2.59    2.43   0
 -14  -4   4    2.34    2.33   0
 -13   4   4    1.14    3.57   0
 -13   4   4    2.25    3.15   0
 -13  -4   4    0.32    4.20   0
  13  -4  -4    9.33    3.46   0
 -13   4   4    3.84    2.32   0
  13   4  -4    0.49    3.37   0
 -13  -4   4   -0.34    3.51   0
 -13  -4   4    2.53    4.67   0
  12  -4  -4    3.01    3.34   0
 -12   4   4    8.62    3.80   0
 -12   4   4    4.80    2.95   0
 -12  -4   4   -2.99    4.67   0
  12   4  -4    6.86    3.35   0
 -12  -4   4    3.46    2.48   0
 -12   4   4    6.17    3.23   0
 -11   4   4   83.31    3.63   0
 -11   4   4   64.50    4.07   0
 -11   4   4   65.50    3.52   0
 -11  -4   4   65.25    5.09   0
  11   4  -4   67.57    4.46   0
  11   4  -4   75.20    3.67   0
  11  -4  -4   81.74    3.87   0
 -11  -4   4   71.76    3.74   0
 -10   4   4    1.22    3.77   0
 -10  -4   4    4.13    4.51   0
 -10   4   4    4.95    2.13   0
  10   4  -4    5.65    3.91   0
 -10  -4   4    5.53    3.38   0
  10  -4  -4    2.04    3.39   0
  10   4  -4    5.27    3.20   0
 -10   4   4    4.03    3.14   0
  -9   4   4    3.21    2.84   0
  -9   4   4    5.28    2.16   0
  -9  -4   4    1.46    2.29   0
   9   4  -4    4.09    3.82   0
  -9  -4   4    6.36    4.32   0
  -9   4   4    6.26    3.23   0
   9  -4  -4    4.36    3.73   0
   9   4  -4    5.94    2.15   0
  -8   4   4  115.66    3.59   0
  -8  -4   4  111.24    3.93   0
   8   4  -4  128.59    3.86   0
   8   4  -4   97.70    4.84   0
   8  -4  -4  126.72    4.31   0
  -8  -4   4  111.23    6.06   0
  -8   4   4  100.93    3.38   0
  -8   4   4  121.68    3.82   0
  -7   4   4   -4.31    3.99   0
   7   4  -4    1.22    4.75   0
  -7   4   4    2.45    2.24   0
   7   4  -4    1.95    3.27   0
   7  -4  -4    6.65    3.89   0
  -7  -4   4    3.92    3.30   0
  -7  -4   4    2.10    5.02   0
  -6   4   4  207.25    5.01   0
  -6   4   4  242.37    4.40   0
   6   4  -4  254.05    4.60   0
  -6  -4   4  227.63    8.04   0
   6   4  -4  207.20    8.38   0
   6  -4  -4  231.04    3.96   0
  -6  -4   4  240.59    4.56   0
   5  -4  -4   -0.73    2.93   0
   5   4  -4    2.29    3.71   0
  -5  -4   4    0.90    5.15   0
  -5   4   4    1.07    3.95   0
  -5  -4   4   -0.96    2.54   0
   5  -4  -4    0.52    3.09   0
  -5   4   4    0.90    3.51   0
   5   4  -4    0.44    6.53   0
   4  -4  -4  108.99    3.98   0
  -4   4   4  111.62    4.10   0
   4   4  -4   96.16    6.89   0
   4   4  -4  114.31    4.30   0
   4  -4  -4  110.60    4.80   0
  -4  -4   4  108.60    4.28   0
  -4   4   4  104.27    4.64   0
  -3   4   4 1416.00    8.59   0
   3  -4  -4 1488.61    9.59   0
   3  -4  -4 1352.68    7.58   0
   3   4  -4 1467.46   12.99   0
   3   4  -4 1361.59   12.60   0
   3   4  -4 1474.45    7.99   0
  -3   4   4 1574.27   10.02   0
  -3  -4   4 1553.02    8.74   0
  -2   4   4    3.40    4.18   0
   2   4  -4    3.81    4.49   0
   2  -4  -4    1.80    4.47   0
   2  -4  -4    0.95    4.37   0
   2   4  -4    3.33    3.63   0
  -2   4   4    0.27    3.02   0
   2   4  -4    1.37    3.93   0
  -2  -4   4    1.54    3.77   0
   1   4  -4  181.05    4.70   0
   1  -4  -4  179.28    6.09   0
   1   4  -4  166.98    3.66   0
   1  -4  -4  174.35    5.14   0
   1   4  -4  170.78    4.77   0
  -1  -4   4  167.65    3.62   0
  -1   4   4  176.92    6.36   0
  -1   4   4  170.81    3.80   0
   0   4   4  512.98    6.02   0
   0   4  -4  508.19    6.03   0
   0   4  -4  500.61    6.07   0
   0  -4  -4  502.74   11.23   0
   0  -4  -4  489.98    6.20   0
   0   4  -4  508.19    5.64   0
   0   4   4  423.55   10.03   0
   0  -4   4  493.41    5.62   0
  -1   4  -4    4.89    3.67   0
   1   4   4    4.19    5.52   0
   1   4   4    1.18    3.61   0
  -1  -4  -4    4.39    6.37   0
  -1  -4  -4    6.20    3.84   0
  -1   4  -4    5.31    3.37   0
   1  -4   4    2.61    3.23   0
   2  -4   4   12.39    2.26   0
   2  -4   4   18.51    2.54   0
  -2  -4  -4   16.14    4.65   0
  -2   4  -4   16.82    3.79   0
  -2  -4  -4   17.87    4.75   0
  -2   4  -4   14.76    2.29   0
   2   4   4   20.94    3.36   0
  -2  -4  -4   17.42    3.58   0
   3  -4   4   75.62    3.17   0
   3   4   4   81.44    3.65   0
   3  -4   4   77.27    3.56   0
  -3  -4  -4   79.00    3.76   0
  -3   4  -4   70.74    3.82   0
  -3  -4  -4   75.79    4.68   0
  -3  -4  -4   69.63    4.60   0
  -3   4  -4   75.30    3.24   0
   4   4   4  174.96    4.02   0
  -4   4  -4  165.05    3.22   0
   4  -4   4  174.56    3.53   0
  -4  -4  -4  163.15    4.59   0
   4  -4   4  172.14    3.81   0
  -4  -4  -4  151.65    3.20   0
  -4   4  -4  147.23    2.87   0
  -4  -4  -4  154.17    4.94   0
  -5  -4  -4   22.90    3.84   0
   5  -4   4   26.46    2.89   0
  -5  -4  -4   23.58    3.36   0
   5  -4   4   25.95    3.03   0
  -5   4  -4   17.25    3.38   0
  -5  -4  -4   24.33    3.15   0
  -5   4  -4   19.50    2.11   0
  -6  -4  -4    2.10    3.63   0
  -6   4  -4    0.81    2.34   0
  -6  -4  -4    1.33    2.93   0
  -6  -4  -4    0.78    3.84   0
  -6  -4  -4   -0.10    2.88   0
   6  -4   4   -0.37    2.01   0
   6  -4   4   -1.72    2.85   0
  -6   4  -4   -0.19    2.91   0
  -7   4  -4   52.36    2.30   0
  -7  -4  -4   48.84    3.25   0
   7  -4   4   59.83    3.15   0
  -7  -4  -4   53.60    3.52   0
  -7   4  -4   52.27    3.42   0
  -7  -4  -4   50.03    3.22   0
   7  -4   4   55.19    3.06   0
  -7  -4  -4   57.50    3.33   0
  -8  -4  -4   -1.36    2.95   0
   8  -4   4    2.25    2.99   0
  -8  -4  -4   -2.05    3.03   0
  -8  -4  -4   -0.73    3.10   0
   8  -4   4   -2.87    2.98   0
  -8  -4  -4    0.56    3.05   0
  -8   4  -4   -0.32    2.34   0
  -8   4  -4    3.43    2.08   0
  -9   4  -4    7.83    3.15   0
  -9  -4  -4    4.51    3.14   0
   9  -4   4   10.14    3.01   0
  -9  -4  -4    6.12    3.19   0
  -9   4  -4    1.33    3.38   0
  -9  -4  -4    8.05    3.17   0
  -9  -4  -4    7.61    3.23   0
 -10  -4  -4    6.96    2.99   0
 -10  -4  -4    4.35    3.36   0
 -10  -4  -4    1.59    3.32   0
  10  -4   4    4.01    2.20   0
 -10   4  -4    3.32    3.12   0
 -10   4  -4    8.43    3.07   0
 -10   4  -4    1.72    2.39   0
 -10  -4  -4    7.90    3.13   0
 -11   4  -4    0.09    3.30   0
 -11   4  -4    5.05    3.53   0
 -11  -4  -4   -0.19    3.24   0
 -11   4  -4    1.75    3.27   0
 -11  -4  -4   -1.24    3.37   0
 -11  -4  -4    0.17    3.15   0
 -11  -4  -4   -0.24    3.30   0
 -12  -4  -4    3.03    3.47   0
 -12  -4  -4    8.84    3.46   0
 -12   4  -4   11.04    3.83   0
 -12  -4  -4    3.35    3.67   0
 -12   4  -4    4.32    2.52   0
 -12   4  -4    4.58    3.55   0
 -12   4  -4   12.28    3.47   0
 -12  -4  -4    9.34    3.65   0
 -14   5   4    3.90    3.48   0
 -14   5   4    6.72    3.72   0
 -14   5   4    3.20    2.52   0
  14  -5  -4    3.87    3.59   0
 -14  -5   4    2.19    4.75   0
 -14  -5   4    4.48    4.51   0
 -14  -5   4    6.01    2.78   0
 -13  -5   4    5.11    5.26   0
 -13   5   4    5.88    3.06   0
 -13  -5   4    5.71    2.43   0
 -13   5   4    5.34    3.67   0
 -13   5   4    5.44    3.35   0
  13  -5  -4    5.25    3.57   0
  13   5  -4    4.69    3.35   0
 -13  -5   4    3.61    4.93   0
  12  -5  -4   75.94    3.84   0
 -12  -5   4   74.09    5.45   0
 -12   5   4   60.34    3.98   0
 -12   5   4   65.59    3.65   0
 -12   5   4   70.55    3.75   0
  12   5  -4   77.35    2.92   0
 -12  -5   4   66.21    3.92   0
 -12  -5   4   65.81    5.84   0
  11  -5  -4    2.53    3.51   0
 -11   5   4   -1.36    2.63   0
 -11   5   4    6.84    2.99   0
 -11  -5   4    1.76    4.41   0
 -11   5   4    2.02    2.25   0
 -11  -5   4    0.63    5.05   0
 -11  -5   4   -2.82    3.28   0
  11   5  -4    0.65    3.25   0
  10  -5  -4   12.92    3.56   0
 -10   5   4    4.44    3.83   0
 -10   5   4    5.71    2.21   0
 -10   5   4   12.29    3.25   0
  10   5  -4    4.82    3.30   0
 -10  -5   4    7.63    5.17   0
 -10  -5   4    7.98    3.40   0
 -10  -5   4    6.64    5.40   0
  -9  -5   4   75.55    7.10   0
  -9   5   4   74.25    4.17   0
  -9   5   4   84.94    3.36   0
   9  -5  -4   84.47    3.94   0
  -9   5   4   74.93    2.67   0
  -9  -5   4   76.50    7.16   0
   9   5  -4   88.96    3.58   0
  -9  -5   4   80.51    3.71   0
  -8   5   4    1.48    3.90   0
  -8   5   4    3.81    3.01   0
  -8   5   4    6.26    3.20   0
   8   5  -4    1.74    3.05   0
  -8  -5   4    4.86    3.39   0
   8  -5  -4    7.81    2.56   0
   7   5  -4   11.86    3.30   0
  -7   5   4    7.60    4.01   0
  -7   5   4    6.87    2.26   0
  -7   5   4    4.63    2.09   0
  -7  -5   4    6.44    3.47   0
   7  -5  -4    6.97    3.86   0
  -6   5   4    8.99    3.29   0
  -6   5   4    1.53    3.91   0
  -6   5   4    7.12    3.08   0
   6   5  -4    5.64    3.57   0
  -6  -5   4    7.78    3.40   0
   6  -5  -4   -2.88    3.73   0
  -5   5   4   56.77    3.35   0
  -5  -5   4   59.88    3.82   0
  -5   5   4   52.25    3.05   0
   5   5  -4   62.41    3.91   0
   5  -5  -4   54.24    3.01   0
  -5   5   4   58.01    2.74   0
   4   5  -4   17.60    7.37   0
   4  -5  -4   28.46    3.27   0
  -4   5   4   16.79    3.02   0
   4   5  -4   22.53    3.88   0
  -4   5   4   19.56    3.58   0
  -4   5   4   18.71    3.91   0
   4   5  -4   20.82    7.65   0
  -4  -5   4   20.54    2.71   0
  -3   5   4  528.36    6.68   0
   3   5  -4  533.46    9.35   0
  -3   5   4  541.02    6.28   0
  -3   5   4  563.18    6.67   0
   3   5  -4  524.05    8.54   0
   3   5  -4  527.82    5.24   0
  -3  -5   4  545.86    5.95   0
   3  -5  -4  544.31    6.27   0
   2   5  -4  832.65    8.49   0
   2  -5  -4  857.57    7.30   0
   2   5  -4  844.58    6.21   0
  -2   5   4  863.56    8.82   0
  -2   5   4  857.27    7.17   0
  -2   5   4  927.74    9.62   0
  -2  -5   4  910.67    6.98   0
   2   5  -4  917.57    9.20   0
   1   5  -4  200.55    4.58   0
  -1   5   4  175.68    6.28   0
   1  -5  -4  194.46    5.39   0
   1   5  -4  205.64    4.68   0
   1   5  -4  202.28    4.91   0
  -1   5   4  202.71    7.21   0
  -1   5   4  200.22    4.94   0
  -1  -5   4  195.46    4.40   0
   0   5   4  313.03    4.38   0
   0  -5  -4  304.10    5.67   0
   0   5  -4  285.73    4.05   0
   0   5  -4  315.08    5.28   0
   0  -5   4  311.26    4.82   0
  -1   5  -4  360.76    4.82   0
   1   5   4  383.81    5.32   0
   1  -5   4  358.22    5.01   0
  -1   5  -4  388.01    5.31   0
  -1  -5  -4  364.25    5.59   0
   1  -5   4  377.25    4.79   0
   2  -5   4  118.11    2.86   0
   2   5   4  130.23    4.01   0
   2  -5   4  129.28    3.98   0
  -2  -5  -4  120.95    4.28   0
  -2   5  -4  118.33    2.96   0
  -2   5  -4  126.92    4.27   0
   3  -5   4  169.87    3.07   0
   3  -5   4  187.43    3.99   0
   3   5   4  195.18    4.21   0
  -3   5  -4  187.02    4.30   0
  -3  -5  -4  167.09    7.29   0
  -3   5  -4  184.18    3.91   0
  -3  -5  -4  179.76    4.33   0
  -3  -5  -4  194.80    7.98   0
  -4  -5  -4   24.81    3.29   0
  -4   5  -4   26.30    2.99   0
   4  -5   4   27.30    2.82   0
   4   5   4   28.22    3.10   0
  -4  -5  -4   30.36    4.44   0
   4  -5   4   28.49    2.99   0
  -4   5  -4   26.04    2.53   0
  -4  -5  -4   26.65    4.62   0
  -5  -5  -4   17.79    3.04   0
  -5   5  -4   20.62    2.52   0
  -5  -5  -4   21.93    3.17   0
   5   5   4   22.26    2.99   0
   5  -5   4   17.63    2.10   0
   5  -5   4   21.59    3.09   0
  -5  -5  -4   19.78    3.42   0
  -5   5  -4   13.61    2.16   0
  -6  -5  -4   49.29    3.28   0
   6  -5   4   49.83    2.23   0
  -6  -5  -4   39.55    3.30   0
   6  -5   4   41.97    2.25   0
  -6  -5  -4   48.03    3.59   0
  -6  -5  -4   48.46    3.43   0
  -6   5  -4   45.73    2.59   0
  -6   5  -4   45.50    3.01   0
  -7  -5  -4    0.27    2.99   0
   7  -5   4   -0.16    2.83   0
  -7  -5  -4   -0.58    3.29   0
  -7  -5  -4    0.68    3.07   0
   7  -5   4   -4.96    2.88   0
  -7   5  -4    4.60    2.37   0
  -7  -5  -4    2.20    3.16   0
  -7   5  -4    3.97    2.86   0
  -8  -5  -4    3.02    3.22   0
  -8   5  -4    6.59    3.35   0
  -8  -5  -4    2.49    3.14   0
   8  -5   4    0.82    2.91   0
  -8  -5  -4    2.52    3.16   0
  -8  -5  -4    1.86    3.44   0
   8  -5   4    3.28    2.99   0
  -8   5  -4    2.31    2.12   0
  -9   5  -4    4.00    2.87   0
  -9  -5  -4    1.59    3.14   0
  -9  -5  -4    3.37    3.32   0
  -9  -5  -4    1.25    3.19   0
  -9  -5  -4    2.59    3.14   0
   9  -5   4    2.35    2.12   0
  -9   5  -4    8.34    3.30   0
 -10   5  -4   -0.08    2.99   0
 -10  -5  -4   -0.99    3.83   0
 -10  -5  -4    0.92    3.28   0
 -10  -5  -4   -1.74    4.06   0
 -10  -5  -4   -3.01    3.93   0
 -10   5  -4    5.82    3.32   0
  10  -5   4    7.29    3.17   0
 -10   5  -4    1.87    3.10   0
 -11  -5  -4   -1.74    3.45   0
 -11  -5  -4    2.77    3.37   0
 -11   5  -4    1.27    2.56   0
  11  -5   4   -2.70    2.30   0
 -11   5  -4    3.46    3.14   0
 -11   5  -4    0.82    3.21   0
 -11  -5  -4    0.99    3.46   0
 -11  -5  -4    1.75    3.57   0
 -12  -5  -4   15.27    4.38   0
 -13   6   4    2.11    3.36   0
 -13   6   4    5.44    3.74   0
 -13   6   4   -3.49    3.49   0
  13  -6  -4    3.74    3.37   0
 -13  -6   4    3.57    3.56   0
  13   6  -4    3.00    3.53   0
 -12   6   4   16.67    2.47   0
 -12   6   4   13.25    3.90   0
 -12   6   4   16.46    2.56   0
  12   6  -4   18.82    2.60   0
 -12  -6   4   19.46    3.60   0
  12  -6  -4   20.30    2.69   0
 -11   6   4    7.54    3.19   0
 -11   6   4    6.20    2.70   0
 -11   6   4   10.58    3.25   0
 -11  -6   4   13.85    3.21   0
  11  -6  -4    5.93    3.34   0
  11   6  -4    8.25    3.23   0
 -10   6   4   10.26    2.28   0
 -10   6   4    7.01    3.79   0
 -10   6   4   14.84    3.38   0
  10  -6  -4   11.58    3.61   0
 -10  -6   4   14.90    3.60   0
  10   6  -4   15.76    3.22   0
  -9   6   4    6.64    3.82   0
  -9   6   4    1.87    3.05   0
   9  -6  -4    1.96    3.50   0
   9   6  -4   -0.01    3.27   0
  -9   6   4    1.18    3.17   0
  -9  -6   4    1.81    3.41   0
  -8   6   4    5.11    2.98   0
  -8   6   4   -1.84    2.64   0
   8   6  -4    2.97    3.21   0
  -8   6   4    0.65    3.19   0
  -8  -6   4    2.62    3.25   0
   8  -6  -4    1.53    3.52   0
  -7   6   4    5.28    2.90   0
  -7   6   4    6.20    3.88   0
  -7   6   4    5.55    3.15   0
  -7  -6   4    5.63    3.14   0
   7   6  -4    1.51    3.18   0
   7  -6  -4    0.79    3.66   0
  -6   6   4   54.74    2.42   0
  -6  -6   4   70.10    3.67   0
  -6   6   4   67.90    4.19   0
   6   6  -4   75.02    3.80   0
  -6   6   4   70.24    3.50   0
   6  -6  -4   65.60    3.07   0
   5  -6  -4    7.03    2.77   0
  -5   6   4    9.71    3.96   0
  -5   6   4    5.81    2.85   0
   5   6  -4    6.86    3.41   0
  -5  -6   4    4.23    3.25   0
  -5   6   4    4.42    3.18   0
   4   6  -4    3.84    3.65   0
  -4   6   4   -0.17    2.76   0
  -4   6   4    1.08    3.03   0
  -4   6   4    0.34    4.11   0
  -4  -6   4    1.96    3.35   0
   4  -6  -4   -1.19    2.94   0
   3   6  -4  460.04    5.75   0
   3  -6  -4  468.59    5.97   0
   3   6  -4  469.92    8.76   0
  -3   6   4  412.40    5.80   0
  -3   6   4  489.12    6.95   0
  -3   6   4  457.30    5.91   0
   3   6  -4  420.42    8.48   0
  -3  -6   4  443.57    5.58   0
   2   6  -4 1372.76   10.27   0
   2  -6  -4 1416.18    8.57   0
  -2   6   4 1358.77   10.91   0
  -2   6   4 1435.00    8.59   0
  -2   6   4 1514.28   12.01   0
   2   6  -4 1467.61    8.45   0
  -2  -6   4 1455.61    8.27   0
   2   6  -4 1442.86   11.22   0
  -1   6   4  334.34    7.94   0
   1  -6  -4  377.77    5.96   0
   1   6  -4  388.81    5.82   0
  -1   6   4  396.34    9.11   0
   1   6  -4  363.24    4.37   0
  -1   6   4  394.73    5.56   0
  -1  -6   4  372.20    5.06   0
   0   6  -4   12.91    2.44   0
   0   6  -4   13.43    3.57   0
   0  -6   4   12.83    3.06   0
   0  -6  -4   17.16    4.27   0
   0  -6   4   12.16    3.20   0
   0   6   4   11.19    3.66   0
   1  -6   4   41.95    3.39   0
   1   6   4   41.78    3.57   0
   1  -6   4   42.91    3.43   0
  -1   6  -4   42.76    3.94   0
  -1  -6  -4   41.89    4.25   0
  -1   6  -4   43.59    3.41   0
   2  -6   4   81.63    3.35   0
   2  -6   4   83.09    3.65   0
  -2  -6  -4   76.04    4.05   0
  -2   6  -4   77.62    4.09   0
   2   6   4   78.24    3.49   0
  -2   6  -4   78.14    2.63   0
  -3   6  -4   76.49    3.28   0
   3  -6   4   66.56    2.46   0
  -3   6  -4   77.95    3.88   0
   3  -6   4   82.02    3.37   0
  -3  -6  -4   72.33    3.90   0
   3   6   4   81.30    3.50   0
  -4  -6  -4   11.67    5.42   0
   4  -6   4   14.69    2.92   0
  -4  -6  -4    8.29    3.44   0
  -4   6  -4   15.41    3.64   0
   4   6   4   11.56    3.09   0
  -4  -6  -4   10.02    4.80   0
   4  -6   4   11.90    3.06   0
  -4   6  -4   13.25    3.04   0
   5  -6   4    2.04    1.96   0
   5   6   4    0.51    3.05   0
   5  -6   4    0.37    3.03   0
  -5  -6  -4   -0.17    4.64   0
  -5   6  -4   -0.22    3.57   0
  -5   6  -4   -0.10    2.84   0
  -5  -6  -4   -0.34    3.38   0
  -5  -6  -4    1.19    3.95   0
  -6  -6  -4    6.81    3.45   0
  -6   6  -4    5.13    2.84   0
  -6  -6  -4    8.07    3.32   0
  -6   6  -4   11.87    3.47   0
   6  -6   4   10.04    2.90   0
   6  -6   4    9.11    2.97   0
  -6  -6  -4    7.18    4.09   0
  -6  -6  -4    8.41    3.16   0
   7  -6   4    1.05    3.02   0
  -7  -6  -4    2.02    3.05   0
  -7   6  -4    0.52    2.96   0
  -7  -6  -4    1.56    3.84   0
   7  -6   4    6.90    2.91   0
  -7   6  -4    1.40    3.40   0
  -7  -6  -4    3.45    3.77   0
  -7  -6  -4    1.57    3.46   0
  -8  -6  -4   27.64    3.25   0
   8  -6   4   36.65    3.16   0
  -8  -6  -4   32.81    3.47   0
  -8  -6  -4   32.70    4.33   0
  -8  -6  -4   33.09    3.43   0
   8  -6   4   37.19    3.10   0
  -8   6  -4   36.86    3.42   0
  -8   6  -4   30.47    3.09   0
  -9  -6  -4    1.93    3.19   0
  -9  -6  -4    2.94    3.88   0
  -9  -6  -4    2.52    3.31   0
  -9  -6  -4    2.90    3.20   0
  -9   6  -4    2.47    3.36   0
   9  -6   4    4.03    3.15   0
  -9   6  -4    5.22    3.11   0
 -10  -6  -4    8.09    3.25   0
  10  -6   4    7.52    3.17   0
 -10  -6  -4    8.77    3.40   0
 -10   6  -4    6.58    2.22   0
 -10  -6  -4    6.55    3.44   0
 -10   6  -4    4.58    3.43   0
 -10  -6  -4    9.55    3.35   0
 -10   6  -4    5.65    3.05   0
  11  -6   4    1.17    3.41   0
 -11  -6  -4   -0.38    4.36   0
 -11  -6  -4   -2.75    3.73   0
 -11  -6  -4    1.77    3.50   0
 -11   6  -4    1.60    3.33   0
 -11   6  -4    1.27    3.60   0
 -11  -6  -4    0.22    3.43   0
 -11   6  -4    3.94    3.29   0
 -13   7   4   11.17    3.47   0
 -13   7   4    7.04    3.94   0
  13   7  -4   10.71    2.58   0
 -13   7   4    9.86    2.58   0
  13  -7  -4   16.38    3.77   0
 -13  -7   4   11.14    3.60   0
 -12   7   4   78.61    4.16   0
  12   7  -4   89.73    4.05   0
 -12   7   4   87.25    4.03   0
 -12   7   4   86.93    3.78   0
 -12  -7   4   86.76    4.02   0
  12  -7  -4   89.97    3.12   0
 -11   7   4   34.00    2.55   0
 -11   7   4   34.32    3.82   0
  11   7  -4   35.82    3.43   0
  11  -7  -4   37.18    3.72   0
 -11   7   4   37.38    2.64   0
 -11  -7   4   40.05    3.59   0
 -10   7   4    2.70    2.12   0
 -10   7   4    5.22    3.62   0
  10  -7  -4    4.22    2.30   0
 -10   7   4    0.80    3.14   0
 -10  -7   4    1.55    3.24   0
  10   7  -4    2.47    3.18   0
  -9   7   4   15.14    3.04   0
  -9   7   4   12.68    2.67   0
   9   7  -4   20.04    3.36   0
  -9   7   4   14.05    3.11   0
  -9  -7   4   16.31    3.42   0
   9  -7  -4   14.42    3.40   0
   8   7  -4    3.21    3.28   0
  -8   7   4    3.57    2.98   0
  -8   7   4    8.22    2.63   0
  -8  -7   4    5.28    3.28   0
   8  -7  -4    2.44    3.38   0
  -8   7   4    5.40    3.13   0
  -7   7   4   20.18    2.99   0
  -7   7   4   12.33    3.85   0
  -7   7   4   15.74    3.25   0
  -7  -7   4   19.58    3.30   0
   7   7  -4   18.57    3.30   0
   7  -7  -4   18.60    3.57   0
  -6  -7   4   26.39    3.25   0
  -6   7   4   25.80    2.87   0
  -6   7   4   20.75    4.08   0
   6   7  -4   27.50    3.40   0
  -6   7   4   26.84    3.20   0
   6  -7  -4   27.93    3.94   0
  -5   7   4    7.20    2.85   0
   5   7  -4    7.57    3.43   0
  -5   7   4    9.78    3.18   0
   5  -7  -4    6.08    3.89   0
  -5  -7   4   12.11    3.15   0
  -5   7   4    8.74    3.97   0
  -4   7   4   10.27    2.95   0
  -4   7   4    4.57    3.92   0
   4   7  -4    6.80    3.48   0
   4  -7  -4    9.21    4.07   0
  -4  -7   4    8.73    3.19   0
  -4   7   4    8.13    3.26   0
   3  -7  -4  104.33    3.46   0
  -3   7   4  100.88    3.27   0
  -3   7   4  103.91    4.47   0
  -3   7   4  117.30    4.24   0
   3   7  -4  116.61    4.00   0
   3   7  -4  103.95    5.11   0
  -3  -7   4  110.56    3.66   0
   3   7  -4  112.43    7.08   0
  -2   7   4   20.55    3.33   0
   2  -7  -4   27.86    4.41   0
   2   7  -4   26.80    4.15   0
  -2   7   4   24.75    4.07   0
  -2   7   4   27.61    4.64   0
  -2  -7   4   24.33    3.22   0
   2   7  -4   31.33    3.53   0
   2   7  -4   24.79    4.29   0
   1  -7  -4   21.46    4.36   0
   1   7  -4   19.72    3.46   0
  -1   7   4   21.36    3.86   0
   1   7  -4   17.18    3.67   0
  -1   7   4   13.87    4.64   0
  -1  -7   4   19.14    3.19   0
  -1  -7   4   16.49    3.04   0
  -1   7   4   16.10    6.03   0
   0  -7   4  140.90    3.85   0
   0  -7  -4  133.31    4.85   0
   0   7  -4  148.37    3.88   0
   0   7   4  153.29    4.16   0
   0  -7   4  141.47    3.69   0
   0   7  -4  142.52    4.57   0
   1  -7   4   95.96    3.40   0
   1  -7   4   99.38    3.56   0
   1   7   4  111.36    3.84   0
  -1  -7  -4   92.01    3.64   0
  -1   7  -4  107.43    3.56   0
  -1   7  -4  102.20    3.17   0
   2  -7   4   22.72    2.85   0
   2   7   4   26.38    3.32   0
  -2  -7  -4   18.84    3.89   0
  -2   7  -4   27.90    3.98   0
  -2   7  -4   25.13    3.13   0
   2  -7   4   17.60    2.40   0
   3  -7   4   97.54    3.39   0
   3  -7   4  102.97    3.61   0
  -3  -7  -4   90.56    4.27   0
  -3   7  -4   86.04    3.09   0
  -3   7  -4   99.36    3.46   0
   3   7   4   98.22    3.61   0
   4   7   4    0.42    3.78   0
  -4  -7  -4   -1.36    3.64   0
   4  -7   4   -0.35    3.05   0
  -4   7  -4   -2.63    3.72   0
   4  -7   4   -0.06    2.97   0
  -4   7  -4   -1.84    2.98   0
   5  -7   4    7.15    3.03   0
   5  -7   4    7.42    2.98   0
   5   7   4    7.06    3.70   0
  -5   7  -4   10.78    3.60   0
  -5  -7  -4    5.97    3.45   0
  -5  -7  -4    6.42    5.90   0
  -5  -7  -4    5.38    4.94   0
  -5   7  -4    4.41    2.16   0
   6  -7   4    6.83    3.03   0
   6  -7   4    7.84    2.15   0
  -6  -7  -4    3.63    4.73   0
  -6   7  -4    8.11    3.42   0
  -6  -7  -4    5.59    3.46   0
  -6   7  -4    2.62    3.05   0
  -6  -7  -4    4.59    3.81   0
  -7  -7  -4   46.99    4.13   0
   7  -7   4   56.71    3.28   0
  -7  -7  -4   49.31    3.53   0
  -7  -7  -4   60.74    5.23   0
  -7   7  -4   47.13    2.79   0
   7  -7   4   53.90    3.45   0
  -7  -7  -4   54.54    4.71   0
  -7   7  -4   51.49    2.49   0
  -8  -7  -4   12.18    3.44   0
  -8  -7  -4   12.75    3.95   0
   8  -7   4   17.88    3.05   0
  -8   7  -4   16.95    3.01   0
   8  -7   4   21.54    3.11   0
  -8  -7  -4   16.60    3.34   0
  -8  -7  -4   19.06    4.34   0
  -8   7  -4    8.38    3.43   0
  -9  -7  -4    1.61    3.25   0
  -9  -7  -4    2.89    3.46   0
   9  -7   4    2.89    2.16   0
  -9  -7  -4    4.86    3.44   0
   9  -7   4    2.61    3.10   0
  -9   7  -4    3.62    2.46   0
  -9  -7  -4    3.07    3.48   0
  -9   7  -4    2.35    2.18   0
 -10  -7  -4    2.83    3.37   0
 -10  -7  -4    1.36    4.35   0
 -10  -7  -4    8.06    4.40   0
 -10   7  -4    0.09    3.20   0
 -10   7  -4    0.64    3.10   0
 -10   7  -4    3.45    3.56   0
  10  -7   4    1.84    3.26   0
 -10  -7  -4   -0.08    3.52   0
 -11  -7  -4    1.18    3.66   0
 -11  -7  -4    4.17    3.64   0
 -11  -7  -4    0.75    3.51   0
  11  -7   4   -2.00    2.27   0
 -11   7  -4    5.27    3.33   0
 -11  -7  -4    1.25    3.65   0
 -11   7  -4   -1.62    3.62   0
 -11   7  -4    3.39    3.21   0
 -12  -8   4   -2.29    3.46   0
 -12   8   4    0.56    2.40   0
  12   8  -4    3.92    3.63   0
 -12   8   4   -3.10    3.82   0
 -12   8   4   -1.02    2.38   0
  12  -8  -4    7.91    3.69   0
 -11   8   4   11.51    2.33   0
 -11   8   4   12.42    3.59   0
  11   8  -4   17.54    3.46   0
 -11   8   4   18.45    3.38   0
  11  -8  -4   17.79    2.54   0
 -11  -8   4   17.86    3.44   0
  10   8  -4    2.36    2.26   0
 -10   8   4   -0.26    3.05   0
 -10   8   4   -0.28    2.54   0
 -10  -8   4    2.05    3.35   0
  10  -8  -4    0.40    3.44   0
 -10   8   4    2.40    3.19   0
  -9  -8   4   -2.29    3.35   0
  -9   8   4   -3.72    2.99   0
   9   8  -4   -2.25    3.18   0
  -9   8   4    0.25    3.50   0
  -9   8   4    5.15    3.15   0
   9  -8  -4    1.93    3.31   0
  -8   8   4   17.18    3.03   0
  -8   8   4   18.72    3.66   0
   8   8  -4   21.37    3.31   0
  -8  -8   4   19.99    3.26   0
   8  -8  -4   12.26    2.53   0
  -8   8   4   24.77    3.27   0
  -7   8   4   36.69    3.18   0
  -7   8   4   35.08    2.81   0
   7   8  -4   42.67    3.47   0
  -7  -8   4   39.37    3.38   0
   7  -8  -4   44.50    3.63   0
  -7   8   4   50.90    3.38   0
   6   8  -4   43.99    3.51   0
  -6   8   4   42.93    3.04   0
  -6   8   4   44.00    3.45   0
  -6   8   4   34.88    2.98   0
  -6  -8   4   39.24    3.32   0
   6  -8  -4   41.18    3.85   0
  -5   8   4   -0.13    2.96   0
   5  -8  -4   -1.01    3.98   0
  -5   8   4    2.12    2.87   0
  -5   8   4    1.61    3.19   0
  -5  -8   4   -0.75    2.20   0
   5   8  -4    3.72    3.17   0
  -4   8   4   74.59    3.60   0
  -4   8   4   81.00    3.90   0
  -4  -8   4   75.41    3.53   0
   4   8  -4   74.20    3.81   0
   4  -8  -4   77.96    4.31   0
  -4   8   4   73.00    4.32   0
  -3   8   4   28.02    3.75   0
   3   8  -4   26.00    3.94   0
  -3   8   4   24.95    3.56   0
   3   8  -4   24.89    5.30   0
   3   8  -4   30.39    3.48   0
  -3   8   4   23.46    4.02   0
  -3  -8   4   24.78    3.20   0
   3  -8  -4   31.19    4.23   0
  -2   8   4    6.96    3.64   0
  -2   8   4    9.01    4.10   0
   2   8  -4   11.28    3.88   0
  -2   8   4   10.62    2.66   0
   2   8  -4    8.85    5.06   0
   2  -8  -4    6.09    2.92   0
   2   8  -4   11.23    3.38   0
  -2  -8   4   10.68    3.09   0
   1  -8  -4   28.57    4.23   0
  -1  -8   4   24.37    3.31   0
   1   8  -4   24.30    2.38   0
  -1   8   4   28.55    5.72   0
  -1   8   4   24.68    3.72   0
   1   8  -4   28.79    4.20   0
  -1   8   4   23.52    4.46   0
  -1  -8   4   24.86    3.05   0
   0  -8  -4    0.89    4.14   0
   0  -8   4    9.04    3.05   0
   0   8   4    8.90    3.38   0
   0   8  -4    9.03    3.16   0
   0   8  -4    8.83    4.05   0
   0  -8   4    6.72    2.14   0
   1  -8   4   12.00    3.05   0
  -1  -8  -4   13.23    4.09   0
   1   8   4   11.52    3.28   0
   1  -8   4   15.52    3.03   0
  -1   8  -4   18.88    3.86   0
  -1   8  -4   11.32    3.17   0
   2  -8   4   57.83    3.29   0
  -2   8  -4   50.86    3.29   0
  -2  -8  -4   51.16    4.22   0
   2  -8   4   53.80    3.28   0
   2   8   4   58.92    3.49   0
  -2   8  -4   53.27    3.92   0
   3  -8   4   60.75    3.37   0
  -3   8  -4   52.49    3.05   0
  -3  -8  -4   50.17    4.26   0
   3  -8   4   58.04    3.34   0
   3   8   4   61.18    3.49   0
  -3   8  -4   62.66    3.42   0
  -4   8  -4    3.37    2.48   0
   4  -8   4    5.26    2.99   0
   4   8   4    0.63    3.77   0
  -4  -8  -4    0.05    4.56   0
  -4   8  -4    0.66    2.09   0
   4  -8   4    0.71    2.91   0
   5   8   4   76.31    4.33   0
   5  -8   4   65.80    2.59   0
  -5  -8  -4   67.92    4.23   0
  -5   8  -4   66.12    3.36   0
  -5   8  -4   72.73    3.89   0
   5  -8   4   72.29    3.35   0
   6  -8   4  225.83    4.07   0
   6  -8   4  226.05    4.24   0
  -6  -8  -4  211.32    4.94   0
  -6  -8  -4  207.02   10.21   0
  -6   8  -4  219.33    4.46   0
   6   8   4  234.34    4.79   0
  -6  -8  -4  174.23    9.39   0
  -6   8  -4  223.41    4.18   0
   7  -8   4    9.17    3.22   0
  -7  -8  -4    6.01    3.40   0
  -7   8  -4   11.63    3.65   0
   7  -8   4    8.29    3.20   0
  -7  -8  -4    7.52    3.56   0
  -7  -8  -4    8.95    4.85   0
  -7   8  -4   14.32    3.18   0
  -7  -8  -4    8.03    4.61   0
  -8  -8  -4   18.39    4.63   0
  -8  -8  -4   19.98    4.36   0
   8  -8   4   24.27    3.30   0
  -8   8  -4   17.46    2.41   0
  -8   8  -4   19.11    3.73   0
  -8  -8  -4   21.71    3.69   0
  -8  -8  -4   19.97    3.51   0
   8  -8   4   21.04    2.37   0
  -9   8  -4   33.70    2.79   0
   9  -8   4   40.25    2.41   0
  -9  -8  -4   32.36    3.70   0
  -9  -8  -4   35.38    4.70   0
  -9  -8  -4   37.02    4.47   0
   9  -8   4   39.62    3.45   0
  -9   8  -4   38.89    3.36   0
  -9  -8  -4   35.95    3.86   0
 -10  -8  -4    5.54    4.33   0
 -10  -8  -4    5.56    4.58   0
  10  -8   4    5.58    3.39   0
 -10   8  -4    8.27    3.43   0
 -10  -8  -4    8.46    4.48   0
 -10  -8  -4    7.44    4.40   0
 -10   8  -4    3.63    3.74   0
 -10   8  -4    6.27    3.25   0
  11  -9  -4    2.18    3.44   0
 -11   9   4   -2.23    2.38   0
 -11   9   4    3.51    2.56   0
  11   9  -4    0.08    3.42   0
 -11   9   4    1.20    3.50   0
 -11  -9   4    3.68    3.63   0
  10   9  -4    1.52    3.32   0
 -10   9   4   -2.65    3.19   0
 -10   9   4   -2.47    3.58   0
 -10   9   4    2.00    3.20   0
  10  -9  -4   -6.45    3.38   0
 -10  -9   4    1.46    3.26   0
  -9   9   4   16.91    3.25   0
  -9   9   4   15.39    2.73   0
  -9  -9   4   21.49    3.47   0
   9  -9  -4   19.10    3.38   0
  -9   9   4   18.58    3.40   0
   9   9  -4   19.94    4.25   0
  -8  -9   4   36.88    3.46   0
   8   9  -4   34.40    3.47   0
  -8   9   4   30.40    3.14   0
  -8   9   4   23.87    2.71   0
  -8   9   4   28.19    3.47   0
   8  -9  -4   32.87    3.48   0
  -7   9   4   35.03    3.28   0
  -7   9   4   29.55    3.82   0
   7  -9  -4   37.12    2.61   0
   7   9  -4   32.78    3.47   0
  -7   9   4   37.33    3.39   0
  -7  -9   4   34.05    3.45   0
  -6   9   4    5.76    2.91   0
  -6   9   4    5.42    3.09   0
  -6   9   4    5.60    3.81   0
  -6  -9   4    9.27    3.06   0
   6  -9  -4   11.17    3.63   0
   6   9  -4    3.13    3.34   0
  -5   9   4   19.24    3.85   0
  -5   9   4   18.93    3.22   0
  -5   9   4   22.63    3.44   0
   5   9  -4   21.24    3.58   0
  -5  -9   4   21.22    3.26   0
   5  -9  -4   21.55    2.68   0
  -4   9   4  351.04    5.22   0
   4  -9  -4  391.03    5.47   0
  -4   9   4  363.89    5.34   0
  -4   9   4  396.31    5.63   0
   4   9  -4  366.90    5.27   0
  -4  -9   4  378.29    5.07   0
  -3   9   4  357.52    6.02   0
  -3   9   4  386.81    6.41   0
   3   9  -4  335.81    7.71   0
   3   9  -4  388.63    5.08   0
   3   9  -4  355.34    6.97   0
  -3   9   4  340.71    5.41   0
  -3  -9   4  370.49    4.82   0
   3  -9  -4  367.30    5.25   0
   2   9  -4   -2.15    3.86   0
   2  -9  -4    7.65    3.97   0
  -2   9   4    1.45    3.90   0
  -2   9   4    4.59    3.51   0
   2   9  -4    5.13    3.04   0
  -2   9   4    1.37    3.67   0
  -2  -9   4   -1.17    2.87   0
   1  -9  -4   19.38    3.70   0
  -1  -9   4   19.30    3.10   0
   1   9  -4   21.48    3.11   0
  -1   9   4   16.73    3.55   0
  -1   9   4   18.03    5.38   0
   1   9  -4   19.34    4.95   0
  -1  -9   4   17.32    2.84   0
  -1   9   4   18.21    5.84   0
   0  -9   4   56.02    3.23   0
   0  -9   4   58.30    4.02   0
   0  -9  -4   48.01    4.04   0
   0   9  -4   48.65    3.27   0
   0   9  -4   50.44    4.27   0
   0   9   4   50.80    3.60   0
   1  -9   4   34.80    2.21   0
   1   9   4   38.36    3.53   0
  -1   9  -4   45.22    3.29   0
  -1  -9  -4   41.49    4.07   0
  -1   9  -4   38.91    4.00   0
   1  -9   4   38.84    2.35   0
   2  -9   4    0.71    3.01   0
  -2  -9  -4   -0.22    3.86   0
   2  -9   4    3.33    2.99   0
   2   9   4    4.41    3.16   0
  -2   9  -4    1.50    3.10   0
  -2   9  -4    3.77    3.71   0
   3  -9   4   82.98    3.48   0
   3  -9   4   79.92    3.43   0
  -3  -9  -4   74.73    4.25   0
  -3   9  -4   78.61    4.21   0
   3   9   4   74.55    3.70   0
  -3   9  -4   83.50    3.45   0
   4  -9   4   12.37    2.14   0
  -4  -9  -4   12.28    4.00   0
   4  -9   4   12.87    3.01   0
   4   9   4   10.26    3.23   0
  -4   9  -4   11.22    3.57   0
  -4   9  -4   11.87    3.10   0
   5  -9   4   -4.98    3.12   0
   5   9   4   -1.35    3.40   0
   5  -9   4    0.52    2.37   0
  -5  -9  -4    2.68    3.87   0
  -5   9  -4   -3.33    3.71   0
  -5   9  -4   -2.52    3.07   0
   6  -9   4    5.29    3.17   0
   6  -9   4    1.95    3.25   0
  -6  -9  -4    4.72    4.60   0
  -6   9  -4    2.91    2.65   0
   6   9   4    2.81    3.34   0
  -6   9  -4    1.43    2.25   0
  -7  -9  -4   67.62    3.99   0
   7  -9   4   79.01    3.73   0
  -7  -9  -4   70.36    5.05   0
  -7   9  -4   67.80    3.99   0
   7  -9   4   76.29    3.66   0
  -7   9  -4   77.80    3.70   0
  -8   9  -4   25.97    3.79   0
   8  -9   4   21.84    2.55   0
   8  -9   4   25.93    3.43   0
  -8  -9  -4   22.90    3.88   0
  -8  -9  -4   22.14    6.13   0
  -8  -9  -4   23.86    5.87   0
  -8  -9  -4   25.71    3.54   0
  -8   9  -4   30.63    3.39   0
   9  -9   4    4.12    2.41   0
  -9  -9  -4    0.54    3.76   0
  -9  -9  -4    2.81    4.94   0
  -9  -9  -4    3.38    4.24   0
  -9   9  -4    1.18    3.31   0
  -9   9  -4    1.48    2.69   0
  -9  -9  -4   -0.13    4.80   0
 -11  10   4    1.19    2.35   0
  11  10  -4   -0.90    3.79   0
 -11  10   4    0.18    3.72   0
 -11 -10   4   -0.09    3.72   0
  11 -10  -4    3.30    3.51   0
 -10  10   4    3.34    3.35   0
 -10  10   4    1.71    2.64   0
  10  10  -4    0.90    3.59   0
 -10  10   4    2.96    3.45   0
  10 -10  -4    1.92    3.49   0
 -10 -10   4    2.51    3.55   0
  -9  10   4   11.23    3.39   0
  -9  10   4    3.82    3.43   0
  -9  10   4    6.89    3.80   0
   9  10  -4    8.97    3.32   0
   9 -10  -4    7.28    2.45   0
  -9 -10   4    8.64    3.67   0
  -8  10   4    5.92    2.61   0
  -8  10   4    5.42    3.30   0
  -8 -10   4    2.34    3.34   0
   8  10  -4    6.14    3.42   0
   8 -10  -4    4.92    2.45   0
  -8  10   4    5.74    3.13   0
  -7  10   4   20.68    3.23   0
  -7  10   4   15.72    3.70   0
  -7  10   4   15.26    3.33   0
   7  10  -4   15.33    3.25   0
  -7 -10   4   14.60    3.29   0
   7 -10  -4   16.05    3.57   0
  -6  10   4    2.90    2.98   0
  -6  10   4    6.53    3.72   0
  -6  10   4    7.69    3.37   0
   6  10  -4    4.60    3.34   0
   6 -10  -4   12.03    3.62   0
  -6 -10   4   11.28    3.21   0
  -5  10   4    7.28    2.94   0
  -5  10   4    9.83    4.07   0
   5  10  -4   14.10    4.05   0
   5 -10  -4   10.61    3.53   0
  -5 -10   4   11.70    3.15   0
  -5  10   4    6.72    2.77   0
  -4  10   4   61.91    4.65   0
  -4  10   4   52.71    3.91   0
   4  10  -4   63.76    3.62   0
   4 -10  -4   56.20    3.90   0
  -4 -10   4   57.11    3.39   0
  -4  10   4   54.07    3.59   0
  -3  10   4   41.50    3.83   0
   3  10  -4   35.29    4.93   0
  -3  10   4   39.36    3.71   0
   3  10  -4   36.66    3.54   0
   3  10  -4   37.68    4.30   0
   3 -10  -4   41.43    2.95   0
  -3 -10   4   41.40    3.35   0
  -3  10   4   36.17    4.08   0
   2  10  -4   18.04    4.79   0
  -2  10   4   18.00    4.19   0
  -2  10   4   23.27    3.64   0
   2  10  -4   16.36    3.33   0
  -2  10   4   16.62    3.93   0
   2 -10  -4   19.08    3.86   0
  -2 -10   4   16.25    3.12   0
  -1 -10   4    9.22    3.01   0
  -1  10   4    7.49    3.49   0
   1  10  -4    8.98    3.95   0
  -1  10   4    6.84    6.71   0
   1  10  -4    7.58    3.24   0
  -1  10   4    8.33    5.78   0
  -1 -10   4    8.89    3.13   0
   1 -10  -4   10.94    3.76   0
   0 -10  -4   11.87    3.81   0
   0 -10   4   13.61    3.02   0
   0 -10   4   10.26    3.79   0
   0  10  -4   11.87    3.19   0
   0  10   4   12.67    3.28   0
   0  10  -4   12.59    3.95   0
  -1 -10  -4    1.47    3.66   0
   1 -10   4   -2.80    3.03   0
   1  10   4    0.80    2.98   0
  -1  10  -4    2.06    3.14   0
   1 -10   4    0.15    2.99   0
  -1  10  -4    0.69    3.69   0
   2 -10   4    8.13    3.01   0
  -2 -10  -4   10.89    3.93   0
  -2  10  -4   13.26    3.22   0
   2  10   4    6.39    3.07   0
   2 -10   4    9.64    3.09   0
  -2  10  -4    6.54    3.69   0
   3 -10   4   15.64    3.15   0
   3 -10   4   14.84    3.03   0
  -3 -10  -4   12.01    3.92   0
   3  10   4   21.78    4.17   0
  -3  10  -4   14.06    3.22   0
  -3  10  -4   13.17    3.89   0
   4 -10   4   10.56    3.05   0
  -4 -10  -4    9.45    4.07   0
   4 -10   4   13.62    3.15   0
  -4  10  -4   11.87    3.04   0
   4  10   4    9.72    3.27   0
  -4  10  -4   10.87    3.65   0
   5  10   4   -2.20    3.92   0
   5 -10   4    6.03    3.14   0
  -5 -10  -4    4.37    4.57   0
   5 -10   4    4.04    2.31   0
  -5  10  -4   -0.81    3.05   0
  -5  10  -4    6.94    3.68   0
   6 -10   4   14.01    3.18   0
   6 -10   4   13.59    3.44   0
   6  10   4    9.68    4.16   0
  -6 -10  -4   11.43    4.69   0
  -6  10  -4   11.15    3.52   0
  -6  10  -4   13.36    3.23   0
  -7 -10  -4    0.32    3.40   0
   7 -10   4    4.51    3.25   0
   7 -10   4    4.44    3.37   0
  -7 -10  -4    3.99    4.62   0
  -7  10  -4    3.43    3.81   0
  -7  10  -4    2.57    2.16   0
   8 -10   4   -0.17    3.33   0
  -8 -10  -4    4.04    4.82   0
   8 -10   4   -0.02    3.42   0
  -8 -10  -4    1.17    4.30   0
  -8  10  -4    5.20    2.76   0
  -8  10  -4    3.46    3.26   0
 -10  11   4    5.57    2.69   0
 -10 -11   4   -0.58    3.55   0
  10 -11  -4    6.50    2.54   0
  -9  11   4    6.92    3.42   0
  -9  11   4    3.66    3.84   0
  -9  11   4    3.99    2.45   0
   9  11  -4    5.98    4.40   0
   9 -11  -4    6.15    3.63   0
  -9 -11   4    2.87    3.54   0
  -8  11   4   -0.67    2.31   0
  -8  11   4    1.37    3.36   0
   8  11  -4    1.74    3.35   0
  -8 -11   4   -0.37    3.52   0
   8 -11  -4    1.70    3.56   0
  -8  11   4    9.80    3.78   0
  -7  11   4    2.68    3.15   0
   7  11  -4    6.55    3.42   0
  -7  11   4   -0.03    3.81   0
  -7  11   4   -0.76    3.27   0
  -7 -11   4   -0.64    3.17   0
   7 -11  -4   -0.37    3.56   0
  -6  11   4    4.27    3.18   0
  -6  11   4    8.26    3.45   0
  -6  11   4    3.13    3.83   0
  -6 -11   4    6.68    3.21   0
   6 -11  -4    4.91    2.57   0
   6  11  -4    6.75    3.49   0
  -5 -11   4    5.43    3.21   0
  -5  11   4    4.83    4.10   0
  -5  11   4   -2.73    3.57   0
   5  11  -4    7.87    4.19   0
   5 -11  -4    2.80    2.55   0
  -5  11   4    1.98    3.19   0
   4  11  -4   -0.64    3.26   0
  -4  11   4    3.93    3.89   0
  -4  11   4    0.58    4.13   0
  -4  11   4    4.46    2.67   0
  -4 -11   4    3.67    3.28   0
   4 -11  -4   -0.41    3.59   0
  -3  11   4    5.95    3.52   0
  -3  11   4    1.61    4.01   0
   3  11  -4    0.06    4.34   0
   3  11  -4   -2.02    3.14   0
  -3 -11   4    0.64    3.08   0
   3 -11  -4    0.68    3.57   0
   3  11  -4    1.01    4.43   0
  -3  11   4    2.27    3.77   0
   2  11  -4    5.25    4.65   0
  -2  11   4    5.90    4.85   0
   2  11  -4    4.19    3.23   0
  -2  11   4    7.09    3.66   0
  -2  11   4    5.91    4.47   0
   2 -11  -4   10.02    3.74   0
  -2 -11   4    3.26    3.22   0
  -1 -11   4   -0.47    2.97   0
   1  11  -4    1.77    3.91   0
  -1  11   4    3.84    7.56   0
  -1 -11   4    3.45    3.24   0
   1  11  -4    1.50    3.19   0
  -1  11   4    2.94    7.73   0
  -1  11   4    4.77    2.50   0
   1 -11  -4    5.81    3.70   0
   0  11  -4   -1.34    3.72   0
   0 -11   4    4.81    3.05   0
   0  11  -4    5.03    3.32   0
   0 -11   4   -0.50    3.22   0
   0 -11  -4   -0.02    3.60   0
   0  11   4    1.72    3.31   0
  -1  11  -4    8.74    3.70   0
   1 -11   4    0.51    3.07   0
   1  11   4    3.50    3.22   0
  -1 -11  -4    0.57    3.39   0
  -1  11  -4   -2.84    3.14   0
   1 -11   4    0.61    3.03   0
  -2 -11  -4   12.83    4.68   0
   2 -11   4    8.28    3.06   0
   2 -11   4   11.14    3.32   0
   2  11   4    8.71    3.34   0
  -2  11  -4    9.47    3.21   0
  -2  11  -4   12.48    3.60   0
  -3 -11  -4   12.39    3.76   0
   3 -11   4   12.48    3.00   0
   3 -11   4   11.06    3.08   0
   3  11   4   13.36    4.00   0
  -3  11  -4   12.03    3.32   0
  -3  11  -4    8.12    2.68   0
  -4 -11  -4    6.35    3.71   0
   4 -11   4    2.29    3.03   0
   4  11   4    1.25    3.23   0
  -4  11  -4    0.00    3.12   0
   4 -11   4    4.64    3.34   0
  -4  11  -4    1.62    2.50   0
  -5 -11  -4   -1.88    3.96   0
  -5  11  -4    4.52    3.32   0
   5  11   4    1.40    4.20   0
   5 -11   4    3.61    3.33   0
   5 -11   4    3.03    3.22   0
  -5  11  -4    4.17    3.61   0
  -6 -11  -4   21.46    4.00   0
   6  11   4   24.42    3.70   0
   6 -11   4   22.29    2.57   0
   6 -11   4   25.15    2.43   0
  -6  11  -4   27.87    3.37   0
  -6  11  -4   15.23    3.83   0
  -7 -11  -4    1.65    4.78   0
   7 -11   4    1.26    3.31   0
   7 -11   4   -0.52    2.33   0
  -7 -11  -4   -0.66    4.46   0
  -7  11  -4    1.92    3.20   0
  -7  11  -4    1.93    3.62   0
  -8  12   4   -0.27    3.44   0
  -8  12   4    1.90    3.89   0
   8  12  -4    0.38    3.58   0
   8 -12  -4   -0.39    3.67   0
  -8  12   4   -1.82    3.54   0
  -8 -12   4   -1.88    3.53   0
   7  12  -4   -0.67    3.62   0
  -7  12   4   -1.77    3.58   0
  -7  12   4    8.20    3.72   0
   7 -12  -4    5.21    3.53   0
  -7 -12   4   -0.85    3.44   0
  -7  12   4    4.17    3.33   0
  -6  12   4    2.70    3.61   0
   6  12  -4    1.22    3.61   0
  -6  12   4    3.84    3.69   0
   6 -12  -4    6.30    3.40   0
  -6 -12   4    1.92    3.49   0
  -6  12   4    3.44    3.38   0
   5 -12  -4   -0.08    3.47   0
  -5 -12   4    2.76    3.25   0
  -5  12   4    8.18    3.73   0
   5  12  -4    0.48    3.49   0
  -5  12   4    5.05    3.36   0
  -5  12   4    7.28    3.99   0
  -4  12   4   11.38    4.23   0
  -4  12   4   10.48    2.70   0
   4  12  -4    9.20    3.59   0
  -4  12   4   10.48    3.45   0
   4 -12  -4   10.79    3.76   0
  -4 -12   4   10.55    3.30   0
   3  12  -4   20.14    3.60   0
   3 -12  -4   16.84    3.87   0
   3  12  -4   20.85    5.26   0
  -3  12   4   23.09    3.64   0
  -3  12   4   18.52    4.47   0
   3  12  -4   20.12    4.84   0
  -3  12   4   16.70    3.45   0
  -3 -12   4   22.22    3.42   0
   2  12  -4   19.86    3.47   0
  -2 -12   4   21.76    3.16   0
   2  12  -4   17.07    3.87   0
  -2  12   4   19.97    5.20   0
  -2  12   4   19.15    4.88   0
   2  12  -4   21.62    3.39   0
  -2  12   4   20.01    3.65   0
   2 -12  -4   19.88    4.03   0
  -1 -12   4    1.61    3.21   0
  -1 -12   4    0.75    3.19   0
   1  12  -4    3.04    3.85   0
  -1  12   4    3.12    3.55   0
   1  12  -4    2.40    3.21   0
   1 -12  -4   -1.72    3.57   0
   0 -12   4   13.81    3.29   0
   0  12  -4   15.01    3.89   0
   0 -12   4   11.98    3.44   0
   0 -12  -4   11.66    3.78   0
   0  12  -4   16.28    3.48   0
   0  12   4   14.43    3.40   0
  -1 -12  -4   -1.76    3.67   0
  -1  12  -4    5.14    4.56   0
   1 -12   4    0.42    3.19   0
   1 -12   4   -0.25    3.23   0
   1  12   4    2.23    3.36   0
  -1  12  -4    3.83    3.17   0
  -2  12  -4    5.49    3.72   0
   2 -12   4    1.87    3.10   0
   2 -12   4    6.08    3.20   0
   2  12   4    1.69    3.41   0
  -2  12  -4    2.68    3.33   0
  -2 -12  -4    6.52    3.72   0
  -3  12  -4    7.64    3.72   0
   3 -12   4    5.99    3.16   0
  -3 -12  -4    4.45    4.50   0
   3 -12   4    1.84    2.27   0
   3  12   4    0.87    3.29   0
  -3  12  -4    7.02    3.32   0
  -4  12  -4    4.80    3.85   0
  -4 -12  -4    3.56    4.60   0
   4 -12   4    4.07    2.33   0
   4 -12   4    5.99    3.34   0
  -4  12  -4    6.48    3.32   0
   4  12   4    2.64    4.13   0
   5  12   4   -0.70    3.57   0
   5 -12   4    1.39    2.46   0
   5 -12   4    2.14    3.43   0
  -5 -12  -4    3.31    3.89   0
  -5  12  -4    3.98    3.35   0
  -5  12  -4    0.96    3.89   0
  -6 -12  -4   11.05    5.03   0
   6 -12   4   19.80    3.56   0
   6  12   4   16.19    4.67   0
   6 -12   4   16.81    3.55   0
  -6  12  -4   18.99    3.55   0
  -6  12  -4   13.58    3.96   0
   7 -13  -4    5.31    2.55   0
  -6 -13   4    2.63    4.22   0
  -6  13   4   -1.56    3.55   0
  -6  13   4   -0.50    3.72   0
   6 -13  -4   -4.53    3.69   0
   6  13  -4    3.03    4.54   0
  -6  13   4    0.51    3.45   0
   5 -13  -4    8.84    3.69   0
  -5 -13   4    5.66    4.20   0
  -5  13   4    5.46    3.69   0
   5  13  -4    3.03    3.80   0
  -5  13   4    8.19    2.68   0
  -5  13   4    4.63    4.27   0
  -4 -13   4    5.68    3.36   0
  -4  13   4    8.27    3.65   0
   4  13  -4   10.08    3.69   0
  -4  13   4    1.22    3.76   0
   4 -13  -4    9.56    3.65   0
  -4  13   4    4.95    4.33   0
  -3 -13   4   42.14    3.73   0
   3  13  -4   39.02    5.50   0
  -3  13   4   41.39    4.85   0
  -3  13   4   34.40    3.99   0
   3  13  -4   37.77    3.78   0
   3 -13  -4   36.63    2.84   0
  -3  13   4   37.47    4.67   0
   3  13  -4   37.99    5.15   0
  -2 -13   4   11.18    4.28   0
   2  13  -4    8.89    3.81   0
  -2  13   4    8.22    5.73   0
   2  13  -4    6.43    3.50   0
  -2  13   4    6.81    5.60   0
  -2  13   4   10.78    3.60   0
   2 -13  -4    1.22    3.72   0
   2  13  -4    9.39    4.20   0
  -1 -13   4   15.31    3.43   0
  -1  13   4   11.92    3.59   0
   1  13  -4    8.27    4.76   0
   1 -13  -4   13.48    3.77   0
  -1 -13   4   13.13    3.42   0
   1  13  -4   13.73    3.45   0
   0  13   4    2.19    3.44   0
   0 -13   4   -0.39    3.22   0
   0  13  -4   -0.63    4.02   0
   0 -13   4    1.23    4.10   0
   0  13  -4    0.37    3.31   0
   0 -13  -4    2.98    3.57   0
   1 -13   4    8.49    3.32   0
  -1  13  -4   11.73    4.83   0
   1  13   4   10.64    4.33   0
  -1  13  -4   12.66    3.52   0
  -1 -13  -4    4.56    3.73   0
   1 -13   4    8.78    3.34   0
  -2  13  -4    1.74    3.93   0
   2 -13   4   -0.40    3.49   0
   2  13   4   -0.47    3.56   0
  -2  13  -4    0.42    3.48   0
   2 -13   4    2.32    3.33   0
  -2 -13  -4    0.36    3.88   0
  -3  13  -4    2.92    3.89   0
   3 -13   4    2.13    3.35   0
  -3 -13  -4    5.75    3.93   0
   3 -13   4    0.58    3.32   0
  -3  13  -4    7.08    3.45   0
   3  13   4    3.97    3.52   0
  -4  13  -4    0.84    4.06   0
   4 -13   4    7.26    3.41   0
   4  13   4    5.93    4.41   0
  -4  13  -4    8.82    3.64   0
   4 -13   4    2.90    2.47   0
  -4 -13  -4    1.78    4.84   0
  -4 -14   4    0.48    4.37   0
   4  14  -4   -0.54    4.64   0
   4 -14  -4   -3.05    3.88   0
  -3 -14   4    4.75    3.65   0
  -3  14   4    2.32    5.32   0
   3  14  -4    3.53    3.71   0
  -3  14   4   -0.84    2.77   0
   3 -14  -4    3.24    3.80   0
  -3  14   4    1.38    4.38   0
   3  14  -4    1.25    5.11   0
   3  14  -4    0.71    5.92   0
  -2 -14   4   -0.34    3.45   0
   2  14  -4    1.50    4.25   0
   2 -14  -4    3.87    3.74   0
   2  14  -4   -1.73    4.83   0
  -2  14   4    2.29    3.80   0
   2  14  -4   -0.56    3.70   0
  -1 -14   4    2.59    3.49   0
  -1  14   4   -0.29    3.71   0
   1  14  -4   -0.02    4.03   0
   1 -14  -4    0.28    3.70   0
   1  14  -4    1.42    3.66   0
   0  14   4    1.85    3.69   0
   0 -14   4    3.14    3.49   0
   0  14  -4    4.65    3.93   0
   0 -14   4    0.69    4.30   0
   0  14  -4   -4.27    3.63   0
   0 -14  -4   -2.35    3.78   0
   1 -14   4   -1.22    3.38   0
   1 -14   4   -1.21    3.43   0
   1  14   4    2.30    3.64   0
  -1  14  -4    4.91    4.92   0
  -1  14  -4   -1.48    3.57   0
  -1 -14  -4    0.10    3.80   0
   2 -14   4    1.65    3.40   0
  -2 -14  -4    1.42    4.63   0
 -15   0   5   16.90    3.78   0
 -15   0   5   22.95    3.67   0
  15   0  -5   23.00    3.73   0
 -15   0   5   13.83    4.12   0
 -13   0   5    3.21    3.74   0
 -13   0   5   -1.27    3.33   0
  13   0  -5    6.28    3.35   0
 -11   0   5   10.76    3.63   0
  11   0  -5   15.11    3.43   0
 -11   0   5   11.10    2.49   0
  11   0  -5   14.03    2.26   0
  -9   0   5  277.77    5.11   0
   9   0  -5  340.32    4.43   0
  -9   0   5  315.20    3.86   0
   9   0  -5  287.85    4.11   0
   7   0  -5   87.96    3.55   0
  -7   0   5   69.39    4.23   0
  -7   0   5   82.31    3.72   0
   7   0  -5   75.59    3.32   0
   5   0  -5  210.96    5.28   0
   5   0  -5  231.68    4.57   0
  -5   0   5  220.70    5.10   0
  -5   0   5  215.83    4.67   0
  -3   0   5  561.40    5.78   0
   3   0  -5  544.19    5.57   0
   3   0  -5  571.92    6.77   0
  -3   0   5  580.99    6.52   0
   1   0  -5 1106.90    8.02   0
   1   0  -5 1072.92    8.20   0
  -1   0   5 1107.52    8.06   0
  -1   0   5 1003.39    7.37   0
   1   0   5  569.68    5.79   0
  -1   0  -5  476.58    5.27   0
  -1   0  -5  569.05    5.80   0
   1   0   5  496.80    5.84   0
   3   0   5  142.49    4.00   0
  -3   0  -5  138.27    3.11   0
  -3   0  -5  144.91    3.22   0
  -3   0  -5  135.17    4.05   0
   5   0   5  118.51    3.67   0
  -5   0  -5  124.70    2.81   0
  -5   0  -5  120.40    3.54   0
  -5   0  -5  109.82    3.58   0
  -7   0  -5   30.45    3.07   0
  -7   0  -5   31.60    2.34   0
   7   0   5   38.41    3.08   0
  -7   0  -5   32.60    3.39   0
  -9   0  -5    0.81    2.20   0
  -9   0  -5    6.04    3.12   0
  -9   0  -5    2.40    3.09   0
  -9   0  -5    6.62    3.06   0
 -11   0  -5    1.29    3.23   0
 -11   0  -5    4.21    3.22   0
 -11   0  -5    8.49    3.39   0
 -11   0  -5    4.19    2.15   0
  15  -1  -5    7.20    3.75   0
 -15   1   5    5.56    2.71   0
 -15   1   5    7.66    2.46   0
 -15  -1   5    7.80    3.47   0
 -15  -1   5    6.55    3.64   0
 -15  -1   5    5.85    3.99   0
 -14   1   5    3.47    2.38   0
 -14   1   5    7.62    3.74   0
 -14  -1   5    2.78    3.38   0
 -14  -1   5    4.55    3.91   0
  14   1  -5    5.31    3.48   0
  14  -1  -5    9.95    3.35   0
 -14  -1   5    4.13    2.53   0
 -14   1   5    4.69    2.40   0
  13   1  -5    7.33    3.34   0
 -13   1   5   10.78    3.06   0
 -13  -1   5    5.56    3.48   0
  13   1  -5    5.75    2.26   0
  13  -1  -5    4.95    3.53   0
 -13  -1   5    6.00    3.70   0
 -13   1   5    5.22    3.66   0
 -13   1   5    5.67    2.20   0
 -12  -1   5   -1.05    3.54   0
 -12   1   5    0.86    3.81   0
 -12  -1   5   -0.50    3.36   0
 -12   1   5    4.24    3.20   0
  12  -1  -5    2.31    3.36   0
  12   1  -5   -1.40    3.24   0
  12   1  -5   -2.42    3.18   0
 -11   1   5   12.82    3.80   0
  11  -1  -5   14.55    2.24   0
 -11  -1   5   16.89    4.59   0
  11   1  -5   18.16    3.12   0
  11  -1  -5   16.67    3.41   0
 -11  -1   5   17.78    3.38   0
  11   1  -5   16.80    3.56   0
 -11   1   5   18.81    3.34   0
 -10   1   5   38.19    3.96   0
 -10  -1   5   44.31    4.13   0
 -10   1   5   45.43    3.35   0
 -10  -1   5   48.37    3.60   0
  10   1  -5   46.97    3.82   0
  10  -1  -5   48.41    3.69   0
  10   1  -5   57.77    3.32   0
  10  -1  -5   55.22    3.13   0
   9   1  -5   53.86    4.20   0
   9  -1  -5   60.12    4.01   0
  -9   1   5   46.04    4.15   0
   9  -1  -5   61.14    3.34   0
  -9  -1   5   46.11    4.32   0
  -9   1   5   51.94    3.55   0
  -9  -1   5   60.93    3.73   0
   9   1  -5   61.61    2.66   0
  -8  -1   5   20.48    3.39   0
   8   1  -5   20.42    2.35   0
  -8   1   5   18.14    4.12   0
   8   1  -5   15.69    4.00   0
   8  -1  -5   22.33    3.06   0
  -8  -1   5   13.84    4.02   0
  -8   1   5   16.53    3.30   0
   8  -1  -5   20.46    4.18   0
   7   1  -5  797.32    5.95   0
   7  -1  -5  722.15    6.85   0
   7  -1  -5  737.91    5.16   0
  -7   1   5  642.04    6.70   0
  -7  -1   5  659.10    6.72   0
  -7  -1   5  700.78    5.18   0
  -7   1   5  729.71    5.95   0
   7   1  -5  737.72    6.95   0
   6   1  -5  585.05    6.79   0
  -6   1   5  576.02    6.51   0
   6  -1  -5  656.21    5.82   0
   6  -1  -5  612.38    6.62   0
  -6  -1   5  609.78    5.89   0
  -6   1   5  588.76    5.17   0
   6   1  -5  664.73    5.76   0
  -6  -1   5  579.48    6.55   0
   5  -1  -5  193.11    5.35   0
   5  -1  -5  218.64    4.62   0
   5   1  -5  219.61    4.56   0
  -5   1   5  197.84    4.79   0
   5   1  -5  198.55    5.33   0
  -5  -1   5  202.94    4.62   0
  -5  -1   5  188.50    4.97   0
  -5   1   5  189.47    5.18   0
  -4  -1   5  268.85    5.39   0
   4   1  -5  295.29    5.03   0
   4  -1  -5  299.10    5.14   0
   4  -1  -5  245.48    4.41   0
  -4   1   5  271.72    5.14   0
  -4   1   5  281.35    5.46   0
  -4  -1   5  272.86    4.99   0
   4   1  -5  272.33    5.69   0
  -3  -1   5  499.63    6.06   0
  -3   1   5  519.29    6.40   0
   3  -1  -5  470.81    5.49   0
   3  -1  -5  550.64    6.42   0
   3   1  -5  489.57    5.22   0
  -3   1   5  472.44    5.36   0
   3   1  -5  520.35    6.49   0
  -3  -1   5  498.00    6.25   0
   2   1  -5    3.20    3.74   0
  -2   1   5    0.50    2.89   0
   2  -1  -5    2.32    3.89   0
  -2   1   5    0.85    2.74   0
   2   1  -5    5.25    4.10   0
   2  -1  -5   -0.12    4.30   0
  -2  -1   5    4.67    3.63   0
  -2  -1   5   -0.42    3.89   0
   1  -1  -5  855.70    7.19   0
  -1  -1   5  850.42    6.76   0
   1   1  -5  848.97    7.38   0
  -1   1   5  849.62    7.18   0
  -1  -1   5  810.72    6.55   0
   1  -1  -5  818.67    7.79   0
  -1   1   5  809.30    7.69   0
   1   1  -5  846.72    7.29   0
   0  -1   5   87.46    4.11   0
   0  -1  -5   76.65    3.23   0
   0   1  -5   77.86    4.31   0
   0  -1  -5   78.25    4.31   0
   0   1   5   75.63    4.26   0
   0  -1   5   69.46    3.14   0
   0   1  -5   80.06    3.10   0
   0   1   5   89.25    4.12   0
  -1   1  -5  199.03    3.60   0
   1   1   5  182.12    4.56   0
   1   1   5  201.40    4.39   0
  -1  -1  -5  198.70    3.67   0
  -1  -1  -5  195.98    4.66   0
  -1   1  -5  181.12    3.66   0
   1  -1   5  205.28    4.40   0
   1  -1   5  196.06    4.43   0
   2  -1   5   29.36    3.51   0
   2   1   5   28.03    3.29   0
   2   1   5   27.10    2.50   0
  -2   1  -5   26.59    3.31   0
  -2   1  -5   33.68    3.37   0
  -2  -1  -5   28.87    3.44   0
  -2  -1  -5   27.40    3.34   0
  -2   1  -5   27.87    3.51   0
  -3   1  -5  789.91    5.47   0
   3  -1   5  764.79    6.18   0
   3   1   5  739.07    6.53   0
  -3  -1  -5  831.98    6.29   0
   3   1   5  790.99    5.64   0
  -3   1  -5  796.35    5.98   0
  -3  -1  -5  736.46    6.49   0
  -3   1  -5  735.05    6.13   0
   4  -1   5  160.19    3.75   0
   4   1   5  157.66    3.79   0
  -4  -1  -5  159.22    3.10   0
  -4   1  -5  166.49    3.79   0
  -4   1  -5  175.39    3.78   0
  -4  -1  -5  166.56    3.94   0
  -4   1  -5  157.81    3.81   0
  -4  -1  -5  153.94    3.89   0
   5  -1   5   22.64    3.02   0
   5   1   5   21.23    3.12   0
  -5   1  -5   18.61    2.20   0
  -5  -1  -5   20.91    3.07   0
  -5   1  -5   18.34    2.23   0
  -5  -1  -5   22.94    3.08   0
  -5   1  -5   22.83    3.06   0
  -5  -1  -5   17.48    3.10   0
   6  -1   5   10.55    2.92   0
   6   1   5    8.28    2.99   0
  -6  -1  -5   13.23    3.10   0
  -6   1  -5   10.11    3.17   0
  -6  -1  -5   10.58    3.03   0
  -6   1  -5   10.77    3.00   0
  -6  -1  -5   10.91    2.88   0
  -6   1  -5    8.86    2.92   0
  -7   1  -5   17.07    3.02   0
  -7  -1  -5   12.69    2.82   0
  -7  -1  -5   16.01    3.22   0
  -7   1  -5   17.28    3.27   0
   7  -1   5   15.38    3.01   0
  -7   1  -5   15.03    2.24   0
  -7  -1  -5   18.13    3.15   0
  -8   1  -5   19.79    2.99   0
  -8  -1  -5   19.99    3.10   0
  -8   1  -5   22.74    3.24   0
  -8  -1  -5   21.50    3.10   0
  -8  -1  -5   26.13    3.25   0
  -8  -1  -5   24.07    3.31   0
  -8   1  -5   27.12    2.29   0
  -9   1  -5    9.86    2.95   0
  -9  -1  -5    6.57    2.99   0
  -9   1  -5    7.37    2.99   0
  -9  -1  -5    9.11    3.27   0
  -9  -1  -5    8.78    3.43   0
  -9   1  -5   10.87    3.39   0
  -9  -1  -5    9.18    3.10   0
  -9   1  -5   13.06    2.94   0
 -10  -1  -5    3.27    2.99   0
 -10  -1  -5    0.57    3.31   0
 -10   1  -5    0.25    3.05   0
 -10  -1  -5    6.18    3.29   0
 -10   1  -5   -3.73    3.05   0
 -10   1  -5    5.23    3.23   0
 -10  -1  -5   -0.32    3.15   0
 -10   1  -5    2.14    2.97   0
 -11   1  -5   -1.01    2.21   0
 -11  -1  -5   -2.58    3.25   0
 -11   1  -5   -1.50    3.15   0
 -11  -1  -5    3.12    3.31   0
 -11  -1  -5   -0.68    2.29   0
 -11  -1  -5   -0.81    3.42   0
 -11   1  -5    3.83    3.37   0
 -11   1  -5    1.95    3.15   0
 -12   1  -5    7.50    3.38   0
 -12  -1  -5    2.38    3.50   0
 -12   1  -5    4.81    2.42   0
 -12  -1  -5    1.71    3.63   0
 -12  -1  -5    5.98    3.51   0
 -12  -1  -5    9.51    3.55   0
 -12   1  -5   10.28    3.50   0
 -12   1  -5    6.48    3.35   0
 -14  -2   5   23.08    2.64   0
 -14   2   5   29.01    3.30   0
 -14   2   5   22.86    3.83   0
 -14  -2   5   26.96    3.96   0
 -14   2   5   22.40    3.41   0
  14  -2  -5   26.18    2.71   0
  14   2  -5   23.17    3.62   0
  13   2  -5    2.64    2.14   0
 -13   2   5    5.48    3.81   0
 -13   2   5    4.32    3.11   0
 -13  -2   5    1.61    3.76   0
  13   2  -5    3.72    4.20   0
 -13   2   5    2.58    2.41   0
 -13  -2   5    6.08    3.36   0
  13  -2  -5    4.52    3.44   0
  12   2  -5    6.51    3.28   0
 -12   2   5    8.78    3.79   0
 -12  -2   5    6.36    3.38   0
 -12   2   5   -2.39    2.94   0
 -12  -2   5    1.08    3.76   0
 -12   2   5   -0.63    2.22   0
  12   2  -5    3.84    4.20   0
  12  -2  -5    5.30    3.56   0
 -11  -2   5   -2.06    2.39   0
  11   2  -5    0.85    3.56   0
 -11   2   5    1.87    3.21   0
  11   2  -5    2.54    3.25   0
  11  -2  -5    1.22    3.41   0
 -11  -2   5    1.40    3.72   0
 -11   2   5    1.04    3.77   0
 -10   2   5  132.90    4.41   0
  10  -2  -5  137.20    2.83   0
  10   2  -5  158.13    3.81   0
 -10  -2   5  133.33    5.34   0
  10   2  -5  138.82    4.28   0
  10  -2  -5  157.51    4.18   0
 -10  -2   5  143.33    4.00   0
 -10   2   5  149.82    3.78   0
   9  -2  -5    3.65    3.01   0
   9   2  -5    6.64    2.25   0
  -9   2   5    0.34    3.96   0
  -9  -2   5    6.22    3.88   0
  -9   2   5    3.73    3.15   0
   9   2  -5    7.28    4.55   0
   9  -2  -5   10.30    3.69   0
  -9  -2   5    3.26    2.42   0
   8   2  -5    5.58    4.82   0
   8   2  -5    8.96    3.13   0
  -8   2   5   10.24    3.90   0
  -8   2   5    8.15    3.27   0
  -8  -2   5    3.99    3.90   0
  -8  -2   5    8.11    2.39   0
   8  -2  -5    6.29    3.93   0
   8  -2  -5    4.79    2.11   0
  -7  -2   5  142.37    3.21   0
  -7   2   5  140.31    4.75   0
   7   2  -5  165.80    3.98   0
  -7   2   5  151.48    4.09   0
  -7  -2   5  129.77    4.53   0
   7  -2  -5  143.58    3.05   0
   7   2  -5  150.95    5.67   0
   7  -2  -5  133.03    3.58   0
   6   2  -5  282.58    4.69   0
   6  -2  -5  289.94    4.74   0
  -6   2   5  239.04    5.12   0
  -6   2   5  255.37    3.90   0
  -6  -2   5  275.30    4.81   0
  -6  -2   5  261.70    5.87   0
   6  -2  -5  261.52    5.39   0
   6   2  -5  238.73    5.57   0
   5  -2  -5   70.86    4.78   0
   5   2  -5   66.46    4.71   0
   5  -2  -5   70.48    3.01   0
   5   2  -5   77.77    4.00   0
  -5   2   5   64.27    4.50   0
  -5  -2   5   68.77    3.99   0
  -5   2   5   69.87    4.14   0
  -5  -2   5   68.08    4.16   0
   4   2  -5    9.12    3.79   0
  -4   2   5    9.85    4.11   0
  -4  -2   5    9.08    3.62   0
   4  -2  -5    9.35    4.59   0
  -4  -2   5    9.85    4.28   0
   4   2  -5    8.51    4.32   0
  -4   2   5    6.59    4.00   0
   4  -2  -5   12.21    3.76   0
   3  -2  -5  169.04    5.11   0
   3  -2  -5  182.56    4.72   0
  -3   2   5  165.41    4.83   0
   3   2  -5  179.35    4.65   0
  -3  -2   5  161.68    3.61   0
  -3   2   5  162.24    4.75   0
  -3  -2   5  162.93    4.70   0
   3   2  -5  168.05    4.98   0
   2  -2  -5  108.45    4.53   0
   2   2  -5   99.34    3.36   0
  -2  -2   5  103.38    4.18   0
  -2   2   5  106.58    4.53   0
   2  -2  -5  104.35    4.71   0
  -2  -2   5   97.19    4.22   0
   2   2  -5   98.92    3.39   0
  -2   2   5  100.45    3.40   0
  -1   2   5  222.28    4.03   0
  -1  -2   5  248.93    4.97   0
   1  -2  -5  224.47    5.41   0
   1   2  -5  230.96    4.93   0
  -1   2   5  229.06    5.40   0
   1  -2  -5  239.38    5.09   0
  -1  -2   5  228.59    4.78   0
   1   2  -5  234.30    4.99   0
   0  -2  -5 1166.89    7.18   0
   0   2  -5 1088.22    7.19   0
   0   2  -5 1119.65    7.55   0
   0  -2   5 1257.47    8.14   0
   0  -2   5 1104.95    7.54   0
   0   2   5 1158.47    7.17   0
   0  -2  -5 1182.15   10.17   0
   0   2   5 1114.06    9.52   0
   1   2   5  126.62    4.16   0
  -1  -2  -5  125.72    3.32   0
  -1   2  -5  126.03    3.98   0
  -1   2  -5  128.52    4.10   0
  -1  -2  -5  120.49    4.37   0
  -1   2  -5  131.64    4.05   0
   1  -2   5  114.06    3.87   0
   1   2   5  113.09    4.17   0
   2  -2   5   71.46    2.76   0
   2   2   5   72.80    4.29   0
  -2   2  -5   77.59    2.79   0
  -2   2  -5   78.03    3.61   0
  -2  -2  -5   87.05    3.86   0
   2   2   5   75.51    2.88   0
  -2  -2  -5   73.11    3.87   0
  -2   2  -5   78.47    3.63   0
   3  -2   5  127.25    3.69   0
   3   2   5  110.76    3.78   0
  -3   2  -5  129.48    3.79   0
   3   2   5  142.46    3.96   0
  -3  -2  -5  115.92    3.10   0
  -3   2  -5  142.10    2.96   0
  -3  -2  -5  116.76    3.86   0
  -3   2  -5  129.23    3.78   0
   4  -2   5   17.94    2.91   0
  -4   2  -5   14.30    2.10   0
   4   2   5   11.96    2.88   0
  -4   2  -5   17.45    3.05   0
  -4  -2  -5   14.83    2.92   0
  -4   2  -5   17.47    2.97   0
  -4  -2  -5   11.81    3.20   0
  -5  -2  -5   44.44    3.30   0
  -5  -2  -5   49.24    3.17   0
  -5   2  -5   46.16    3.34   0
   5  -2   5   44.02    3.02   0
   5   2   5   43.77    3.11   0
  -5   2  -5   47.15    2.37   0
  -5   2  -5   46.23    3.06   0
  -5  -2  -5   41.22    3.13   0
  -6  -2  -5    2.43    2.86   0
  -6  -2  -5    1.59    2.95   0
   6  -2   5    2.71    2.91   0
  -6  -2  -5    6.28    2.95   0
  -6   2  -5    0.85    3.23   0
  -6   2  -5    4.58    2.99   0
  -6   2  -5    2.38    1.99   0
  -7  -2  -5   14.75    2.75   0
  -7  -2  -5   20.05    3.10   0
   7  -2   5   14.73    3.00   0
  -7  -2  -5   14.04    3.01   0
  -7  -2  -5   12.70    3.11   0
  -7   2  -5   14.64    3.01   0
  -7   2  -5   13.76    2.23   0
  -7   2  -5   13.68    2.99   0
  -8   2  -5   39.02    3.08   0
  -8  -2  -5   38.78    3.21   0
  -8   2  -5   42.37    3.50   0
   8  -2   5   42.45    3.10   0
  -8  -2  -5   45.22    3.23   0
  -8  -2  -5   50.75    3.26   0
  -8  -2  -5   41.93    3.35   0
  -8   2  -5   43.40    3.28   0
  -9   2  -5   13.09    3.16   0
  -9  -2  -5   15.94    2.34   0
  -9  -2  -5   18.55    3.24   0
  -9  -2  -5   19.52    3.44   0
  -9   2  -5   19.41    3.36   0
  -9   2  -5   19.55    3.51   0
  -9  -2  -5   16.38    2.41   0
 -10   2  -5    6.44    3.00   0
 -10   2  -5   -0.70    3.18   0
 -10  -2  -5   -0.48    3.35   0
 -10   2  -5   -2.43    3.19   0
 -10  -2  -5    2.95    3.10   0
 -10   2  -5    3.79    2.23   0
 -10  -2  -5   -0.20    2.54   0
 -10  -2  -5    0.09    2.16   0
 -11   2  -5   21.70    2.40   0
 -11   2  -5   19.42    3.33   0
 -11  -2  -5   15.31    3.40   0
 -11  -2  -5   20.94    3.49   0
 -11   2  -5   18.44    3.33   0
 -11  -2  -5   25.01    3.40   0
 -11   2  -5   20.26    3.57   0
 -11  -2  -5   18.79    3.57   0
 -12   2  -5    9.85    3.32   0
 -12   2  -5    4.92    2.39   0
 -12  -2  -5    2.34    3.60   0
 -12  -2  -5   10.14    3.50   0
 -12  -2  -5    3.95    3.68   0
 -12   2  -5    4.51    3.64   0
 -12   2  -5    7.26    3.48   0
 -12  -2  -5    7.64    3.46   0
 -14   3   5    6.14    2.36   0
 -14   3   5    5.87    2.72   0
  14   3  -5    6.82    4.29   0
 -14   3   5    3.64    2.48   0
 -14  -3   5    7.99    3.48   0
 -14  -3   5    8.96    4.74   0
  14  -3  -5    4.92    3.65   0
  13   3  -5   12.08    3.40   0
  13  -3  -5    9.91    3.58   0
 -13   3   5   12.36    3.60   0
 -13   3   5    5.49    3.20   0
 -13  -3   5    7.92    3.71   0
 -13   3   5    3.04    2.36   0
 -13  -3   5    6.91    2.49   0
  13   3  -5    6.95    3.42   0
  12   3  -5    3.78    3.15   0
 -12   3   5   -1.84    3.53   0
 -12   3   5    1.72    2.98   0
 -12  -3   5    4.95    3.41   0
  12   3  -5    0.70    3.99   0
 -12   3   5    3.03    2.30   0
 -12  -3   5    3.45    4.38   0
  12  -3  -5   -0.73    3.30   0
 -11   3   5    1.28    3.63   0
 -11   3   5    2.66    2.18   0
 -11   3   5    0.51    3.30   0
  11   3  -5    4.53    3.32   0
 -11  -3   5    4.77    3.51   0
 -11  -3   5    3.78    3.46   0
  11  -3  -5    4.58    3.33   0
  11   3  -5    3.79    3.22   0
  10   3  -5   48.43    3.22   0
 -10   3   5   45.79    3.91   0
 -10  -3   5   44.06    3.47   0
 -10   3   5   41.52    2.53   0
 -10  -3   5   39.05    4.01   0
  10   3  -5   40.94    3.56   0
  10  -3  -5   39.00    2.77   0
  -9  -3   5    8.99    4.42   0
  -9   3   5    2.49    2.87   0
   9   3  -5    5.07    3.27   0
  -9   3   5    5.66    2.30   0
  -9  -3   5    9.76    3.46   0
   9   3  -5    5.70    3.29   0
   9  -3  -5    4.38    2.72   0
   9  -3  -5    5.77    3.00   0
  -8   3   5    3.23    4.03   0
  -8  -3   5    3.59    4.37   0
   8  -3  -5    4.80    2.87   0
   8   3  -5    4.46    4.47   0
   8   3  -5    5.01    3.19   0
  -8   3   5    0.21    3.25   0
  -8  -3   5    8.85    3.40   0
   8  -3  -5    5.89    4.02   0
  -7   3   5   41.03    3.10   0
   7  -3  -5   54.50    3.32   0
  -7   3   5   46.93    3.57   0
   7   3  -5   50.76    3.54   0
  -7  -3   5   46.81    2.66   0
   7   3  -5   47.57    5.29   0
  -7  -3   5   40.18    4.02   0
   7  -3  -5   47.85    4.38   0
   6   3  -5  272.36    7.27   0
  -6  -3   5  279.99    6.30   0
   6  -3  -5  307.71    4.48   0
  -6   3   5  296.06    4.64   0
  -6   3   5  275.63    5.28   0
  -6  -3   5  291.35    4.69   0
   6   3  -5  318.32    4.72   0
   6  -3  -5  272.53    4.21   0
   5  -3  -5  250.27    4.21   0
   5   3  -5  218.41    5.85   0
  -5   3   5  247.67    5.09   0
  -5   3   5  258.99    4.82   0
   5   3  -5  261.28    3.89   0
  -5  -3   5  241.44    5.32   0
  -5  -3   5  255.10    3.89   0
   5  -3  -5  275.28    4.70   0
  -4  -3   5  221.46    5.16   0
   4  -3  -5  226.20    5.16   0
   4  -3  -5  214.45    3.83   0
   4   3  -5  228.49    4.72   0
  -4   3   5  216.75    3.93   0
  -4   3   5  220.99    4.81   0
   4   3  -5  211.52    6.22   0
  -4  -3   5  211.40    3.79   0
   3   3  -5   45.28    4.68   0
   3  -3  -5   42.16    3.21   0
  -3   3   5   44.38    4.11   0
   3   3  -5   48.81    3.92   0
   3  -3  -5   48.56    3.85   0
  -3   3   5   45.26    4.13   0
  -3  -3   5   47.47    3.79   0
  -3  -3   5   46.65    3.74   0
  -2  -3   5  237.46    4.97   0
   2  -3  -5  225.37    5.25   0
   2  -3  -5  230.26    5.04   0
   2   3  -5  217.95    3.78   0
  -2   3   5  229.44    5.52   0
  -2  -3   5  219.90    3.74   0
   2   3  -5  230.48    4.97   0
  -2   3   5  235.72    4.91   0
  -1   3   5  530.95    5.90   0
   1   3  -5  531.43    6.19   0
   1  -3  -5  525.34    7.38   0
   1  -3  -5  538.11    6.07   0
  -1  -3   5  505.09    5.58   0
  -1   3   5  526.58    7.91   0
   1   3  -5  519.96    5.64   0
   0  -3  -5   16.36    3.78   0
   0   3  -5   12.39    3.53   0
   0   3   5   14.39    3.72   0
   0  -3  -5   13.41    3.96   0
   0   3  -5   14.54    3.61   0
   0   3  -5   15.80    3.55   0
   0   3   5   12.80    4.50   0
   0  -3   5   14.11    3.49   0
  -1  -3  -5  602.26    5.36   0
  -1   3  -5  610.18    5.98   0
  -1   3  -5  596.70    5.34   0
  -1  -3  -5  598.05    8.25   0
  -1   3  -5  594.33    5.53   0
   1   3   5  632.25    6.09   0
   1  -3   5  590.86    5.58   0
   1   3   5  550.69    7.90   0
   2  -3   5  466.02    5.01   0
   2   3   5  446.76    6.87   0
  -2   3  -5  549.39    5.39   0
  -2  -3  -5  507.06    5.66   0
   2   3   5  512.64    5.61   0
  -2   3  -5  481.90    5.25   0
  -2  -3  -5  436.85    6.46   0
  -2   3  -5  451.08    4.40   0
   3  -3   5    8.20    2.83   0
   3   3   5    8.94    3.26   0
   3   3   5    6.43    3.02   0
  -3  -3  -5    7.93    3.40   0
  -3   3  -5    9.05    3.29   0
  -3  -3  -5    6.84    3.03   0
  -3   3  -5    6.13    3.04   0
  -3   3  -5    4.91    3.02   0
   4   3   5   36.16    3.65   0
   4  -3   5   36.48    3.03   0
  -4   3  -5   40.94    3.11   0
   4   3   5   39.29    2.38   0
  -4  -3  -5   36.68    2.45   0
  -4   3  -5   39.65    3.23   0
  -4   3  -5   38.35    2.24   0
  -4  -3  -5   34.11    3.60   0
  -5  -3  -5  206.76    4.06   0
   5  -3   5  189.50    3.66   0
  -5   3  -5  212.12    3.85   0
  -5  -3  -5  201.53    4.04   0
  -5   3  -5  201.27    3.98   0
  -5   3  -5  164.75    2.98   0
  -5  -3  -5  178.11    4.11   0
  -6  -3  -5   -0.77    2.90   0
   6  -3   5    0.43    2.07   0
  -6  -3  -5   -0.83    3.05   0
  -6   3  -5   -0.38    2.88   0
  -6  -3  -5    0.92    2.88   0
  -6   3  -5    1.21    2.23   0
  -6  -3  -5    2.03    2.02   0
  -6   3  -5   -0.52    2.91   0
  -7  -3  -5    6.74    2.96   0
  -7   3  -5    3.33    3.26   0
   7  -3   5    7.89    2.07   0
  -7  -3  -5   10.44    3.03   0
  -7   3  -5    5.29    3.04   0
  -7  -3  -5   10.29    3.06   0
  -7  -3  -5    9.79    2.99   0
  -7   3  -5    7.27    2.07   0
  -8  -3  -5    9.33    3.00   0
  -8  -3  -5   12.74    2.31   0
  -8  -3  -5    5.19    3.29   0
   8  -3   5    9.55    3.08   0
  -8  -3  -5    8.79    2.96   0
  -8   3  -5   17.48    3.51   0
  -8   3  -5    7.24    2.25   0
  -8   3  -5   12.93    3.09   0
  -9  -3  -5   16.66    3.04   0
  -9  -3  -5   21.35    3.27   0
  -9  -3  -5   22.08    3.11   0
  -9  -3  -5   20.72    3.41   0
  -9   3  -5   24.02    3.44   0
  -9   3  -5   22.94    3.27   0
  -9   3  -5   15.09    3.05   0
 -10  -3  -5    5.30    3.21   0
 -10  -3  -5    9.37    3.10   0
 -10  -3  -5   11.46    3.29   0
 -10   3  -5   13.75    3.15   0
 -10   3  -5   12.09    2.30   0
 -10  -3  -5    8.91    3.27   0
 -10   3  -5    9.84    3.47   0
 -10   3  -5    7.31    2.24   0
 -11  -3  -5    7.10    3.27   0
 -11  -3  -5    1.29    3.39   0
 -11   3  -5   -2.59    3.53   0
 -11   3  -5    5.28    3.30   0
 -11  -3  -5   -1.43    3.38   0
 -11   3  -5    2.37    2.31   0
 -11  -3  -5    6.02    3.38   0
 -11   3  -5    1.99    2.31   0
 -12  -3  -5    3.70    3.42   0
 -12  -3  -5    3.53    2.57   0
 -12  -3  -5    5.96    3.66   0
 -12   3  -5    3.48    2.64   0
 -12   3  -5    6.89    3.54   0
 -12   3  -5    5.70    3.47   0
 -12  -3  -5    7.19    3.63   0
 -12   3  -5    2.17    3.48   0
 -14   4   5    2.59    3.28   0
 -14   4   5    0.92    3.80   0
  14   4  -5    3.66    2.48   0
  14  -4  -5    2.23    3.47   0
 -14   4   5   -2.13    3.37   0
 -14  -4   5    0.13    4.64   0
 -14  -4   5    0.26    4.40   0
 -14  -4   5    2.04    3.53   0
 -13   4   5    1.64    3.18   0
 -13   4   5    1.66    3.72   0
 -13  -4   5    2.17    3.17   0
  13   4  -5   -1.31    2.26   0
 -13  -4   5    1.62    4.44   0
  13  -4  -5    1.52    3.46   0
 -13   4   5    1.64    3.41   0
 -12   4   5   -0.70    2.20   0
 -12   4   5   -1.67    3.59   0
  12   4  -5   -0.09    4.05   0
 -12  -4   5    1.91    4.40   0
  12  -4  -5   -0.60    3.35   0
  12   4  -5   -2.92    2.14   0
 -12  -4   5    2.45    3.32   0
 -12   4   5   -2.65    3.29   0
 -11   4   5    6.98    3.74   0
 -11   4   5    0.73    3.10   0
  11   4  -5    3.13    3.11   0
  11   4  -5    3.34    3.83   0
 -11   4   5    6.44    3.28   0
  11  -4  -5    7.07    3.48   0
 -11  -4   5   -1.65    2.42   0
 -11  -4   5    1.06    4.18   0
 -10   4   5   18.97    2.72   0
 -10   4   5   16.12    2.20   0
 -10   4   5   20.31    2.31   0
  10   4  -5   17.93    4.13   0
  10   4  -5   25.16    3.28   0
 -10  -4   5   17.26    3.34   0
 -10  -4   5   19.16    4.45   0
  10  -4  -5   19.39    3.55   0
   9   4  -5    3.28    3.28   0
  -9   4   5    3.96    2.79   0
  -9  -4   5    6.81    3.50   0
  -9  -4   5    3.06    4.18   0
  -9   4   5    5.81    3.25   0
   9  -4  -5    4.07    2.72   0
   9   4  -5    2.56    3.99   0
  -8  -4   5   27.35    4.29   0
  -8   4   5   29.07    4.14   0
   8   4  -5   27.69    4.36   0
   8   4  -5   33.11    3.43   0
  -8   4   5   28.20    2.52   0
  -8  -4   5   30.27    2.55   0
   8  -4  -5   33.90    3.03   0
  -7  -4   5   11.02    4.74   0
  -7   4   5   13.96    3.16   0
   7   4  -5   11.36    3.33   0
  -7   4   5   13.90    4.14   0
  -7  -4   5   14.96    3.30   0
   7   4  -5   11.33    4.78   0
   7  -4  -5   12.48    3.01   0
   7  -4  -5   11.42    4.08   0
   6   4  -5    8.68    3.49   0
  -6   4   5    3.81    4.03   0
   6   4  -5    3.75    6.17   0
  -6   4   5    4.09    3.46   0
  -6  -4   5    5.64    2.45   0
   6  -4  -5    7.32    3.06   0
  -6  -4   5    5.43    4.50   0
   6  -4  -5   12.32    4.01   0
   5  -4  -5   42.76    4.21   0
   5   4  -5   39.37    5.81   0
  -5   4   5   43.50    2.77   0
  -5   4   5   46.15    3.95   0
   5   4  -5   44.43    2.73   0
   5  -4  -5   48.96    3.40   0
  -5  -4   5   45.15    3.62   0
  -5  -4   5   47.15    5.05   0
   4  -4  -5   96.23    4.55   0
  -4  -4   5  103.82    4.01   0
   4  -4  -5   94.31    3.72   0
  -4   4   5   94.17    4.32   0
   4   4  -5   92.93    3.17   0
   4   4  -5   88.81    4.59   0
  -4  -4   5  103.68    4.85   0
  -4   4   5  100.17    4.19   0
   3  -4  -5   18.04    4.33   0
   3   4  -5   11.45    3.51   0
   3  -4  -5   11.39    3.37   0
  -3   4   5   12.96    3.73   0
   3   4  -5   14.40    3.75   0
  -3   4   5    9.69    3.94   0
  -3  -4   5    7.35    3.56   0
   2   4  -5   47.39    4.38   0
   2   4  -5   46.97    4.37   0
   2  -4  -5   43.14    4.50   0
   2   4  -5   43.95    3.71   0
  -2  -4   5   43.87    3.70   0
  -2   4   5   45.47    4.09   0
  -2   4   5   49.11    4.12   0
   2  -4  -5   46.70    4.63   0
  -1   4   5   87.92    4.31   0
   1  -4  -5   85.39    4.55   0
   1  -4  -5   80.52    3.48   0
   1   4  -5   91.51    3.81   0
   1   4  -5   86.90    3.82   0
  -1   4   5   78.79    4.52   0
   1   4  -5   83.90    4.05   0
  -1  -4   5   83.16    2.97   0
   0   4   5    5.64    3.55   0
   0   4  -5    1.79    3.15   0
   0  -4  -5    2.73    4.52   0
   0  -4  -5    2.42    3.96   0
   0   4  -5    2.48    3.38   0
   0  -4   5    1.32    3.18   0
   0   4  -5   -0.04    2.42   0
   0   4   5    2.51    4.64   0
   1   4   5    5.65    3.87   0
  -1   4  -5    7.39    3.33   0
  -1   4  -5    9.97    3.51   0
   1   4   5    4.40    3.44   0
  -1   4  -5    6.78    3.28   0
  -1  -4  -5    6.73    2.66   0
  -1  -4  -5    5.69    5.30   0
   1  -4   5    4.14    2.15   0
  -2  -4  -5   57.38    3.87   0
   2  -4   5   53.97    3.21   0
   2   4   5   62.76    3.57   0
   2   4   5   48.43    4.98   0
  -2   4  -5   63.07    3.62   0
  -2   4  -5   54.31    2.73   0
  -2  -4  -5   48.69    4.76   0
  -2   4  -5   51.29    2.53   0
   3  -4   5   40.14    2.95   0
  -3   4  -5   35.73    3.46   0
  -3  -4  -5   36.96    3.58   0
  -3  -4  -5   35.42    4.22   0
   3   4   5   36.59    4.07   0
   3   4   5   42.72    3.42   0
  -3   4  -5   32.92    2.24   0
  -3   4  -5   44.80    3.25   0
   4  -4   5    2.88    2.00   0
  -4  -4  -5    2.34    3.14   0
   4   4   5   -0.74    2.18   0
  -4  -4  -5    2.64    3.10   0
  -4   4  -5    0.93    3.15   0
  -4  -4  -5    1.17    3.10   0
  -4   4  -5   -0.50    2.81   0
   5   4   5   11.29    2.99   0
  -5  -4  -5   14.37    3.08   0
  -5  -4  -5   12.59    3.18   0
  -5  -4  -5   12.88    3.10   0
  -5   4  -5   13.52    2.42   0
   5  -4   5   13.45    2.09   0
  -5   4  -5   11.06    2.95   0
   6  -4   5   70.30    3.09   0
  -6  -4  -5   72.49    3.27   0
  -6  -4  -5   78.30    3.61   0
  -6   4  -5   67.52    2.59   0
  -6  -4  -5   74.85    3.24   0
  -6   4  -5   69.19    3.16   0
  -6  -4  -5   65.36    3.43   0
  -7  -4  -5   13.07    3.11   0
  -7  -4  -5   16.63    3.14   0
  -7  -4  -5   16.90    3.28   0
  -7   4  -5   17.77    3.25   0
  -7  -4  -5   18.28    3.17   0
   7  -4   5   15.31    2.08   0
  -7   4  -5   18.84    2.90   0
  -8  -4  -5   45.26    3.60   0
   8  -4   5   52.18    3.33   0
  -8  -4  -5   47.40    3.56   0
  -8   4  -5   48.98    3.22   0
  -8  -4  -5   46.81    3.62   0
  -8   4  -5   54.58    3.57   0
  -8  -4  -5   49.54    3.68   0
  -9   4  -5   -0.32    3.01   0
  -9  -4  -5   -0.54    3.15   0
   9  -4   5    2.10    3.03   0
  -9  -4  -5    2.09    3.16   0
  -9  -4  -5    5.28    3.20   0
  -9   4  -5   -1.94    2.26   0
  -9  -4  -5    1.09    3.18   0
  -9   4  -5    3.32    3.02   0
 -10  -4  -5    0.50    3.19   0
 -10   4  -5    1.01    3.23   0
 -10  -4  -5    0.49    3.20   0
 -10   4  -5   -1.88    3.21   0
 -10   4  -5   -0.50    3.41   0
 -10  -4  -5   -0.04    3.23   0
 -10  -4  -5    0.12    3.25   0
 -10   4  -5    5.17    3.21   0
 -11  -4  -5    1.78    3.40   0
 -11   4  -5    5.74    2.41   0
 -11   4  -5    7.46    3.27   0
 -11   4  -5    1.85    3.37   0
 -11  -4  -5    7.27    3.40   0
 -11   4  -5    2.84    3.69   0
 -11  -4  -5    4.47    3.52   0
 -11  -4  -5    4.67    3.48   0
 -14  -5   5    2.00    5.19   0
 -14   5   5    0.44    3.33   0
 -14  -5   5    3.38    5.33   0
  14   5  -5    4.47    2.44   0
 -14   5   5    0.66    3.75   0
 -14   5   5   -5.06    3.56   0
  14  -5  -5    1.18    3.74   0
 -14  -5   5    3.40    3.59   0
 -13   5   5   17.65    3.41   0
 -13   5   5   12.08    2.66   0
 -13  -5   5   16.22    5.14   0
 -13   5   5   15.80    2.63   0
  13  -5  -5   13.41    2.55   0
 -13  -5   5   13.10    2.58   0
 -13  -5   5   13.39    5.26   0
  13   5  -5   17.83    2.51   0
  12   5  -5   67.41    3.74   0
 -12   5   5   57.29    3.61   0
 -12  -5   5   67.15    6.13   0
 -12   5   5   50.84    3.87   0
 -12   5   5   59.80    2.82   0
 -12  -5   5   56.82    3.68   0
  12  -5  -5   60.27    2.87   0
 -12  -5   5   56.66    5.68   0
 -11  -5   5   10.96    5.56   0
 -11  -5   5   10.67    5.38   0
 -11   5   5    8.22    3.17   0
 -11   5   5   13.28    2.74   0
  11  -5  -5   12.12    2.58   0
 -11   5   5   12.93    2.42   0
 -11  -5   5   13.58    3.29   0
  11   5  -5   16.70    2.41   0
 -10  -5   5   24.29    6.00   0
 -10   5   5   16.07    2.36   0
 -10   5   5   22.09    3.86   0
  10   5  -5   23.30    2.36   0
 -10   5   5   27.75    3.48   0
 -10  -5   5   23.77    3.39   0
  10  -5  -5   23.35    3.63   0
 -10  -5   5   26.02    5.80   0
  -9  -5   5    1.12    6.19   0
  -9   5   5    0.26    2.16   0
  -9   5   5    2.43    3.75   0
  -9   5   5   -2.02    2.17   0
  -9  -5   5    7.80    3.35   0
   9   5  -5    4.05    3.20   0
   9  -5  -5    1.56    3.61   0
  -8   5   5   47.47    3.50   0
  -8   5   5   39.75    2.37   0
  -8   5   5   37.81    3.94   0
  -8  -5   5   44.19    3.68   0
   8  -5  -5   45.02    3.86   0
   8   5  -5   48.43    3.42   0
  -7   5   5   24.37    4.11   0
  -7  -5   5   27.50    2.56   0
  -7   5   5   31.85    3.41   0
   7   5  -5   29.92    3.48   0
   7  -5  -5   33.32    3.98   0
   6   5  -5   27.24    3.39   0
  -6   5   5   29.22    3.35   0
  -6  -5   5   28.10    3.33   0
  -6   5   5   21.57    3.96   0
   6  -5  -5   34.08    4.13   0
   5   5  -5   26.84    5.54   0
   5  -5  -5   30.30    2.95   0
   5   5  -5   27.62    7.17   0
  -5   5   5   32.74    3.49   0
  -5   5   5   26.97    2.78   0
   5   5  -5   30.18    2.68   0
  -5  -5   5   29.73    3.47   0
   5  -5  -5   30.27    3.09   0
   4  -5  -5    2.23    2.98   0
   4   5  -5    0.29    4.78   0
  -4   5   5    2.49    3.65   0
   4   5  -5    2.80    2.45   0
  -4   5   5   -0.55    3.24   0
  -4  -5   5    1.79    3.38   0
   4  -5  -5    2.57    2.78   0
   4   5  -5    1.89    4.44   0
   3   5  -5   41.77    3.76   0
   3  -5  -5   42.98    4.31   0
   3  -5  -5   44.80    3.45   0
   3   5  -5   39.03    3.76   0
  -3   5   5   41.29    4.08   0
  -3  -5   5   45.41    2.76   0
   3   5  -5   47.56    3.85   0
  -3   5   5   44.90    3.82   0
   2  -5  -5  212.32    4.03   0
   2   5  -5  249.77    4.59   0
   2   5  -5  233.05    4.77   0
   2   5  -5  228.72    4.86   0
  -2   5   5  235.28    6.28   0
  -2  -5   5  241.05    4.49   0
  -2   5   5  247.02    4.93   0
   2  -5  -5  238.04    5.82   0
   1   5  -5  140.77    4.54   0
   1   5  -5  127.66    4.14   0
   1  -5  -5  118.33    5.38   0
   1  -5  -5  122.23    3.64   0
  -1   5   5  129.73    6.27   0
   1   5  -5  131.60    4.10   0
  -1  -5   5  141.76    3.97   0
  -1   5   5  135.30    4.26   0
   0   5   5   97.92    3.16   0
   0   5  -5   89.84    2.90   0
   0  -5  -5   91.92    7.31   0
   0   5  -5   87.95    3.04   0
   0   5  -5  107.67    3.74   0
   0  -5  -5   95.77    4.57   0
   0   5   5   85.17    7.12   0
   0  -5   5   89.76    2.77   0
  -1   5  -5   94.78    3.81   0
  -1   5  -5   86.60    4.01   0
   1   5   5   92.79    3.87   0
  -1  -5  -5   88.81    4.31   0
  -1   5  -5   87.26    3.59   0
   1  -5   5   78.26    2.65   0
   2  -5   5  779.52    5.72   0
  -2  -5  -5  789.42    6.68   0
  -2  -5  -5  787.30   15.32   0
  -2   5  -5  812.51    6.28   0
  -2  -5  -5  759.50   15.65   0
  -2   5  -5  813.70    5.89   0
   2   5   5  839.32    6.66   0
   3  -5   5  223.87    3.14   0
  -3  -5  -5  251.85    7.19   0
   3   5   5  264.70    4.45   0
  -3  -5  -5  224.06    6.98   0
  -3   5  -5  257.95    4.31   0
  -3   5  -5  250.26    3.98   0
  -3  -5  -5  256.87    4.56   0
  -4  -5  -5    2.79    3.24   0
   4  -5   5   -0.17    2.80   0
   4   5   5    2.84    2.93   0
   4  -5   5    4.90    2.89   0
  -4  -5  -5    2.32    3.72   0
  -4   5  -5    0.29    3.33   0
  -4  -5  -5    1.43    3.65   0
  -4   5  -5    8.96    2.85   0
  -5   5  -5  102.04    3.82   0
   5  -5   5  102.78    3.29   0
  -5  -5  -5  103.53    3.66   0
   5  -5   5   89.97    2.71   0
  -5  -5  -5  100.75    4.58   0
   5   5   5  100.85    3.52   0
  -5   5  -5  101.50    3.30   0
  -5  -5  -5   83.71    3.74   0
   6  -5   5    3.91    2.79   0
  -6  -5  -5   -2.35    3.04   0
  -6   5  -5    1.00    1.98   0
  -6  -5  -5    3.37    3.88   0
  -6   5  -5   -1.17    3.20   0
  -6  -5  -5    3.31    3.14   0
   6  -5   5    1.26    2.86   0
  -6  -5  -5    0.20    3.54   0
   7  -5   5   55.64    3.14   0
   7  -5   5   56.13    3.21   0
  -7  -5  -5   47.71    3.38   0
  -7  -5  -5   55.82    4.41   0
  -7  -5  -5   54.87    3.37   0
  -7   5  -5   47.85    2.56   0
  -7   5  -5   47.11    3.15   0
  -7  -5  -5   45.19    3.49   0
  -8  -5  -5  140.75    4.91   0
  -8  -5  -5  149.32    4.08   0
  -8  -5  -5  161.73    5.19   0
  -8  -5  -5  157.71    4.07   0
  -8   5  -5  159.29    3.99   0
   8  -5   5  156.00    3.72   0
  -8   5  -5  155.92    3.74   0
  -9  -5  -5    4.14    3.08   0
   9  -5   5    6.11    2.20   0
  -9  -5  -5    2.11    3.18   0
  -9  -5  -5    7.25    3.94   0
  -9  -5  -5    6.41    3.28   0
  -9   5  -5    7.09    2.40   0
  -9   5  -5   10.17    3.17   0
 -10  -5  -5    7.28    4.04   0
 -10  -5  -5    7.87    3.42   0
 -10   5  -5    9.13    2.22   0
 -10  -5  -5    5.95    3.44   0
 -10  -5  -5    6.30    3.46   0
 -10   5  -5    8.61    3.44   0
 -10   5  -5    8.56    2.38   0
 -10   5  -5   12.02    2.33   0
 -11  -5  -5   -0.50    3.44   0
 -11  -5  -5    0.27    3.32   0
 -11  -5  -5    5.50    3.51   0
 -11  -5  -5   -2.77    3.59   0
 -11   5  -5    2.74    3.30   0
 -11   5  -5    3.03    3.45   0
 -11   5  -5    4.06    2.37   0
 -11   5  -5   -6.72    3.61   0
 -13   6   5    3.63    3.51   0
 -13   6   5    9.09    3.86   0
 -13   6   5    6.10    2.42   0
  13  -6  -5    1.54    3.55   0
 -13  -6   5    5.83    3.62   0
  13   6  -5    6.99    3.49   0
  12  -6  -5   15.08    2.59   0
 -12   6   5   16.09    3.40   0
 -12   6   5    7.96    3.82   0
 -12  -6   5   13.83    2.52   0
  12   6  -5   16.50    3.52   0
 -12   6   5   12.78    2.56   0
 -11  -6   5    2.10    3.40   0
 -11   6   5    1.29    2.12   0
 -11   6   5   -0.97    3.64   0
 -11   6   5    2.77    2.21   0
  11  -6  -5    3.88    3.45   0
  11   6  -5   -0.02    3.26   0
 -10   6   5   12.32    3.30   0
 -10   6   5    8.96    2.61   0
  10  -6  -5   14.09    3.78   0
 -10   6   5    2.50    3.31   0
  10   6  -5   10.26    3.24   0
 -10  -6   5    6.68    3.35   0
  -9   6   5   65.62    3.37   0
  -9   6   5   63.95    3.00   0
  -9   6   5   72.22    3.48   0
   9  -6  -5   71.13    2.86   0
  -9  -6   5   67.57    3.79   0
   9   6  -5   64.21    2.68   0
   8  -6  -5  168.84    4.27   0
  -8   6   5  172.15    3.81   0
   8   6  -5  170.02    3.94   0
  -8   6   5  137.31    4.23   0
  -8  -6   5  172.44    4.02   0
  -8   6   5  170.75    4.12   0
  -7   6   5   17.78    2.13   0
  -7   6   5   21.89    3.88   0
   7   6  -5   22.32    2.39   0
  -7  -6   5   18.59    3.36   0
  -7   6   5   20.03    2.41   0
   7  -6  -5   23.23    3.84   0
   6   6  -5   28.39    3.51   0
   6  -6  -5   28.96    4.08   0
  -6   6   5   25.60    3.09   0
  -6   6   5   24.67    2.38   0
  -6  -6   5   23.90    3.31   0
  -6   6   5   21.56    2.86   0
  -5   6   5    7.73    3.57   0
  -5   6   5    8.17    3.87   0
   5   6  -5    4.10    3.41   0
  -5   6   5    4.29    3.23   0
  -5  -6   5    8.03    3.26   0
   5  -6  -5    3.20    4.08   0
   4   6  -5   27.21    5.30   0
   4  -6  -5   34.80    4.30   0
  -4   6   5   23.31    3.01   0
  -4   6   5   26.36    3.88   0
  -4   6   5   28.29    3.54   0
   4   6  -5   28.55    3.59   0
   4   6  -5   26.15    5.69   0
  -4  -6   5   29.30    3.34   0
   3   6  -5  307.44    6.66   0
   3  -6  -5  301.03    5.33   0
  -3   6   5  300.09    5.69   0
  -3   6   5  312.31    5.67   0
  -3   6   5  303.36    5.02   0
   3   6  -5  318.63    4.85   0
  -3  -6   5  280.06    3.79   0
   3   6  -5  310.62    6.36   0
   2  -6  -5   46.58    4.51   0
  -2   6   5   46.57    4.35   0
  -2   6   5   51.99    4.32   0
   2   6  -5   58.80    4.81   0
   2   6  -5   48.96    2.69   0
   2   6  -5   50.69    3.59   0
  -2   6   5   51.74    3.91   0
  -2  -6   5   49.78    3.48   0
  -1   6   5   58.42    5.24   0
   1  -6  -5   64.95    4.35   0
   1   6  -5   76.72    3.77   0
  -1   6   5   67.95    5.93   0
   1   6  -5   67.10    3.72   0
   1   6  -5   69.19    3.40   0
  -1  -6   5   76.17    3.44   0
  -1   6   5   72.45    4.02   0
   0   6   5    6.07    3.44   0
   0   6  -5    0.65    3.17   0
   0  -6  -5    1.32    4.16   0
   0   6  -5    4.94    3.66   0
   0   6  -5    6.20    3.20   0
   0  -6   5   -0.22    3.02   0
  -1   6  -5   65.75    2.53   0
  -1  -6  -5   70.21    4.17   0
  -1   6  -5   65.60    3.90   0
   1   6   5   70.50    3.68   0
   1  -6   5   60.89    2.44   0
   2  -6   5   44.20    3.12   0
   2  -6   5   44.32    3.23   0
  -2  -6  -5   41.03    3.77   0
  -2   6  -5   47.31    3.65   0
   2   6   5   44.95    3.30   0
  -2   6  -5   42.35    2.37   0
   3  -6   5    0.63    2.08   0
   3   6   5    4.21    2.95   0
  -3   6  -5   -1.45    3.49   0
   3  -6   5   -1.40    3.06   0
  -3  -6  -5    2.54    3.38   0
  -3   6  -5   -1.73    2.97   0
   4  -6   5    6.00    2.92   0
   4  -6   5    6.53    3.09   0
  -4  -6  -5    7.03    5.78   0
  -4   6  -5    3.69    2.46   0
  -4   6  -5    6.60    2.99   0
  -4  -6  -5    4.86    4.83   0
  -4  -6  -5    6.34    3.28   0
   4   6   5    6.70    3.06   0
   5  -6   5  108.97    2.54   0
   5   6   5  119.46    3.78   0
   5  -6   5  115.99    3.66   0
  -5  -6  -5  118.90    5.40   0
  -5  -6  -5  102.12    5.34   0
  -5   6  -5  116.61    3.89   0
  -5   6  -5  115.59    3.49   0
  -5  -6  -5  115.53    3.93   0
  -6  -6  -5  169.24    4.08   0
   6  -6   5  177.61    3.65   0
  -6  -6  -5  152.02    5.11   0
  -6  -6  -5  178.89    5.58   0
  -6   6  -5  174.37    4.10   0
   6  -6   5  169.36    3.71   0
  -6   6  -5  156.85    2.88   0
  -7  -6  -5  148.74    4.14   0
   7  -6   5  156.27    3.61   0
  -7  -6  -5  135.27    3.89   0
   7  -6   5  163.20    3.66   0
  -7  -6  -5  153.71    5.23   0
  -7   6  -5  159.57    3.92   0
  -7   6  -5  158.66    3.69   0
  -7  -6  -5  136.32    4.90   0
  -8  -6  -5   78.88    3.76   0
   8  -6   5   83.27    3.39   0
   8  -6   5   70.25    2.50   0
  -8  -6  -5   77.93    4.12   0
  -8  -6  -5   68.32    3.93   0
  -8  -6  -5   66.08    3.60   0
  -8   6  -5   78.98    3.62   0
  -8   6  -5   69.46    2.53   0
  -9   6  -5    2.12    3.03   0
  -9  -6  -5    5.57    3.28   0
   9  -6   5   -8.92    3.10   0
   9  -6   5    1.55    2.12   0
  -9  -6  -5    0.71    3.30   0
  -9   6  -5   -4.10    3.30   0
  -9  -6  -5   -0.64    3.49   0
  -9  -6  -5   -0.55    3.21   0
 -10  -6  -5    4.01    4.20   0
 -10  -6  -5   -0.09    3.48   0
 -10  -6  -5    3.35    3.35   0
 -10  -6  -5    2.45    3.55   0
 -10   6  -5   -0.05    2.49   0
 -10   6  -5   -0.12    2.27   0
 -11  -6  -5   -2.32    3.53   0
 -11  -6  -5    3.48    3.69   0
 -11   6  -5   -0.94    2.44   0
 -11   6  -5    3.83    2.54   0
 -11  -6  -5    0.24    3.65   0
 -11   6  -5    3.71    3.34   0
 -11  -6  -5    1.71    3.53   0
  13  -7  -5   17.40    3.88   0
 -13   7   5   17.99    3.60   0
 -13   7   5   19.84    3.98   0
  13   7  -5   14.25    3.77   0
 -13   7   5   11.48    3.67   0
 -13  -7   5   15.31    3.88   0
 -12   7   5    3.08    3.33   0
 -12   7   5    1.69    3.77   0
  12   7  -5    5.41    2.48   0
 -12   7   5    9.42    3.49   0
  12  -7  -5    1.89    3.63   0
 -12  -7   5    4.58    3.58   0
 -11   7   5    2.95    2.29   0
 -11   7   5   14.25    3.75   0
 -11   7   5    6.23    3.31   0
  11  -7  -5    7.37    3.51   0
  11   7  -5    3.46    3.27   0
 -11  -7   5    1.41    3.38   0
  10   7  -5    8.23    3.33   0
 -10   7   5    9.05    3.12   0
 -10   7   5    4.78    2.50   0
 -10   7   5    7.95    3.16   0
 -10  -7   5   -0.00    3.36   0
  10  -7  -5   10.87    2.38   0
  -9   7   5    1.77    2.88   0
   9   7  -5   -0.62    2.36   0
  -9   7   5    0.53    2.59   0
  -9   7   5    0.59    2.94   0
  -9  -7   5   -0.53    2.39   0
   9  -7  -5    4.75    2.37   0
  -8   7   5   25.00    3.13   0
   8   7  -5   25.56    3.39   0
  -8  -7   5   27.42    3.41   0
  -8   7   5   30.69    3.38   0
  -8   7   5   15.42    3.74   0
   8  -7  -5   21.53    2.62   0
  -7   7   5   26.11    3.02   0
  -7   7   5   20.36    2.70   0
   7   7  -5   33.70    3.43   0
  -7  -7   5   18.60    3.39   0
  -7   7   5   28.82    3.29   0
   7  -7  -5   24.10    2.75   0
  -6   7   5    4.03    3.29   0
  -6   7   5    4.27    2.99   0
  -6   7   5    0.42    3.76   0
   6   7  -5    2.84    3.35   0
   6  -7  -5    8.29    3.80   0
  -6  -7   5    9.16    3.12   0
  -5   7   5   22.95    3.67   0
  -5   7   5   27.22    3.46   0
  -5   7   5   21.60    3.99   0
   5   7  -5   24.37    3.46   0
[truncated: 496,651 more chars]
