# Supplementary material for: Crystal structure of (Z)-4-[1-(4-acetyl­anilino)ethyl­idene]-3-methyl-1-phenyl-1H-pyrazol-5(4H)-one
Source: Acta Crystallogr E Crystallogr Commun. 2015 Jan 1;71(Pt 1):94–6. doi: 10.1107/S2056989014026899 (PMC4331847; doi:10.1107/S2056989014026899)
Supplement: Supplementary file 2 [file e-71-00094-Isup2.hkl]

#
# h,k,l, Fc-squared, Fo-squared, sigma(Fo-squared), status flag
#
data_I
_shelx_title ' TEST STRUCTURE D:\DATA\MAHFOUZ1_SOLVE\MAHFOUZ1'
_shelx_refln_list_code          4
_shelx_F_calc_maximum      117.71
_exptl_crystal_F_000       704.00
_reflns_d_resolution_high  0.7965

loop_
 _space_group_symop_operation_xyz
 'x, y, z'
 '-x+1/2, y+1/2, -z+1/2'
 '-x, -y, -z'
 'x-1/2, -y-1/2, z-1/2'

_cell_length_a    11.8549
_cell_length_b    11.6070
_cell_length_c    13.1591
_cell_angle_alpha  90.000
_cell_angle_beta  107.425
_cell_angle_gamma  90.000

_shelx_F_squared_multiplier     1.000

loop_
 _refln_index_h
 _refln_index_k
 _refln_index_l
 _refln_F_squared_calc
 _refln_F_squared_meas
 _refln_F_squared_sigma
 _refln_observed_status
   2   0   0        136.94        121.45         5.79 o
   4   0   0        844.23        871.76         5.41 o
   6   0   0       2109.66       2258.16        44.15 o
   8   0   0        120.70        120.34         3.72 o
  10   0   0        877.60        795.51        24.29 o
  12   0   0         20.28         14.89         2.14 o
  14   0   0         16.68         18.65         2.91 o
   1   1   0        403.58        458.75        12.56 o
   2   1   0       1097.51       1069.61        16.65 o
   3   1   0       1346.36       1217.16        22.71 o
   4   1   0       1790.37       1870.08        18.15 o
   5   1   0        169.08        161.75         2.28 o
   6   1   0         21.22         21.89         1.67 o
   7   1   0        232.09        235.71         5.05 o
   8   1   0         72.48         65.09         1.57 o
   9   1   0        399.54        394.83         5.78 o
  10   1   0        172.39        174.39         5.01 o
  11   1   0          2.94          2.99         1.45 o
  12   1   0          4.04          4.56         1.54 o
  13   1   0          2.71          2.27         1.39 o
  14   1   0         10.47         11.92         1.60 o
   0   2   0       3751.80       3871.24        99.42 o
   1   2   0          0.40          2.32         3.37 o
   2   2   0        343.69        329.43         7.18 o
   3   2   0        465.68        505.33         5.48 o
   4   2   0        160.60        154.08         3.78 o
   5   2   0         60.96         78.54         1.86 o
   6   2   0          0.78          1.78         1.66 o
   7   2   0         47.17         45.75         1.61 o
   8   2   0        351.20        316.33         3.91 o
   9   2   0        816.55        765.84        14.55 o
  10   2   0         76.37         71.51         1.98 o
  11   2   0         92.30         84.92         2.41 o
  12   2   0          7.25          7.77         1.45 o
  13   2   0          2.62          4.40         1.68 o
  14   2   0          0.71          2.89         1.68 o
   1   3   0        800.93        867.58        12.36 o
   2   3   0        409.02        373.38         6.76 o
   3   3   0        313.89        312.35         5.73 o
   4   3   0        622.04        571.18         7.90 o
   5   3   0         91.70         90.51         2.01 o
   6   3   0        364.32        366.19         6.94 o
   7   3   0        173.32        170.22         4.12 o
   8   3   0         15.05         19.86         1.62 o
   9   3   0        145.69        142.91         2.32 o
  10   3   0          6.87          7.14         1.35 o
  11   3   0         36.83         38.19         1.73 o
  12   3   0          1.11          2.73         1.46 o
  13   3   0         23.85         28.97         2.34 o
   0   4   0      10622.81      10000.70       299.55 o
   1   4   0       2955.17       2823.63        52.12 o
   2   4   0        182.14        181.17         4.16 o
   3   4   0        130.86        132.08         2.39 o
   4   4   0        172.88        158.06         3.30 o
   5   4   0         81.51         59.67         1.88 o
   6   4   0        775.87        795.06        13.53 o
   7   4   0         78.26         79.68         1.70 o
   8   4   0        372.63        350.86         7.52 o
   9   4   0        155.47        151.13         2.04 o
  10   4   0         11.56         13.12         1.69 o
  11   4   0         12.30         10.10         1.46 o
  12   4   0          6.08          7.74         1.69 o
  13   4   0          0.01          0.62         1.53 o
   1   5   0       1407.20       1370.63        16.27 o
   2   5   0         15.19         14.00         2.01 o
   3   5   0          8.07         18.47         1.99 o
   4   5   0        428.15        419.54         6.07 o
   5   5   0          0.13          1.78         1.64 o
   6   5   0          0.14          3.46         1.41 o
   7   5   0         10.53          7.39         1.56 o
   8   5   0          2.91          2.06         1.80 o
   9   5   0         32.54         31.26         1.72 o
  10   5   0          0.87          1.46         1.45 o
  11   5   0          0.16          0.76         1.41 o
  12   5   0          8.37          8.86         1.66 o
  13   5   0          2.11          6.40         1.50 o
   0   6   0         27.30         33.10         2.92 o
   1   6   0        176.73        176.03         2.37 o
   2   6   0        122.96        120.41         2.12 o
   3   6   0        567.00        552.92        10.86 o
   4   6   0         30.59         28.47         1.78 o
   5   6   0        113.56        114.12         1.92 o
   6   6   0         16.28         15.67         1.92 o
   7   6   0          0.00          1.90         1.69 o
   8   6   0        295.67        281.89         4.15 o
   9   6   0        106.84        103.10         2.19 o
  10   6   0          7.03          7.54         1.57 o
  11   6   0         13.33         15.32         1.56 o
  12   6   0          0.48          2.68         1.77 o
   1   7   0         42.16         49.20         1.78 o
   2   7   0         13.40         11.04         1.80 o
   3   7   0         41.55         39.78         1.77 o
   4   7   0         56.07         61.08         2.01 o
   5   7   0          8.10          9.04         1.54 o
   6   7   0         15.52         14.93         1.95 o
   7   7   0         31.41         33.82         1.94 o
   8   7   0         24.15         26.93         1.73 o
   9   7   0          7.35          9.17         1.76 o
  10   7   0          1.25          3.88         1.66 o
  11   7   0          3.29          2.13         1.69 o
  12   7   0          9.98          8.31         1.69 o
   0   8   0          9.32          5.79         2.56 o
   1   8   0        128.95        122.88         2.03 o
   2   8   0         17.83         15.95         1.90 o
   3   8   0         91.44         95.40         2.18 o
   4   8   0         70.16         76.32         2.49 o
   5   8   0          1.59          4.85         1.74 o
   6   8   0         83.63         82.97         3.24 o
   7   8   0        202.49        197.51         3.38 o
   8   8   0         40.28         43.30         1.81 o
   9   8   0          9.25         11.10         1.92 o
  10   8   0          1.25          0.58         1.94 o
  11   8   0          0.11          2.23         1.75 o
   1   9   0         12.60         14.79         1.73 o
   2   9   0         10.69          8.53         1.68 o
   3   9   0         12.60         13.53         1.77 o
   4   9   0         16.55         12.50         1.82 o
   5   9   0         20.87         23.57         1.71 o
   6   9   0        120.51        112.34         3.56 o
   7   9   0          2.01          2.30         1.78 o
   8   9   0          0.41          3.25         1.66 o
   9   9   0         21.67         23.01         1.89 o
  10   9   0          5.13          5.06         1.79 o
  11   9   0         12.77         11.47         1.97 o
   0  10   0        149.36        164.33         3.13 o
   1  10   0          6.95          7.41         1.86 o
   2  10   0         58.09         61.58         2.00 o
   3  10   0          6.00          7.52         1.79 o
   4  10   0          1.20          2.36         1.58 o
   5  10   0         15.73         17.19         1.96 o
   6  10   0         20.86         20.60         1.79 o
   7  10   0          1.12          1.51         1.59 o
   8  10   0          5.37          6.32         1.96 o
   9  10   0          3.33          4.33         2.06 o
  10  10   0          0.78          3.86         1.99 o
   1  11   0         44.51         40.88         1.78 o
   2  11   0          0.35          3.54         1.83 o
   3  11   0          7.88          8.46         1.57 o
   4  11   0          8.82         10.44         1.80 o
   5  11   0          3.27          6.28         2.24 o
   6  11   0          5.82          6.66         1.79 o
   7  11   0         20.60         24.27         1.67 o
   8  11   0          7.96          5.77         1.92 o
   9  11   0          3.33          4.40         1.81 o
   0  12   0          3.97          3.82         2.64 o
   1  12   0         16.08         14.53         1.84 o
   2  12   0         33.67         31.98         1.81 o
   3  12   0          4.55          6.07         1.91 o
   4  12   0         16.13         13.44         2.15 o
   5  12   0          1.09          1.65         1.93 o
   6  12   0          0.33          1.63         1.82 o
   7  12   0         15.09         12.32         2.17 o
   8  12   0          4.17          4.52         2.01 o
   1  13   0          0.00          1.84         1.87 o
   2  13   0          0.02          1.17         1.89 o
   3  13   0          0.59          2.11         2.11 o
   4  13   0          0.00          0.42         1.99 o
   5  13   0          4.11          6.38         2.25 o
   6  13   0          0.17          3.27         2.19 o
   0  14   0          0.99          1.89         2.94 o
   1  14   0          7.58          7.75         2.14 o
   2  14   0          1.70          2.05         2.11 o
   3  14   0          0.26          1.05         2.11 o
 -13   0   1         10.04         13.03         1.90 o
 -11   0   1          2.30          5.65         2.29 o
  -9   0   1          1.07         11.46         2.57 o
  -7   0   1        723.63        716.74        36.15 o
  -5   0   1         16.55          9.03         2.69 o
  -3   0   1       4327.49       4638.10        71.87 o
   1   0   1       2298.25       2577.63        52.95 o
   3   0   1        596.75        560.23        12.70 o
   5   0   1        268.45        325.41         5.33 o
   7   0   1          6.73          7.73         2.23 o
   9   0   1        102.91        104.80         5.01 o
  11   0   1          1.18          7.20         2.20 o
  13   0   1          9.35         16.57         2.44 o
 -14   1   1          0.03          1.16         1.71 o
 -13   1   1          4.12          6.63         1.66 o
 -12   1   1          9.15         10.25         1.60 o
 -11   1   1         36.07         32.79         2.18 o
 -10   1   1        211.69        201.03         2.77 o
  -9   1   1        955.64        915.42        15.92 o
  -8   1   1         98.42         98.92         1.71 o
  -7   1   1        110.31         93.92         1.69 o
  -6   1   1        271.78        321.97         4.27 o
  -5   1   1        208.99        200.84         4.02 o
  -4   1   1          2.99          3.06         1.95 o
  -3   1   1         35.94         29.82         2.60 o
  -2   1   1         10.48         17.70         3.22 o
  -1   1   1       3139.01       3125.10        37.25 o
   0   1   1       4759.44       4823.52        58.16 o
   1   1   1       3472.10       3455.42        40.77 o
   2   1   1       1514.14       1488.46        19.96 o
   3   1   1       1415.47       1217.23        19.60 o
   4   1   1         39.52         50.09         2.07 o
   5   1   1       2772.88       2805.74        21.09 o
   6   1   1         56.38         59.64         1.50 o
   7   1   1          0.13          2.12         1.47 o
   8   1   1          0.10          3.12         1.61 o
   9   1   1        187.13        183.53         3.84 o
  10   1   1         45.62         40.10         1.64 o
  11   1   1          6.48         10.35         1.37 o
  12   1   1          0.53          4.03         1.54 o
  13   1   1         15.86         13.38         1.69 o
 -14   2   1          0.11          2.65         1.59 o
 -13   2   1          4.81          5.31         1.45 o
 -12   2   1         13.63         11.62         1.53 o
 -11   2   1          4.96          3.89         1.49 o
 -10   2   1         36.19         37.05         1.65 o
  -9   2   1        254.54        228.41         4.38 o
  -8   2   1          0.82          1.04         1.45 o
  -7   2   1         56.19         54.06         1.73 o
  -6   2   1         88.13         83.41         1.84 o
  -5   2   1        996.96       1057.21        17.19 o
  -4   2   1         93.88         86.66         2.19 o
  -3   2   1        608.63        564.05        11.50 o
  -2   2   1       1034.98        990.28        14.52 o
  -1   2   1        123.81        117.92         3.48 o
   0   2   1       5728.94       5529.65       120.15 o
   1   2   1        674.10        673.12         9.11 o
   2   2   1        231.48        207.74         3.02 o
   3   2   1       1126.56       1135.80         8.45 o
   4   2   1          8.04          3.66         1.68 o
   5   2   1        141.43        139.27         2.44 o
   6   2   1          0.63          1.63         1.42 o
   7   2   1         76.64         94.28         1.65 o
   8   2   1        855.13        796.08        15.14 o
   9   2   1        270.12        260.69         4.47 o
  10   2   1         81.42         75.99         1.66 o
  11   2   1          0.03          1.08         1.42 o
  12   2   1          4.82          5.18         1.53 o
  13   2   1          1.20          4.76         1.68 o
 -14   3   1          2.17          3.19         1.83 o
 -13   3   1          4.67          8.29         1.42 o
 -12   3   1          0.27          3.08         1.46 o
 -11   3   1        166.29        154.38         4.02 o
 -10   3   1        362.94        352.52         7.82 o
  -9   3   1        197.19        187.29         3.43 o
  -8   3   1         22.21         20.44         1.43 o
  -7   3   1        228.80        243.90         6.35 o
  -6   3   1        270.17        280.38         4.63 o
  -5   3   1        126.60        138.83         2.67 o
  -4   3   1       3329.58       3387.16        47.62 o
  -3   3   1        895.64        863.16        16.75 o
  -2   3   1      11647.40      11071.11       130.12 o
   0   3   1        308.83        310.79         5.12 o
   1   3   1        104.67        101.00         2.73 o
   2   3   1       1348.09       1306.73        19.11 o
   3   3   1       1105.19       1107.09         9.86 o
   4   3   1       1677.19       1667.77        28.13 o
   5   3   1        780.42        812.61         8.98 o
   6   3   1         12.99         10.16         1.57 o
   7   3   1          0.73          0.73         1.38 o
   8   3   1         16.36         13.48         1.48 o
   9   3   1        259.86        251.22         4.35 o
  10   3   1          3.20          3.68         1.33 o
  11   3   1         60.87         54.32         1.64 o
  12   3   1         18.79         19.25         1.68 o
  13   3   1         16.76         18.90         1.69 o
 -13   4   1          0.01          2.61         1.61 o
 -12   4   1          0.76          3.61         1.67 o
 -11   4   1          7.13          7.42         1.54 o
 -10   4   1         37.45         38.63         2.17 o
  -9   4   1        268.62        275.39         4.59 o
  -8   4   1        332.55        320.95         5.65 o
  -7   4   1         57.20         61.15         1.83 o
  -6   4   1        197.41        179.28         3.31 o
  -5   4   1         46.68         62.71         1.94 o
  -4   4   1        149.15        151.46         3.18 o
  -3   4   1         29.88         24.35         2.28 o
  -2   4   1       1413.42       1337.11        16.48 o
  -1   4   1       1988.17       1831.64        15.71 o
   0   4   1        135.94        142.21         2.88 o
   1   4   1        990.51        993.11        21.36 o
   2   4   1        227.49        218.18         4.09 o
   3   4   1         15.48         12.75         1.92 o
   4   4   1          1.81          1.71         1.71 o
   5   4   1        625.37        634.20         9.45 o
   6   4   1        122.36        118.11         1.62 o
   7   4   1        119.42        109.64         1.72 o
   8   4   1          1.78          4.14         1.47 o
   9   4   1         14.21         13.65         1.30 o
  10   4   1         23.96         26.14         1.49 o
  11   4   1         12.87         13.79         1.54 o
  12   4   1          8.04          8.15         1.58 o
  13   4   1          9.88         10.40         1.74 o
 -13   5   1         14.59         15.02         1.74 o
 -12   5   1          6.49          5.57         1.42 o
 -11   5   1         78.82         80.56         2.76 o
 -10   5   1          2.73          6.62         1.63 o
  -9   5   1        104.40        100.47         1.72 o
  -8   5   1          4.50          5.81         1.50 o
  -7   5   1          2.27          4.28         1.54 o
  -6   5   1          0.00          1.37         1.60 o
  -5   5   1        236.04        257.97         5.01 o
  -4   5   1        290.08        320.63         6.72 o
  -3   5   1        138.15        142.88         2.53 o
  -2   5   1        396.10        382.77         4.71 o
  -1   5   1       1204.56       1089.50        16.11 o
   0   5   1         26.68         28.65         2.15 o
   1   5   1          0.23          1.21         2.03 o
   2   5   1          7.93          6.21         1.87 o
   3   5   1         13.50         16.49         1.86 o
   4   5   1         29.87         32.10         1.64 o
   5   5   1        204.32        186.18         3.34 o
   6   5   1        210.85        207.08         6.40 o
   7   5   1        119.08        120.35         2.72 o
   8   5   1        123.23        111.78         3.26 o
   9   5   1          6.42          7.23         1.51 o
  10   5   1         44.67         42.93         1.52 o
  11   5   1         12.52         12.53         1.57 o
  12   5   1          0.34          3.06         1.69 o
  13   5   1          0.06          1.23         1.62 o
 -13   6   1          2.60          3.37         1.84 o
 -12   6   1         68.91         67.12         2.02 o
 -11   6   1          3.46          7.47         1.62 o
 -10   6   1         95.32         96.79         3.91 o
  -9   6   1          7.94         10.53         1.53 o
  -8   6   1          0.43          0.63         1.68 o
  -7   6   1        270.09        270.20         6.35 o
  -6   6   1         46.95         45.87         1.87 o
  -5   6   1        275.99        277.26         4.33 o
  -4   6   1        183.56        168.67         3.62 o
  -3   6   1        190.24        202.78         4.93 o
  -2   6   1         91.28         85.93         2.06 o
  -1   6   1        760.46        694.18         9.44 o
   0   6   1        821.91        775.86        13.07 o
   1   6   1         73.69         70.67         2.07 o
   2   6   1        237.11        241.64         7.12 o
   3   6   1        327.78        343.88         6.62 o
   4   6   1         26.98         24.04         1.78 o
   5   6   1        550.83        568.39         4.55 o
   6   6   1         35.39         33.61         1.76 o
   7   6   1         68.21         67.27         1.67 o
   8   6   1         71.22         63.02         1.90 o
   9   6   1        171.40        163.41         2.84 o
  10   6   1          0.01          1.60         1.29 o
  11   6   1          2.75          3.92         1.59 o
  12   6   1         12.93         12.98         1.62 o
 -12   7   1         13.59         14.62         1.69 o
 -11   7   1          0.62         -0.62         1.73 o
 -10   7   1          7.65          9.11         2.06 o
  -9   7   1         59.53         63.82         3.01 o
  -8   7   1         40.01         39.59         1.79 o
  -7   7   1        418.03        427.02         5.61 o
  -6   7   1          6.58          6.01         1.88 o
  -5   7   1          9.74         11.70         1.80 o
  -4   7   1          5.38          6.15         1.95 o
  -3   7   1        148.55        143.70         2.08 o
  -2   7   1        863.57        844.32        10.33 o
  -1   7   1        896.90        873.32        14.01 o
   0   7   1          6.47         10.27         2.35 o
   1   7   1         12.39         10.97         1.80 o
   2   7   1         29.28         30.06         1.81 o
   3   7   1          0.15          3.45         1.75 o
   4   7   1         60.95         61.20         1.71 o
   5   7   1         17.59         17.42         1.76 o
   6   7   1         23.76         22.48         1.69 o
   7   7   1        211.48        214.30         4.45 o
   8   7   1        112.66        121.18         3.14 o
   9   7   1         17.40         17.62         1.52 o
  10   7   1          0.60          2.28         1.66 o
  11   7   1          0.53          0.99         1.66 o
  12   7   1          2.02          2.11         1.65 o
 -12   8   1          0.33          2.95         1.77 o
 -11   8   1          3.94          7.86         1.67 o
 -10   8   1          1.48          3.23         2.22 o
  -9   8   1         41.18         42.19         1.98 o
  -8   8   1         71.01         77.66         1.88 o
  -7   8   1         12.35         15.40         1.78 o
  -6   8   1         18.42         22.57         1.92 o
  -5   8   1          0.13          0.88         1.71 o
  -4   8   1         21.52         20.17         2.16 o
  -3   8   1        173.02        182.45         2.65 o
  -2   8   1         33.89         37.75         1.93 o
  -1   8   1         16.72         14.43         1.81 o
   0   8   1          6.11          4.62         1.71 o
   1   8   1          7.26          6.66         1.77 o
   2   8   1         46.74         44.66         1.88 o
   3   8   1         82.90         87.91         2.04 o
   4   8   1          7.63          9.19         1.68 o
   5   8   1          0.07          0.93         1.74 o
   6   8   1          0.69          2.40         1.89 o
   7   8   1         19.84         21.15         1.87 o
   8   8   1          0.57          3.71         1.83 o
   9   8   1          1.44          0.67         1.59 o
  10   8   1          0.24          0.41         1.67 o
  11   8   1          4.73          7.08         1.64 o
 -11   9   1          1.32          3.67         1.87 o
 -10   9   1          1.14          2.00         1.97 o
  -9   9   1          9.49         11.10         1.70 o
  -8   9   1          6.48          5.44         1.66 o
  -7   9   1          8.42         11.45         1.63 o
  -6   9   1          3.83          2.94         1.69 o
  -5   9   1         43.72         41.79         1.86 o
  -4   9   1         18.46         18.28         2.06 o
  -3   9   1         11.25         12.91         1.85 o
  -2   9   1         52.82         52.84         1.76 o
  -1   9   1         14.18         17.11         1.82 o
   0   9   1          1.16          2.40         1.73 o
   1   9   1          0.04          0.48         1.75 o
   2   9   1         56.86         51.72         1.91 o
   3   9   1         15.43         15.27         1.76 o
   4   9   1         11.13         13.74         1.65 o
   5   9   1          7.49         10.20         1.81 o
   6   9   1         14.36         16.31         1.98 o
   7   9   1         77.56         80.39         2.40 o
   8   9   1          0.48          2.18         1.75 o
   9   9   1          2.26          3.50         1.78 o
  10   9   1          7.13          7.45         1.77 o
 -10  10   1          6.99          4.89         2.02 o
  -9  10   1          2.73          3.66         1.84 o
  -8  10   1          1.62          3.56         2.04 o
  -7  10   1          3.65          1.16         1.96 o
  -6  10   1         18.26         19.78         1.89 o
  -5  10   1          0.00          0.46         1.77 o
  -4  10   1          3.82          3.34         1.98 o
  -3  10   1          0.01          1.75         1.75 o
  -2  10   1          8.18         11.01         1.78 o
  -1  10   1        102.97         96.93         1.95 o
   0  10   1          0.82          2.86         1.78 o
   1  10   1         18.45         16.88         1.81 o
   2  10   1         63.58         62.07         1.93 o
   3  10   1          0.60         -0.61         1.77 o
   4  10   1          6.91          8.20         1.59 o
   5  10   1          4.92          6.28         1.90 o
   6  10   1         39.98         39.72         1.74 o
   7  10   1          6.49         11.16         2.39 o
   8  10   1         18.14         19.26         2.12 o
   9  10   1          1.94          0.93         2.09 o
  10  10   1          9.60          7.04         1.76 o
  -9  11   1          0.53          0.81         1.99 o
  -8  11   1          6.32          4.68         1.78 o
  -7  11   1         46.25         42.32         1.89 o
  -6  11   1          8.90         10.69         1.88 o
  -5  11   1         14.60         12.05         1.91 o
  -4  11   1          0.01          0.54         1.73 o
  -3  11   1          4.82          6.76         1.92 o
  -2  11   1         24.87         26.63         1.92 o
  -1  11   1          9.10          9.19         1.66 o
   0  11   1         14.49         14.08         1.82 o
   1  11   1          8.79         11.56         1.70 o
   2  11   1         12.02         14.96         1.66 o
   3  11   1         42.50         36.29         1.79 o
   4  11   1          3.47          4.28         1.75 o
   5  11   1          6.08         10.32         1.88 o
   6  11   1         12.50         11.59         1.91 o
   7  11   1         32.19         34.37         2.07 o
   8  11   1          5.07          6.02         2.02 o
   9  11   1          6.22          4.94         1.68 o
  -8  12   1          1.63          2.16         1.96 o
  -7  12   1          9.11          9.88         1.99 o
  -6  12   1          7.24          5.15         1.76 o
  -5  12   1          1.20          1.40         2.04 o
  -4  12   1         11.82          8.93         1.95 o
  -3  12   1          4.96          6.83         1.85 o
  -2  12   1          0.01          1.47         1.80 o
  -1  12   1         10.05          9.06         1.85 o
   0  12   1          3.43          2.61         1.75 o
   1  12   1         21.86         21.78         1.90 o
   2  12   1          6.96          8.02         1.79 o
   3  12   1          0.45          1.94         1.97 o
   4  12   1          2.51          3.99         1.88 o
   5  12   1         13.64         13.27         1.98 o
   6  12   1          1.37          0.12         2.81 o
   7  12   1          1.08          3.22         2.41 o
  -6  13   1          2.08          5.61         2.21 o
  -5  13   1          1.95          4.40         2.21 o
  -4  13   1          0.00          3.24         2.04 o
  -3  13   1          0.06          2.33         1.87 o
  -2  13   1          1.33          2.09         1.98 o
  -1  13   1         18.57         19.73         1.97 o
   0  13   1          1.30          3.19         1.78 o
   1  13   1          4.07          4.33         1.84 o
   2  13   1          7.31          5.10         1.98 o
   3  13   1          4.69          4.07         2.08 o
   4  13   1         16.88         17.95         2.21 o
   5  13   1          0.63          0.69         2.59 o
   6  13   1          0.25          3.15         2.72 o
  -4  14   1          2.80          2.95         2.06 o
  -3  14   1          4.62          5.04         2.00 o
  -2  14   1          6.57          5.34         1.90 o
  -1  14   1          0.27          2.19         2.06 o
   0  14   1          1.81          2.76         2.00 o
   1  14   1          1.11          2.22         1.96 o
   2  14   1          4.24          3.80         2.20 o
   3  14   1          0.27         -0.26         2.19 o
 -14   0   2         41.70         47.80         2.95 o
 -12   0   2         65.81         54.19         2.55 o
 -10   0   2        548.71        525.22        18.72 o
  -8   0   2         89.65         79.24         4.04 o
  -6   0   2       1446.16       1406.35        30.60 o
  -4   0   2       1701.08       1604.90        43.42 o
  -2   0   2      13854.65      12960.58       368.04 o
   0   0   2       8398.38       8576.23       148.78 o
   2   0   2       8813.32       8517.00       209.02 o
   4   0   2       2663.00       2737.67        33.26 o
   6   0   2        153.74        160.09         2.69 o
   8   0   2        181.84        162.49         3.52 o
  10   0   2        546.26        458.82        11.11 o
  12   0   2          1.01          3.98         2.24 o
 -14   1   2          1.85          3.94         1.55 o
 -13   1   2         15.58         16.58         1.51 o
 -12   1   2          0.04          0.80         1.51 o
 -11   1   2         22.70         22.93         1.49 o
 -10   1   2       1330.20       1271.40        26.27 o
  -9   1   2         89.48         91.15         2.88 o
  -8   1   2         33.44         34.02         1.66 o
  -7   1   2          5.38         11.32         1.60 o
  -6   1   2        117.36        143.73         2.16 o
  -5   1   2         18.19         21.52         1.80 o
  -4   1   2         91.09         91.66         2.17 o
  -3   1   2        204.75        199.12         5.07 o
  -2   1   2         31.44         42.52         2.64 o
  -1   1   2       7181.01       7523.54        67.98 o
   0   1   2       4963.02       5012.82        69.05 o
   1   1   2        193.68        198.21         3.06 o
   2   1   2        137.52        156.13         3.13 o
   3   1   2         92.77        104.64         2.91 o
   4   1   2       1540.39       1562.62        41.32 o
   5   1   2       1421.23       1518.21        15.06 o
   6   1   2         36.49         30.62         1.75 o
   7   1   2         52.90         45.62         1.51 o
   8   1   2         28.89         29.58         2.06 o
   9   1   2        201.07        177.95         4.21 o
  10   1   2         25.03         31.78         1.98 o
  11   1   2         12.22         11.57         1.46 o
  12   1   2          3.39          6.00         1.64 o
  13   1   2          1.02          3.87         1.61 o
 -14   2   2         14.00         16.54         1.76 o
 -13   2   2          2.95          8.16         1.59 o
 -12   2   2         10.25         11.16         1.39 o
 -11   2   2         25.20         28.94         1.60 o
 -10   2   2          0.13          1.39         1.60 o
  -9   2   2         35.60         39.87         1.58 o
  -8   2   2          4.20          6.79         1.37 o
  -7   2   2         51.36         46.34         1.53 o
  -6   2   2        391.96        399.39        11.52 o
  -5   2   2          0.60          3.87         2.04 o
  -4   2   2          4.91          6.61         2.18 o
  -3   2   2        293.19        287.90         4.18 o
  -2   2   2        796.30        781.55        17.04 o
  -1   2   2       3168.57       3239.46        54.49 o
   0   2   2       3558.64       3566.37        43.16 o
   1   2   2        270.68        252.81         4.82 o
   2   2   2        948.30        913.01         9.99 o
   3   2   2        480.35        515.59         6.39 o
   4   2   2        382.04        407.56         4.72 o
   5   2   2        331.09        389.29         5.30 o
   6   2   2        144.06        134.67         2.18 o
   7   2   2         26.92         25.73         1.47 o
   8   2   2        302.10        297.11         3.81 o
   9   2   2         10.63          9.47         1.49 o
  10   2   2         31.81         33.40         1.61 o
  11   2   2          0.05          1.06         1.58 o
  12   2   2          0.82          0.25         1.56 o
  13   2   2          3.51          7.45         1.72 o
 -14   3   2          0.60          3.77         1.58 o
 -13   3   2         36.19         38.47         2.07 o
 -12   3   2          9.09          6.94         1.37 o
 -11   3   2        142.36        135.73         3.56 o
 -10   3   2         93.56         95.16         2.62 o
  -9   3   2         61.98         56.95         1.68 o
  -8   3   2        433.37        428.81         7.29 o
  -7   3   2          0.06          2.98         1.57 o
  -6   3   2         91.64         99.05         2.28 o
  -5   3   2        929.36        930.94        17.53 o
  -4   3   2        300.35        334.78         7.41 o
  -3   3   2         78.51         77.52         2.57 o
  -2   3   2       8913.54       8545.28       122.87 o
   0   3   2        566.13        629.83        12.09 o
   1   3   2         42.83         53.63         2.57 o
   2   3   2        428.00        384.85         6.25 o
   3   3   2         36.17         34.78         1.80 o
   4   3   2        212.62        206.14         2.57 o
   5   3   2        945.25        974.74        14.07 o
   6   3   2         21.31         24.30         1.47 o
   7   3   2        452.16        438.49         9.10 o
   8   3   2         10.64          9.91         1.56 o
   9   3   2         92.96         88.21         1.71 o
  10   3   2         14.02         15.01         1.46 o
  11   3   2          0.18          1.77         1.43 o
  12   3   2          0.14          0.47         1.38 o
  13   3   2          1.84          4.42         1.66 o
 -14   4   2          0.07          2.39         1.79 o
 -13   4   2          1.07          2.00         1.46 o
 -12   4   2          2.42          4.26         1.64 o
 -11   4   2        274.93        289.01         8.81 o
 -10   4   2        451.86        446.44         9.94 o
  -9   4   2         49.94         54.77         1.70 o
  -8   4   2          9.74          9.87         1.55 o
  -7   4   2         41.01         48.57         1.89 o
  -6   4   2        164.57        162.01         3.45 o
  -5   4   2        168.21        179.74         4.28 o
  -4   4   2       1459.23       1460.85        20.06 o
  -3   4   2        165.86        169.30         2.96 o
  -2   4   2         15.11         11.50         2.34 o
  -1   4   2        545.35        502.26         6.25 o
   0   4   2         23.81         23.15         2.33 o
   1   4   2         34.54         37.41         2.03 o
   2   4   2         22.20         16.92         1.66 o
   3   4   2       1042.13        993.63        19.82 o
   4   4   2        202.58        199.64         2.05 o
   5   4   2          3.08          3.94         1.38 o
   6   4   2         13.94         15.27         1.36 o
   7   4   2         52.24         53.13         1.70 o
   8   4   2         50.42         50.16         1.65 o
   9   4   2          0.65          0.12         1.40 o
  10   4   2          4.99          6.11         1.36 o
  11   4   2         43.55         43.28         1.61 o
  12   4   2          0.17          1.46         1.70 o
  13   4   2          0.77          1.28         1.80 o
 -13   5   2          0.01          1.69         1.51 o
 -12   5   2         14.29         16.57         1.69 o
 -11   5   2         11.01         15.23         1.70 o
 -10   5   2         31.43         28.99         1.70 o
  -9   5   2         98.80         95.96         2.64 o
  -8   5   2         14.33         16.41         1.61 o
  -7   5   2        177.27        194.65         4.89 o
  -6   5   2         32.37         40.22         1.88 o
  -5   5   2        273.23        299.16         6.03 o
  -4   5   2        436.96        448.04         7.48 o
  -3   5   2          9.96         15.22         2.13 o
  -2   5   2        364.34        342.38         7.13 o
  -1   5   2         37.09         36.33         2.14 o
   0   5   2        308.46        291.45         4.33 o
   1   5   2         75.70         70.47         2.45 o
   2   5   2        443.15        446.28         5.72 o
   3   5   2         15.38         15.44         1.58 o
   4   5   2          0.29          0.51         1.58 o
   5   5   2         70.05         76.37         1.87 o
   6   5   2        453.37        452.57         8.08 o
   7   5   2        544.48        520.59         5.36 o
   8   5   2        298.26        290.02         8.28 o
   9   5   2          2.58          3.37         1.63 o
  10   5   2          9.49          8.79         1.48 o
  11   5   2          6.62          8.53         1.69 o
  12   5   2          2.20          4.32         1.69 o
 -13   6   2         13.89         11.89         1.79 o
 -12   6   2          0.53         -0.33         1.71 o
 -11   6   2         28.60         27.89         1.68 o
 -10   6   2          0.63          2.37         1.70 o
  -9   6   2          0.51          4.01         1.74 o
  -8   6   2          9.45         11.99         1.77 o
  -7   6   2         60.54         56.48         2.03 o
  -6   6   2        105.78        104.01         2.29 o
  -5   6   2          2.21          3.97         1.72 o
  -4   6   2         16.17         13.98         2.02 o
  -3   6   2        563.04        540.39        10.98 o
  -2   6   2       2220.42       2093.97        45.72 o
  -1   6   2         77.70         69.21         2.13 o
   0   6   2         19.58         19.98         1.80 o
   1   6   2        746.02        701.11        11.95 o
   2   6   2         16.00         15.12         1.89 o
   3   6   2         84.49         88.12         2.10 o
   4   6   2        116.75        119.65         2.17 o
   5   6   2         11.60         14.61         1.61 o
   6   6   2          0.69          1.86         1.57 o
   7   6   2         11.53         15.39         1.68 o
   8   6   2         12.38         17.31         1.77 o
   9   6   2          0.84          1.02         1.39 o
  10   6   2          1.81          4.43         1.64 o
  11   6   2          0.86          0.63         1.57 o
  12   6   2         13.95         17.91         1.80 o
 -12   7   2          1.08          0.64         2.03 o
 -11   7   2         13.21         14.18         1.80 o
 -10   7   2          0.03          0.49         1.70 o
  -9   7   2          0.01          1.26         1.82 o
  -8   7   2         61.54         63.96         1.87 o
  -7   7   2          0.03          0.28         1.79 o
  -6   7   2         27.72         28.27         1.91 o
  -5   7   2          5.48          8.49         1.79 o
  -4   7   2          4.95          6.40         1.91 o
  -3   7   2        546.59        560.59         9.68 o
  -2   7   2       1877.18       1841.22        20.34 o
  -1   7   2         44.44         40.43         1.99 o
   0   7   2         20.84         20.63         1.95 o
   1   7   2         10.34          6.08         1.82 o
   2   7   2        224.71        201.04         4.04 o
   3   7   2          7.63          7.39         1.72 o
   4   7   2         77.68         77.75         1.93 o
   5   7   2         68.22         66.99         1.64 o
   6   7   2          0.30         -0.93         1.55 o
   7   7   2         90.07         84.57         1.65 o
   8   7   2         55.89         52.62         1.74 o
   9   7   2         33.26         33.78         1.65 o
  10   7   2          2.85          3.51         1.59 o
  11   7   2          1.66          1.89         1.71 o
 -12   8   2          0.81          4.46         1.65 o
 -11   8   2         21.84         26.42         1.79 o
 -10   8   2         13.50         14.23         1.70 o
  -9   8   2          6.85          8.80         1.70 o
  -8   8   2         54.37         49.68         1.79 o
  -7   8   2         27.55         27.51         1.71 o
  -6   8   2          5.09          5.03         1.77 o
  -5   8   2         11.83         13.59         1.87 o
  -4   8   2         33.11         40.77         1.97 o
  -3   8   2         48.81         52.05         1.91 o
  -2   8   2        442.34        392.27         7.27 o
  -1   8   2          3.30          4.32         1.76 o
   0   8   2         65.95         69.19         2.02 o
   1   8   2         15.61         18.40         1.93 o
   2   8   2         77.38         93.76         2.26 o
   3   8   2        119.42        122.51         2.34 o
   4   8   2          2.40          1.36         1.79 o
   5   8   2          6.85          6.36         1.51 o
   6   8   2         12.10         12.32         1.65 o
   7   8   2          3.55          4.74         1.68 o
   8   8   2         18.77         17.24         1.93 o
   9   8   2         10.19         10.05         1.78 o
  10   8   2          1.87          3.48         1.66 o
  11   8   2          0.01          2.15         1.55 o
 -11   9   2          1.15          3.83         1.89 o
 -10   9   2          5.85          5.60         1.91 o
  -9   9   2          0.94          3.34         2.42 o
  -8   9   2         37.64         37.48         1.97 o
  -7   9   2          1.48          1.31         2.04 o
  -6   9   2         56.65         66.03         2.09 o
  -5   9   2         22.52         23.16         1.95 o
  -4   9   2         25.22         26.61         2.01 o
  -3   9   2         29.95         32.47         1.95 o
  -2   9   2        365.84        325.06         3.29 o
  -1   9   2         12.60         12.40         1.81 o
   0   9   2         17.01         21.16         1.92 o
   1   9   2        164.68        168.91         2.28 o
   2   9   2         53.02         63.85         2.08 o
   3   9   2         20.12         19.99         1.96 o
   4   9   2         24.96         26.53         1.76 o
   5   9   2         16.08         14.30         1.57 o
   6   9   2         42.89         48.38         1.95 o
   7   9   2         50.94         49.32         1.85 o
   8   9   2         97.32         93.04         2.29 o
   9   9   2          3.73          5.54         1.76 o
  10   9   2          5.30          6.15         1.68 o
 -10  10   2          0.85          3.03         1.99 o
  -9  10   2          7.58          9.78         1.91 o
  -8  10   2         15.19         13.49         2.03 o
  -7  10   2          0.12          4.16         1.92 o
  -6  10   2          0.26          1.34         1.77 o
  -5  10   2          7.08          6.47         1.74 o
  -4  10   2          0.11          3.74         1.85 o
  -3  10   2         38.60         35.19         1.90 o
  -2  10   2         49.88         42.86         1.87 o
  -1  10   2          0.00          0.55         1.70 o
   0  10   2         17.72         17.14         1.84 o
   1  10   2          1.92          3.40         1.70 o
   2  10   2         10.37         13.99         1.99 o
   3  10   2         24.71         22.12         1.86 o
   4  10   2          0.84          1.99         1.89 o
   5  10   2          4.68          6.07         1.78 o
   6  10   2         48.02         52.07         2.10 o
   7  10   2          7.08          6.45         1.85 o
   8  10   2          4.11          3.99         1.99 o
   9  10   2          8.43          9.12         2.05 o
  -9  11   2          2.51          3.06         1.87 o
  -8  11   2         32.53         31.25         2.00 o
  -7  11   2          1.55          3.44         1.73 o
  -6  11   2         10.71         12.98         2.04 o
  -5  11   2          1.44          2.61         2.00 o
  -4  11   2          2.38          3.94         1.81 o
  -3  11   2         35.01         38.39         1.89 o
  -2  11   2          2.26          3.81         1.78 o
  -1  11   2          0.03          2.23         1.64 o
   0  11   2          0.08          1.50         1.69 o
   1  11   2         14.56         14.94         1.86 o
   2  11   2         17.32         15.55         1.82 o
   3  11   2         12.52         12.67         1.97 o
   4  11   2         24.14         24.86         1.97 o
   5  11   2          1.94          5.06         2.12 o
   6  11   2         21.73         25.58         1.97 o
   7  11   2          7.45          7.55         2.26 o
   8  11   2          0.00          2.46         2.05 o
  -8  12   2          7.98          7.79         1.97 o
  -7  12   2          0.55          4.40         2.10 o
  -6  12   2         17.86         16.36         1.93 o
  -5  12   2         14.03         12.81         1.89 o
  -4  12   2          0.57          0.71         2.01 o
  -3  12   2          5.61          8.71         1.82 o
  -2  12   2          3.17          3.59         1.83 o
  -1  12   2          0.01          2.26         1.72 o
   0  12   2          3.90          3.19         1.84 o
   1  12   2          3.82          5.78         1.89 o
   2  12   2          1.66          3.61         1.96 o
   3  12   2          5.80          6.74         2.10 o
   4  12   2          2.49          1.26         2.05 o
   5  12   2          5.07          4.63         2.16 o
   6  12   2          0.44          4.18         2.22 o
   7  12   2          0.36          6.27         2.10 o
  -6  13   2          0.62          2.43         2.16 o
  -5  13   2          0.43          0.38         2.17 o
  -4  13   2          2.61          2.82         2.16 o
  -3  13   2          0.01          1.42         1.86 o
  -2  13   2         26.18         23.29         1.89 o
  -1  13   2          1.15          2.24         1.94 o
   0  13   2          0.23          2.11         1.89 o
   1  13   2         22.21         23.25         2.10 o
   2  13   2          4.64          3.13         1.98 o
   3  13   2         11.67         10.90         2.13 o
   4  13   2          0.00          1.66         2.12 o
   5  13   2          6.07          4.38         1.84 o
  -4  14   2          0.12          2.04         2.33 o
  -3  14   2          3.19          3.57         2.18 o
  -2  14   2          0.15          1.99         1.96 o
  -1  14   2          8.58          6.79         2.04 o
   0  14   2          0.37          1.68         1.97 o
   1  14   2          0.33          2.35         2.13 o
   2  14   2          1.74          2.56         2.11 o
   3  14   2          2.98          1.93         2.22 o
 -13   0   3          1.81          4.70         2.10 o
 -11   0   3        524.45        490.84        12.77 o
  -9   0   3        263.80        276.67         6.90 o
  -7   0   3        266.17        254.00         7.99 o
  -5   0   3       7777.37       7918.93       180.96 o
  -3   0   3        709.85        649.86        20.11 o
  -1   0   3         62.33         43.80         3.46 o
   1   0   3         66.68         73.11         3.15 o
   3   0   3       6865.40       6566.34       324.53 o
   5   0   3        117.27         98.59         4.75 o
   7   0   3          1.75          8.57         2.14 o
   9   0   3         67.98         63.62         2.33 o
  11   0   3         21.79         23.01         2.27 o
  13   0   3          8.60         14.10         2.21 o
 -14   1   3          9.81         13.27         1.57 o
 -13   1   3         20.50         22.98         1.63 o
 -12   1   3          0.58          0.64         1.38 o
 -11   1   3         31.83         31.19         1.67 o
 -10   1   3         32.54         38.84         1.59 o
  -9   1   3         45.12         44.62         1.72 o
  -8   1   3          6.94          7.49         1.41 o
  -7   1   3        125.50        154.53         3.76 o
  -6   1   3        253.72        279.83         7.49 o
  -5   1   3        817.56        914.96        21.24 o
  -4   1   3         33.45         28.43         2.22 o
  -3   1   3        165.35        154.78         2.76 o
  -2   1   3        927.11        846.31         6.30 o
  -1   1   3       1584.39       1725.32        19.71 o
   0   1   3        111.98         99.87         2.52 o
   1   1   3        311.52        297.63         6.10 o
   2   1   3        987.21        990.80        17.90 o
   3   1   3         57.93         58.24         2.76 o
   4   1   3        466.86        459.56        10.49 o
   5   1   3         26.30         33.90         1.67 o
   6   1   3         35.00         25.13         1.39 o
   7   1   3        205.41        176.79         4.08 o
   8   1   3          0.24          2.77         1.48 o
   9   1   3          0.08         -0.92         1.46 o
  10   1   3         95.05         84.54         1.79 o
  11   1   3          3.78          5.09         1.57 o
  12   1   3          0.33          1.86         1.53 o
  13   1   3         15.93         21.72         1.80 o
 -14   2   3          2.26          5.07         1.65 o
 -13   2   3          0.22          0.91         1.24 o
 -12   2   3         28.58         27.81         1.77 o
 -11   2   3         77.25         79.36         2.72 o
 -10   2   3        314.97        306.90         8.63 o
  -9   2   3         14.51         19.71         1.65 o
  -8   2   3         24.47         26.76         1.85 o
  -7   2   3         33.58         36.75         1.74 o
  -6   2   3        578.44        659.35        12.60 o
  -5   2   3        465.63        542.37         9.58 o
  -4   2   3        579.36        581.87        11.33 o
  -3   2   3       1043.46       1018.31        16.77 o
  -2   2   3        539.79        580.61         7.30 o
  -1   2   3       4298.01       4322.75        35.33 o
   0   2   3         51.27         55.92         2.31 o
   1   2   3        605.50        547.15         9.05 o
   2   2   3         57.50         68.62         1.92 o
   3   2   3       1604.81       1626.90        31.42 o
   4   2   3       4283.51       4461.93        45.44 o
   5   2   3        119.18        126.72         2.09 o
   6   2   3          9.77          9.21         1.41 o
   7   2   3          0.68          1.96         1.50 o
   8   2   3          2.68          5.24         1.40 o
   9   2   3         20.80         22.50         1.50 o
  10   2   3          0.40          4.16         1.63 o
  11   2   3          7.85          6.60         1.44 o
  12   2   3          2.10          1.93         1.36 o
  13   2   3         19.98         24.57         1.70 o
 -14   3   3          3.19          5.57         1.67 o
 -13   3   3          2.30          5.54         1.66 o
 -12   3   3          4.73          8.78         1.83 o
 -11   3   3         46.69         44.34         2.13 o
 -10   3   3         15.64         19.54         1.80 o
  -9   3   3         46.90         42.98         1.77 o
  -8   3   3         26.14         23.35         1.66 o
  -7   3   3          5.42          4.14         1.44 o
  -6   3   3          3.93          8.06         1.86 o
  -5   3   3         72.35         73.35         2.13 o
  -4   3   3        427.86        448.43         7.26 o
  -3   3   3         32.96         24.12         2.31 o
  -2   3   3        116.83         80.76         2.47 o
  -1   3   3       3119.34       3020.75        39.27 o
   0   3   3       1986.90       1877.04        33.13 o
   1   3   3        102.73         96.54         2.08 o
   2   3   3        162.83        151.05         3.89 o
   3   3   3        667.76        711.39        13.55 o
   4   3   3        525.14        522.46        10.21 o
   5   3   3          6.54          6.80         1.31 o
   6   3   3         66.43         63.65         1.45 o
   7   3   3         23.91         23.15         1.44 o
   8   3   3         13.04         14.89         1.54 o
   9   3   3        183.58        168.61         3.47 o
  10   3   3          0.00          3.31         1.50 o
  11   3   3          2.93          6.58         1.52 o
  12   3   3          2.97          6.37         1.82 o
 -14   4   3         19.63         17.84         1.59 o
 -13   4   3          6.31          5.58         1.54 o
 -12   4   3         77.62         75.51         3.35 o
 -11   4   3        160.15        165.12         3.02 o
 -10   4   3         13.04         16.14         1.69 o
  -9   4   3         18.58         23.26         1.81 o
  -8   4   3        348.83        337.31         7.62 o
  -7   4   3          9.68          9.65         1.54 o
  -6   4   3          0.04         -0.47         1.73 o
  -5   4   3        344.35        363.84        11.88 o
  -4   4   3        315.45        337.26         6.32 o
  -3   4   3        245.75        223.86         4.08 o
  -2   4   3       1406.03       1461.99        18.30 o
  -1   4   3          8.76         11.65         2.05 o
   0   4   3        120.37        119.49         3.48 o
   1   4   3          7.47          2.01         1.92 o
   2   4   3        246.92        243.52         4.47 o
   3   4   3        181.19        189.86         2.32 o
   4   4   3         40.56         46.95         1.80 o
   5   4   3          6.00          6.72         1.44 o
   6   4   3          6.09          7.27         1.38 o
   7   4   3          4.95          5.52         1.47 o
   8   4   3        277.30        258.04         3.69 o
   9   4   3          0.51          1.09         1.35 o
  10   4   3          1.76          2.33         1.49 o
  11   4   3          1.29          3.06         1.52 o
  12   4   3          3.81          6.94         1.63 o
 -13   5   3          3.13          4.89         1.79 o
 -12   5   3          0.43          0.45         1.61 o
 -11   5   3         24.15         24.89         1.61 o
 -10   5   3        152.16        149.21         4.04 o
  -9   5   3         43.84         38.29         1.71 o
  -8   5   3          0.05          1.89         1.76 o
  -7   5   3          4.88          6.71         1.83 o
  -6   5   3        113.66        111.21         3.05 o
  -5   5   3          4.15          7.37         1.86 o
  -4   5   3        633.04        611.82        10.61 o
  -3   5   3        148.64        158.98         2.95 o
  -2   5   3        466.55        504.63         5.42 o
  -1   5   3         26.15         24.47         2.06 o
   0   5   3         68.46         75.33         2.13 o
   1   5   3        730.27        746.04         7.61 o
   2   5   3        303.05        304.84         6.51 o
   3   5   3         96.08         98.11         2.61 o
   4   5   3        115.37        125.63         2.16 o
   5   5   3         19.95         21.12         1.60 o
   6   5   3         31.45         30.14         1.66 o
   7   5   3        339.73        325.69         4.14 o
   8   5   3          2.79          7.10         1.37 o
   9   5   3          4.49          6.68         1.52 o
  10   5   3         15.72         15.13         1.55 o
  11   5   3          1.55          4.05         1.47 o
  12   5   3          0.36          2.89         1.63 o
 -13   6   3          8.41          6.46         1.98 o
 -12   6   3         35.36         38.53         1.87 o
 -11   6   3         15.30         12.84         1.79 o
 -10   6   3          0.16          0.04         1.93 o
  -9   6   3         46.68         42.67         1.98 o
  -8   6   3         50.20         52.55         1.76 o
  -7   6   3         60.87         63.35         2.25 o
  -6   6   3         48.32         56.28         2.29 o
  -5   6   3        120.25        114.09         2.21 o
  -4   6   3         85.54         92.44         2.18 o
  -3   6   3       5229.08       5013.64        89.88 o
  -2   6   3       5455.71       5331.65        97.70 o
  -1   6   3        343.95        341.23         5.53 o
   0   6   3         11.99         18.49         2.03 o
   1   6   3        313.24        282.98         4.24 o
   2   6   3          7.34          8.67         1.94 o
   3   6   3         78.94         69.06         1.77 o
   4   6   3        400.57        409.13         8.04 o
   5   6   3          0.03          1.25         1.55 o
   6   6   3        163.85        161.72         1.81 o
   7   6   3         44.80         47.29         1.83 o
   8   6   3         71.73         74.58         2.01 o
   9   6   3          2.86          6.27         1.70 o
  10   6   3         22.39         18.82         1.50 o
  11   6   3          8.42         11.37         1.70 o
 -12   7   3         45.92         45.18         1.97 o
 -11   7   3         19.26         19.14         1.69 o
 -10   7   3          5.74          4.41         1.76 o
  -9   7   3          6.13          3.95         1.51 o
  -8   7   3         26.89         26.91         1.81 o
  -7   7   3         88.00         92.03         2.11 o
  -6   7   3         17.14         18.75         1.61 o
  -5   7   3        152.11        156.81         2.88 o
  -4   7   3          4.76          7.51         1.76 o
  -3   7   3         75.42         75.24         2.01 o
  -2   7   3         90.90         79.19         2.09 o
  -1   7   3        160.96        168.30         3.06 o
   0   7   3          6.58          4.61         1.92 o
   1   7   3         61.35         51.88         1.92 o
   2   7   3        120.39        111.11         2.14 o
   3   7   3         12.48         11.53         1.66 o
   4   7   3          0.00          2.86         1.82 o
   5   7   3          1.07          2.41         1.49 o
   6   7   3          6.14          7.82         1.47 o
   7   7   3          0.64          4.25         1.64 o
   8   7   3         12.63         11.26         1.55 o
   9   7   3          5.73          4.13         1.90 o
  10   7   3          9.75         11.35         1.53 o
  11   7   3          0.88          2.49         1.42 o
 -12   8   3         37.74         35.92         1.88 o
 -11   8   3          0.19          4.01         1.91 o
 -10   8   3          8.19          8.14         1.74 o
  -9   8   3         14.70         13.21         1.78 o
  -8   8   3         80.88         83.98         1.91 o
  -7   8   3          9.19          8.39         1.69 o
  -6   8   3          1.05          2.30         1.72 o
  -5   8   3          2.91          2.98         1.68 o
  -4   8   3         13.56         15.87         1.98 o
  -3   8   3          6.73          7.70         1.82 o
  -2   8   3          3.80          4.12         1.75 o
  -1   8   3         44.41         40.32         1.91 o
   0   8   3         13.39         10.70         1.95 o
   1   8   3         74.14         69.98         2.12 o
   2   8   3        120.52        119.62         2.18 o
   3   8   3         34.00         33.76         1.97 o
   4   8   3         13.83         11.39         1.89 o
   5   8   3          2.03          3.36         1.80 o
   6   8   3         99.57        103.04         2.42 o
   7   8   3         45.91         47.18         1.58 o
   8   8   3         53.63         52.27         1.85 o
   9   8   3          0.02          1.19         1.62 o
  10   8   3         10.80         10.35         1.73 o
 -11   9   3         17.78         19.82         2.08 o
 -10   9   3          0.01          2.58         1.79 o
  -9   9   3          3.76          1.02         1.79 o
  -8   9   3          4.27          4.18         1.61 o
  -7   9   3         20.15         19.39         1.75 o
  -6   9   3         22.30         23.42         1.97 o
  -5   9   3         10.10          8.64         1.69 o
  -4   9   3         63.08         59.66         2.00 o
  -3   9   3         73.86         61.52         1.93 o
  -2   9   3         16.50         14.91         1.76 o
  -1   9   3         38.32         31.60         1.83 o
   0   9   3         88.96         87.56         2.11 o
   1   9   3          3.49          6.15         1.85 o
   2   9   3          3.34          3.60         1.54 o
   3   9   3         22.20         25.00         1.65 o
   4   9   3          3.89          3.18         1.94 o
   5   9   3          3.68          4.19         1.98 o
   6   9   3          0.73          2.10         1.98 o
   7   9   3         40.35         39.02         1.78 o
   8   9   3          1.53          3.26         1.74 o
   9   9   3          0.66          1.76         2.05 o
  10   9   3          4.46          5.86         1.73 o
 -10  10   3          1.32          2.85         2.07 o
  -9  10   3         10.86          8.00         1.86 o
  -8  10   3         13.79         15.08         1.85 o
  -7  10   3          8.50          9.58         1.69 o
  -6  10   3         14.16         12.64         1.95 o
  -5  10   3          5.08          6.84         1.76 o
  -4  10   3         44.31         38.87         1.93 o
  -3  10   3        354.79        353.67         7.83 o
  -2  10   3         45.40         40.98         1.88 o
  -1  10   3         22.45         26.79         1.81 o
   0  10   3          9.54         11.70         1.87 o
   1  10   3        157.37        144.70         2.36 o
   2  10   3         83.09         92.19         2.15 o
   3  10   3          0.86          3.38         1.72 o
   4  10   3         33.66         32.99         1.89 o
   5  10   3          5.41          4.17         1.76 o
   6  10   3         70.82         67.72         2.66 o
   7  10   3         15.95         16.23         1.79 o
   8  10   3          0.46         -0.04         2.09 o
   9  10   3          1.44          3.57         2.07 o
  -9  11   3          1.02          1.37         1.82 o
  -8  11   3          8.64          7.56         1.88 o
  -7  11   3         14.36         14.04         1.88 o
  -6  11   3          6.72          6.95         1.98 o
  -5  11   3          7.57          6.21         1.95 o
  -4  11   3         33.69         34.00         1.97 o
  -3  11   3         42.20         37.37         2.02 o
  -2  11   3          1.39          3.31         1.79 o
  -1  11   3         16.13         15.44         1.81 o
   0  11   3          0.46          1.74         1.86 o
   1  11   3          0.06         -0.14         1.90 o
   2  11   3          2.93          2.49         1.93 o
   3  11   3          4.82          6.04         2.02 o
   4  11   3         16.65         17.75         1.73 o
   5  11   3          0.57          2.32         1.75 o
   6  11   3          4.24          6.36         2.22 o
   7  11   3          7.39          7.03         2.16 o
   8  11   3          0.06          3.48         2.30 o
  -8  12   3          0.96          0.72         1.86 o
  -7  12   3         17.05         17.14         2.14 o
  -6  12   3         12.92         14.45         2.06 o
  -5  12   3          0.48          2.81         1.95 o
  -4  12   3          9.21         10.34         2.14 o
  -3  12   3          2.14          3.63         1.81 o
  -2  12   3          0.10         -0.12         1.77 o
  -1  12   3          0.98          2.86         1.88 o
   0  12   3          1.14          1.86         2.01 o
   1  12   3          5.69          7.86         1.97 o
   2  12   3         20.20         17.49         2.03 o
   3  12   3          6.73          7.58         1.97 o
   4  12   3         10.29         11.74         1.75 o
   5  12   3          3.98          7.65         2.14 o
   6  12   3         28.11         31.60         4.26 o
  -6  13   3          4.80          4.56         2.21 o
  -5  13   3          8.27          9.26         2.13 o
  -4  13   3          0.61          2.00         2.23 o
  -3  13   3          2.65          3.36         1.93 o
  -2  13   3          3.28          4.15         1.95 o
  -1  13   3          8.35          8.61         1.97 o
   0  13   3         12.89         10.83         2.03 o
   1  13   3          3.26          5.79         2.08 o
   2  13   3          3.13          4.11         1.99 o
   3  13   3          1.58          3.63         1.87 o
   4  13   3          2.91          2.95         2.19 o
   5  13   3         11.48         12.27         2.24 o
  -3  14   3          1.15          2.07         2.09 o
  -2  14   3          0.58          2.60         1.95 o
  -1  14   3          0.31          3.24         2.20 o
   0  14   3          6.42          5.98         2.15 o
   1  14   3          1.90          2.86         2.22 o
   2  14   3          0.59          0.44         2.20 o
 -14   0   4         48.92         56.12         3.13 o
 -12   0   4         23.95         18.58         3.45 o
 -10   0   4          4.68          4.57         2.36 o
  -8   0   4         49.56         49.05         2.68 o
  -6   0   4        911.18        903.09        27.47 o
  -4   0   4       2198.54       2196.74        71.43 o
  -2   0   4        147.05        134.76         3.37 o
   0   0   4       1048.23       1091.85        23.51 o
   2   0   4       1493.28       1395.31        31.62 o
   4   0   4        140.20        178.62         2.59 o
   6   0   4        595.78        570.81         4.79 o
   8   0   4         46.13         47.50         2.23 o
  10   0   4          9.78         13.29         2.22 o
  12   0   4          1.96          3.47         1.98 o
 -14   1   4         13.69         15.83         1.67 o
 -13   1   4          4.74          5.11         1.60 o
 -12   1   4         13.85         16.83         1.69 o
 -11   1   4         89.17         89.73         2.42 o
 -10   1   4         86.16         83.62         1.78 o
  -9   1   4        181.33        169.74         5.05 o
  -8   1   4          1.26          0.37         1.48 o
  -7   1   4        220.68        255.40         6.06 o
  -6   1   4         70.14         83.01         1.94 o
  -5   1   4        973.50       1011.26        19.42 o
  -4   1   4        848.55        850.77        15.54 o
  -3   1   4         62.84         38.19         2.25 o
  -2   1   4        219.22        236.48         4.88 o
  -1   1   4         36.64         29.98         2.15 o
   0   1   4         22.39         24.79         1.98 o
   1   1   4        530.40        575.40         8.77 o
   2   1   4          0.13          2.65         1.75 o
   3   1   4        359.40        392.44         6.55 o
   4   1   4        177.53        222.03         3.00 o
   5   1   4          0.37          1.18         1.28 o
   6   1   4         17.25         22.08         1.52 o
   7   1   4         24.08         22.05         1.30 o
   8   1   4          3.65          5.49         1.42 o
   9   1   4         47.10         36.98         1.47 o
  10   1   4          5.51          6.10         1.49 o
  11   1   4          0.24          3.56         1.52 o
  12   1   4          2.00          3.33         1.43 o
 -14   2   4          2.14          5.03         1.65 o
 -13   2   4          5.70          4.85         1.81 o
 -12   2   4         16.29         15.20         1.60 o
 -11   2   4        360.07        332.60         8.26 o
 -10   2   4          1.59          2.98         1.73 o
  -9   2   4         47.97         47.64         1.77 o
  -8   2   4         13.00         10.27         1.54 o
  -7   2   4         15.89         18.77         1.94 o
  -6   2   4        574.41        612.41        10.70 o
  -5   2   4       1091.24       1134.63        24.77 o
  -4   2   4        194.51        221.63         3.88 o
  -3   2   4        276.57        261.35         3.00 o
  -2   2   4        292.96        272.91         2.85 o
  -1   2   4        620.66        661.84         6.62 o
   0   2   4       1620.59       1725.06        25.54 o
   1   2   4        458.82        429.33        10.88 o
   2   2   4          7.91         10.67         1.54 o
   3   2   4        436.80        463.37        10.56 o
   4   2   4          0.10          0.74         1.44 o
   5   2   4          5.75          9.13         1.72 o
   6   2   4         79.88         73.55         2.63 o
   7   2   4          8.10          9.99         1.40 o
   8   2   4         23.23         20.57         1.39 o
   9   2   4        213.47        204.68         4.94 o
  10   2   4          1.19          2.48         1.39 o
  11   2   4          0.32          0.90         1.54 o
  12   2   4          6.11          7.46         1.47 o
 -14   3   4          5.61          8.25         1.76 o
 -13   3   4         18.37         16.94         1.80 o
 -12   3   4        120.15        113.96         3.53 o
 -11   3   4         44.62         39.66         1.53 o
 -10   3   4         17.04         15.57         1.52 o
  -9   3   4          8.07          8.88         1.78 o
  -8   3   4        216.42        226.47         4.75 o
  -7   3   4        956.19        978.44        20.86 o
  -6   3   4        523.87        545.60        11.31 o
  -5   3   4        695.62        657.48         8.05 o
  -4   3   4        124.79        149.23         2.32 o
  -3   3   4        515.82        520.12         8.72 o
  -2   3   4        366.99        373.06         3.15 o
  -1   3   4        467.43        456.15         3.87 o
   0   3   4         24.98         23.24         1.91 o
   1   3   4        742.54        739.63        10.68 o
   2   3   4        734.28        720.09        20.52 o
   3   3   4        323.20        323.50         6.63 o
   4   3   4         24.92         17.76         1.24 o
   5   3   4         18.84         16.26         1.25 o
   6   3   4          9.95         16.36         1.50 o
   7   3   4         10.35          8.50         1.33 o
   8   3   4         55.43         51.66         1.53 o
   9   3   4        233.69        206.73         4.07 o
  10   3   4          0.69          1.50         1.72 o
  11   3   4          0.15         -0.49         1.44 o
  12   3   4          0.34          1.63         1.50 o
 -14   4   4          1.46          3.47         1.54 o
 -13   4   4          3.36          3.63         1.66 o
 -12   4   4          3.25          6.31         1.73 o
 -11   4   4        106.66        103.35         3.47 o
 -10   4   4          4.80          5.90         1.60 o
  -9   4   4          8.13          6.39         1.39 o
  -8   4   4        158.83        162.93         4.77 o
  -7   4   4          1.51          2.99         1.83 o
  -6   4   4        294.30        331.51         8.13 o
  -5   4   4          0.91          0.59         1.74 o
  -4   4   4        172.69        154.11         2.41 o
  -3   4   4       2101.31       2064.35        33.52 o
  -2   4   4          0.31          2.80         1.94 o
  -1   4   4        245.34        242.89         2.36 o
   0   4   4        700.91        704.23         8.54 o
   1   4   4          3.93          5.72         2.08 o
   2   4   4         20.65         23.45         1.51 o
   3   4   4         96.88        107.37         1.85 o
   4   4   4        227.31        229.06         4.82 o
   5   4   4         36.67         32.44         1.58 o
   6   4   4          0.00          0.34         1.38 o
   7   4   4         79.45         75.96         1.54 o
   8   4   4          0.13          0.05         1.36 o
   9   4   4          8.78          9.38         1.69 o
  10   4   4          6.23          6.61         1.42 o
  11   4   4          0.36          1.03         1.76 o
  12   4   4          6.98          9.96         1.75 o
 -13   5   4          4.05          7.38         1.71 o
 -12   5   4         90.30         99.86         2.69 o
 -11   5   4          1.05          1.85         1.57 o
 -10   5   4         16.18         11.34         1.69 o
  -9   5   4        130.11        114.12         2.56 o
  -8   5   4          6.87          6.40         1.79 o
  -7   5   4         12.32         10.25         1.65 o
  -6   5   4          4.70          6.97         2.21 o
  -5   5   4         76.39         80.34         1.86 o
  -4   5   4         23.11         30.40         1.85 o
  -3   5   4        739.07        761.28         5.38 o
  -2   5   4       1296.81       1232.70        16.47 o
  -1   5   4        272.73        279.95         3.28 o
   0   5   4        396.68        430.21         6.32 o
   1   5   4        486.51        525.20         6.93 o
   2   5   4        177.16        173.38         3.06 o
   3   5   4        241.42        257.59         4.46 o
   4   5   4         33.37         38.32         1.58 o
   5   5   4         30.32         27.05         1.34 o
   6   5   4         65.27         65.24         1.52 o
   7   5   4          0.02          1.22         1.44 o
   8   5   4          0.85          3.95         1.47 o
   9   5   4          2.38          4.62         1.55 o
  10   5   4          0.25          2.08         1.70 o
  11   5   4          1.25          0.96         1.51 o
 -13   6   4          0.41          3.33         2.02 o
 -12   6   4         25.80         25.33         1.63 o
 -11   6   4         12.22         12.74         1.80 o
 -10   6   4         20.41         17.86         1.82 o
  -9   6   4          2.60          3.01         1.93 o
  -8   6   4          0.92          2.48         1.78 o
  -7   6   4          3.76          5.92         1.88 o
  -6   6   4         95.63         92.85         3.30 o
  -5   6   4          4.66          8.81         1.83 o
  -4   6   4          0.02          1.23         1.85 o
  -3   6   4        681.30        639.54        10.83 o
  -2   6   4       2040.16       2025.49        19.86 o
  -1   6   4        547.01        530.45         9.23 o
   0   6   4         15.97         18.62         1.85 o
   1   6   4         54.47         60.03         2.09 o
   2   6   4         95.94        111.86         1.97 o
   3   6   4         96.87        106.30         2.97 o
   4   6   4         14.51         17.75         1.72 o
   5   6   4          0.11          0.77         1.51 o
   6   6   4         11.04         11.87         1.60 o
   7   6   4          0.86          3.31         1.62 o
   8   6   4         47.79         47.70         1.67 o
   9   6   4          4.78          4.47         1.76 o
  10   6   4          7.99         10.05         1.53 o
  11   6   4          0.21          1.33         1.77 o
 -13   7   4         16.14         15.80         1.83 o
 -12   7   4        114.30        122.96         2.19 o
 -11   7   4         50.80         51.35         1.82 o
 -10   7   4          1.78          4.03         1.59 o
  -9   7   4         18.37         21.90         1.80 o
  -8   7   4          6.14          6.85         1.77 o
  -7   7   4         27.53         25.63         1.93 o
  -6   7   4         34.14         37.02         1.95 o
  -5   7   4         11.13         12.44         1.93 o
  -4   7   4         11.07         11.48         1.97 o
  -3   7   4        159.50        152.94         2.92 o
  -2   7   4         40.33         36.89         1.93 o
  -1   7   4         21.45         26.28         1.89 o
   0   7   4        214.68        203.24         3.31 o
   1   7   4        131.69        143.37         3.54 o
   2   7   4         28.96         32.44         2.13 o
   3   7   4        135.29        135.39         3.12 o
   4   7   4          0.02         -1.34         1.90 o
   5   7   4          9.93          9.48         1.64 o
   6   7   4          4.97          8.37         1.67 o
   7   7   4         75.46         73.44         2.07 o
   8   7   4         24.68         23.65         1.70 o
   9   7   4          3.11          4.17         1.38 o
  10   7   4          5.11          2.95         1.75 o
 -12   8   4          1.32          1.13         2.03 o
 -11   8   4         22.62         22.72         1.72 o
 -10   8   4          0.26          1.59         1.65 o
  -9   8   4          0.21         -0.26         1.86 o
  -8   8   4         26.15         27.21         1.89 o
  -7   8   4         57.36         58.76         2.83 o
  -6   8   4         59.55         57.93         1.91 o
  -5   8   4          1.11          1.24         1.68 o
  -4   8   4        105.14        107.38         2.23 o
  -3   8   4         32.96         38.09         1.91 o
  -2   8   4         16.18         13.36         1.70 o
  -1   8   4         33.80         35.97         1.76 o
   0   8   4         11.78         10.41         1.77 o
   1   8   4         17.32         19.74         1.93 o
   2   8   4         77.68         77.18         2.04 o
   3   8   4         88.34         82.02         2.51 o
   4   8   4          0.01          2.66         1.64 o
   5   8   4         91.90         98.07         2.26 o
   6   8   4        292.78        313.39         6.52 o
   7   8   4         10.69         13.65         1.79 o
   8   8   4         27.82         28.76         1.61 o
   9   8   4         56.63         52.63         1.68 o
  10   8   4          7.57          8.92         1.92 o
 -11   9   4          0.00          1.77         1.74 o
 -10   9   4          0.31         -1.48         1.91 o
  -9   9   4         28.61         25.98         1.92 o
  -8   9   4         42.48         43.86         2.28 o
  -7   9   4         47.70         49.36         1.88 o
  -6   9   4          7.46          9.47         1.88 o
  -5   9   4         32.07         29.59         1.89 o
  -4   9   4        569.50        528.75         8.82 o
  -3   9   4        565.41        516.62         8.26 o
  -2   9   4          1.88          3.32         1.85 o
  -1   9   4         25.72         26.73         1.84 o
   0   9   4         83.39         73.91         2.22 o
   1   9   4         59.89         55.00         1.71 o
   2   9   4          0.75          3.22         1.88 o
   3   9   4        109.52        112.39         2.14 o
   4   9   4         12.94         16.92         1.73 o
   5   9   4          0.15         -2.09         1.80 o
   6   9   4          4.54          4.22         1.72 o
   7   9   4        109.14        104.43         2.87 o
   8   9   4         32.66         35.67         1.83 o
   9   9   4          0.01          2.89         1.80 o
 -10  10   4          1.52          3.12         1.89 o
  -9  10   4          8.83         11.08         1.87 o
  -8  10   4          6.49          7.21         1.71 o
  -7  10   4         22.11         23.43         1.95 o
  -6  10   4         10.64         10.70         1.93 o
  -5  10   4         10.91         14.02         1.91 o
  -4  10   4         79.59         81.49         2.21 o
  -3  10   4         50.52         55.51         1.85 o
  -2  10   4         25.84         26.01         1.99 o
  -1  10   4          9.98         12.19         1.86 o
   0  10   4         14.66         17.40         1.99 o
   1  10   4          0.61          0.48         1.85 o
   2  10   4         13.74         13.22         1.89 o
   3  10   4         20.70         21.94         2.01 o
   4  10   4         13.70         15.93         1.91 o
   5  10   4          2.00          4.40         1.91 o
   6  10   4         11.22         17.76         2.07 o
   7  10   4          1.99          4.41         1.82 o
   8  10   4          2.15          3.32         2.00 o
  -9  11   4          4.07          6.85         1.94 o
  -8  11   4          0.36          2.74         1.83 o
  -7  11   4          0.46          1.77         1.94 o
  -6  11   4          5.76          7.99         1.85 o
  -5  11   4          3.01          4.52         1.91 o
  -4  11   4          2.94          2.90         1.94 o
  -3  11   4          0.14          1.74         1.82 o
  -2  11   4          4.37          8.28         2.04 o
  -1  11   4          5.24          4.07         1.77 o
   0  11   4          1.96          2.44         1.93 o
   1  11   4          0.03          2.35         1.86 o
   2  11   4         11.15         14.64         1.98 o
   3  11   4         20.41         16.22         1.85 o
   4  11   4          3.84          3.58         1.78 o
   5  11   4          1.13          3.70         2.05 o
   6  11   4         33.21         33.57         1.94 o
   7  11   4          0.90          1.20         1.91 o
  -8  12   4          0.30         -0.54         2.07 o
  -7  12   4          0.74          3.33         2.20 o
  -6  12   4          2.42          4.60         2.03 o
  -5  12   4          2.41          5.39         2.03 o
  -4  12   4         14.39         14.76         1.96 o
  -3  12   4         33.48         28.37         1.96 o
  -2  12   4         31.32         28.55         1.90 o
  -1  12   4          0.37          2.14         1.96 o
   0  12   4         21.63         19.85         2.03 o
   1  12   4          0.43          2.10         1.99 o
   2  12   4          4.96          5.62         1.95 o
   3  12   4          1.96          6.19         1.82 o
   4  12   4          3.90          6.58         1.92 o
   5  12   4          1.13          2.58         1.90 o
   6  12   4         24.65         24.00         2.27 o
  -6  13   4          0.03         -0.33         2.19 o
  -5  13   4          9.00          8.70         2.07 o
  -4  13   4         12.41          9.43         2.14 o
  -3  13   4         57.98         53.97         2.02 o
  -2  13   4         11.18         11.02         2.05 o
  -1  13   4         16.69         18.46         2.11 o
   0  13   4          0.34          1.35         2.05 o
   1  13   4         14.27         13.37         2.15 o
   2  13   4          0.24          0.94         2.07 o
   3  13   4          4.92          5.20         2.05 o
   4  13   4          7.79          6.53         2.04 o
  -3  14   4          1.25          2.84         1.99 o
  -2  14   4          1.23          1.27         2.24 o
  -1  14   4          1.99          1.18         2.34 o
   0  14   4          0.18          0.84         2.18 o
 -13   0   5          9.88          3.83         2.82 o
 -11   0   5         22.34         18.41         1.96 o
  -9   0   5        430.09        435.79        18.32 o
  -7   0   5        105.97        112.80         5.15 o
  -5   0   5        251.56        311.53         5.21 o
  -3   0   5        780.31        794.73         9.64 o
  -1   0   5       1529.95       1512.26        28.79 o
   1   0   5        772.12        746.73        33.69 o
   3   0   5        188.17        198.44         2.84 o
   5   0   5        165.01        168.65         3.42 o
   7   0   5         41.83         46.98         2.10 o
   9   0   5          7.46          5.19         1.96 o
  11   0   5          3.54          6.30         2.01 o
 -14   1   5          8.57          7.26         1.49 o
 -13   1   5         10.06          9.17         1.48 o
 -12   1   5          0.82          0.41         1.80 o
 -11   1   5         19.18         23.41         1.62 o
 -10   1   5         66.19         69.96         2.64 o
  -9   1   5         80.44         80.67         3.06 o
  -8   1   5         23.50         27.37         1.68 o
  -7   1   5        933.26       1018.46        18.67 o
  -6   1   5        797.70        864.92        14.70 o
  -5   1   5        290.49        286.27         5.29 o
  -4   1   5        350.56        389.20         6.40 o
  -3   1   5        671.30        706.35        10.71 o
  -2   1   5          4.74          2.75         1.76 o
  -1   1   5       1232.83       1181.34         9.27 o
   0   1   5        109.51        111.52         2.46 o
   1   1   5        263.04        275.43         3.52 o
   2   1   5         36.51         40.38         1.61 o
   3   1   5        979.24       1095.50        15.60 o
   4   1   5        238.67        229.03         2.94 o
   5   1   5         25.79         28.85         1.38 o
   6   1   5         14.55         14.89         1.50 o
   7   1   5         27.01         22.45         1.54 o
   8   1   5         38.43         33.54         1.59 o
   9   1   5         19.26         13.53         1.56 o
  10   1   5          0.03          2.34         1.56 o
  11   1   5          0.08          0.23         1.44 o
  12   1   5          9.88          8.52         1.63 o
 -14   2   5         31.86         35.32         1.73 o
 -13   2   5          4.78          5.28         1.52 o
 -12   2   5          4.42          4.50         1.76 o
 -11   2   5          1.76          1.15         1.72 o
 -10   2   5        217.30        204.19         4.61 o
  -9   2   5          7.32          7.19         1.55 o
  -8   2   5          9.91          9.90         1.55 o
  -7   2   5        201.39        204.61         4.61 o
  -6   2   5        343.49        374.28         8.12 o
  -5   2   5        103.29         98.89         2.02 o
  -4   2   5          2.53         13.23         2.01 o
  -3   2   5        219.17        238.14         3.20 o
  -2   2   5        136.47        143.64         1.96 o
  -1   2   5        317.64        327.53         3.42 o
   0   2   5       1501.49       1621.09        22.55 o
   1   2   5        166.23        174.63         2.90 o
   2   2   5        107.06        108.14         1.88 o
   3   2   5        186.99        180.86         4.84 o
   4   2   5         23.33         21.70         1.49 o
   5   2   5         65.93         64.27         1.50 o
   6   2   5          1.85          4.17         1.46 o
   7   2   5         23.33         21.08         1.42 o
   8   2   5         73.39         61.02         1.62 o
   9   2   5         25.23         24.52         1.57 o
  10   2   5          0.03          1.78         1.36 o
  11   2   5         23.09         28.93         1.61 o
  12   2   5          5.63          8.91         1.64 o
 -14   3   5          7.24          8.57         1.65 o
 -13   3   5         10.43         11.13         1.54 o
 -12   3   5          0.03          2.75         1.60 o
 -11   3   5          4.73          4.53         1.56 o
 -10   3   5         58.57         60.27         1.72 o
  -9   3   5         12.68          8.11         1.51 o
  -8   3   5          2.42          6.38         1.78 o
  -7   3   5         83.11         66.88         1.76 o
  -6   3   5        396.65        412.44         7.64 o
  -5   3   5        342.28        358.80         6.19 o
  -4   3   5        311.48        308.26         2.87 o
  -3   3   5         62.82         64.99         1.93 o
  -2   3   5        287.85        320.48         3.07 o
  -1   3   5        673.85        740.82         4.36 o
   0   3   5         18.90         20.31         1.86 o
   1   3   5        814.34        846.58         7.57 o
   2   3   5        677.18        684.12        17.06 o
   3   3   5          6.64         10.26         1.55 o
   4   3   5         55.61         53.68         1.41 o
   5   3   5        273.41        271.34         7.99 o
   6   3   5          0.13          0.55         1.25 o
   7   3   5         10.80         10.94         1.34 o
   8   3   5         17.93         15.51         1.67 o
   9   3   5         29.36         29.18         1.72 o
  10   3   5         12.04         14.32         1.44 o
  11   3   5          0.44          3.56         1.49 o
 -14   4   5          2.70          1.97         1.72 o
 -13   4   5          0.49          1.55         1.70 o
 -12   4   5          0.08         -1.09         1.50 o
 -11   4   5          1.82          4.41         1.63 o
 -10   4   5         29.75         27.37         1.49 o
  -9   4   5          7.47          6.02         1.75 o
  -8   4   5         44.15         42.87         1.72 o
  -7   4   5         19.82         18.16         1.82 o
  -6   4   5          5.34          9.16         1.77 o
  -5   4   5         58.08         63.56         1.80 o
  -4   4   5        120.69        136.41         2.30 o
  -3   4   5         11.33         17.46         1.98 o
  -2   4   5         58.74         64.63         2.07 o
  -1   4   5        127.04        119.71         1.91 o
   0   4   5          4.97          3.08         1.69 o
   1   4   5          6.62          8.80         1.57 o
   2   4   5         71.36         78.36         2.50 o
   3   4   5         50.33         53.86         1.76 o
   4   4   5          1.15          1.74         1.41 o
   5   4   5         15.90         18.28         1.46 o
   6   4   5        106.14        100.15         1.99 o
   7   4   5         26.96         23.56         1.54 o
   8   4   5         80.12         69.86         1.87 o
   9   4   5          0.60          1.73         1.47 o
  10   4   5          0.15          0.87         1.62 o
  11   4   5          5.02          6.49         1.62 o
 -13   5   5         23.83         21.35         1.48 o
 -12   5   5         89.38         84.16         2.20 o
 -11   5   5         20.16         18.73         1.50 o
 -10   5   5         38.38         32.14         1.65 o
  -9   5   5          0.86          2.55         1.59 o
  -8   5   5         64.02         61.54         2.14 o
  -7   5   5         45.01         41.61         2.12 o
  -6   5   5         42.10         40.16         2.26 o
  -5   5   5         42.20         41.99         1.68 o
  -4   5   5          0.00          2.54         1.62 o
  -3   5   5         59.68         61.91         1.81 o
  -2   5   5        303.00        331.99         4.45 o
  -1   5   5        179.01        185.90         3.45 o
   0   5   5        128.96        132.24         2.94 o
   1   5   5        103.59        122.72         2.62 o
   2   5   5       1144.33       1135.37        12.69 o
   3   5   5        347.73        347.94         7.76 o
   4   5   5          2.47          4.33         1.56 o
   5   5   5        135.11        138.37         3.05 o
   6   5   5          0.04          1.66         1.44 o
   7   5   5         70.12         72.35         2.31 o
   8   5   5        218.34        218.72         2.94 o
   9   5   5         10.11          8.78         1.54 o
  10   5   5          8.62         12.51         1.44 o
  11   5   5          0.01          1.32         1.67 o
 -13   6   5          9.25          7.80         1.89 o
 -12   6   5         20.99         19.93         1.69 o
 -11   6   5          1.54          2.25         1.61 o
 -10   6   5         17.47         13.16         1.95 o
  -9   6   5        102.96         95.09         1.80 o
  -8   6   5        251.71        235.25         5.29 o
  -7   6   5         25.73         28.76         1.59 o
  -6   6   5         33.65         35.59         1.77 o
  -5   6   5          5.11          8.38         2.03 o
  -4   6   5         33.03         39.61         1.91 o
  -3   6   5        451.29        426.14         4.50 o
  -2   6   5         73.83         71.19         1.88 o
  -1   6   5        102.26         99.71         2.60 o
   0   6   5          2.64          4.40         1.95 o
   1   6   5         87.50         92.50         2.06 o
   2   6   5         58.08         61.95         1.80 o
   3   6   5          0.65          0.70         1.65 o
   4   6   5          7.44          8.30         1.61 o
   5   6   5        152.55        160.96         2.33 o
   6   6   5        236.98        236.82         4.72 o
   7   6   5        212.81        216.19         4.32 o
   8   6   5        108.96        104.09         3.00 o
   9   6   5          0.14         -0.61         1.61 o
  10   6   5          0.32          1.85         1.73 o
 -13   7   5         19.93         23.20         2.18 o
 -12   7   5          7.93          6.28         1.89 o
 -11   7   5          3.69          8.31         2.11 o
 -10   7   5          8.13         10.40         1.75 o
  -9   7   5          0.12          1.53         1.47 o
  -8   7   5         39.20         35.37         2.29 o
  -7   7   5         37.40         36.36         2.69 o
  -6   7   5          6.56          6.90         1.93 o
  -5   7   5         32.54         32.98         1.97 o
  -4   7   5         21.44         28.41         1.84 o
  -3   7   5         32.58         36.38         1.93 o
  -2   7   5          0.33          1.61         1.70 o
  -1   7   5         77.90         79.55         2.31 o
   0   7   5        178.36        192.36         2.31 o
   1   7   5        214.48        221.09         2.62 o
   2   7   5         38.17         43.22         1.70 o
   3   7   5         33.25         32.37         1.88 o
   4   7   5         17.55         21.93         1.84 o
   5   7   5          0.09          2.57         1.66 o
   6   7   5         13.39         14.15         1.78 o
   7   7   5         78.50         76.66         2.96 o
   8   7   5          5.71          7.23         1.63 o
   9   7   5          0.09         -1.18         1.61 o
  10   7   5          0.20          1.05         1.91 o
 -12   8   5          2.06          4.06         2.16 o
 -11   8   5          1.33          1.23         1.80 o
 -10   8   5          9.26         10.51         2.09 o
  -9   8   5         14.70         14.53         2.53 o
  -8   8   5          3.72          4.99         1.57 o
  -7   8   5          4.72          4.97         2.23 o
  -6   8   5          1.49          3.75         1.77 o
  -5   8   5         28.04         28.91         1.86 o
  -4   8   5        168.05        167.73         2.25 o
  -3   8   5         63.53         56.76         1.92 o
  -2   8   5        109.91        108.62         2.59 o
  -1   8   5          2.38          2.90         1.76 o
   0   8   5          9.41          7.30         2.14 o
   1   8   5        173.59        168.73         2.59 o
   2   8   5          9.57         10.96         1.75 o
   3   8   5        135.40        148.63         2.17 o
   4   8   5         29.00         32.24         1.78 o
   5   8   5          3.23          3.43         1.70 o
   6   8   5         12.26         16.69         1.89 o
   7   8   5          7.84         11.07         1.81 o
   8   8   5         24.10         23.82         1.72 o
   9   8   5          7.01          9.91         1.82 o
 -11   9   5          1.10          4.94         1.91 o
 -10   9   5          7.26          7.10         1.82 o
  -9   9   5          0.86          2.16         1.94 o
  -8   9   5          2.78          4.17         1.77 o
  -7   9   5         14.13         14.99         1.64 o
  -6   9   5          0.07          3.33         1.79 o
  -5   9   5         25.88         26.78         1.91 o
  -4   9   5        525.09        491.59        10.38 o
  -3   9   5        495.51        465.71         5.01 o
  -2   9   5          0.06          1.32         1.86 o
  -1   9   5          0.49          2.81         1.76 o
   0   9   5          6.75         10.94         2.12 o
   1   9   5         31.21         28.44         1.92 o
   2   9   5        103.17        107.02         2.09 o
   3   9   5          4.01          3.37         1.70 o
   4   9   5          6.33          5.51         1.60 o
   5   9   5         12.67         13.73         1.76 o
   6   9   5          4.51          2.32         1.70 o
   7   9   5          0.16          4.49         1.70 o
   8   9   5          1.97          4.97         1.84 o
 -10  10   5          0.24         -0.87         1.75 o
  -9  10   5          8.63         11.63         1.73 o
  -8  10   5          0.89          1.92         1.79 o
  -7  10   5          1.69          2.87         1.79 o
  -6  10   5         23.34         24.34         1.88 o
  -5  10   5          5.45          5.69         1.76 o
  -4  10   5         14.06         14.47         1.94 o
  -3  10   5         14.16         19.38         1.90 o
  -2  10   5         23.53         24.44         1.93 o
  -1  10   5          4.10          4.29         1.87 o
   0  10   5         47.59         48.71         2.20 o
   1  10   5         13.13         13.07         1.68 o
   2  10   5          5.61          5.59         1.72 o
   3  10   5          0.65          4.66         1.90 o
   4  10   5          2.35          4.76         1.78 o
   5  10   5          2.05          5.58         1.69 o
   6  10   5          0.00          3.48         1.96 o
   7  10   5         16.43         20.79         1.90 o
   8  10   5          1.19          0.75         1.78 o
  -9  11   5         11.96         11.48         2.08 o
  -8  11   5          3.65          1.24         2.52 o
  -7  11   5          0.07          0.55         1.96 o
  -6  11   5          0.00          2.27         1.83 o
  -5  11   5         13.65         15.42         1.90 o
  -4  11   5         12.39         15.43         2.05 o
  -3  11   5         20.43         19.66         1.97 o
  -2  11   5         25.82         19.66         1.97 o
  -1  11   5          1.43          4.50         1.95 o
   0  11   5          1.60         -0.04         1.92 o
   1  11   5          0.53          4.09         1.70 o
   2  11   5          2.35          2.31         1.90 o
   3  11   5          1.12          3.11         1.85 o
   4  11   5          2.15          5.27         1.94 o
   5  11   5        140.61        141.29         5.92 o
   6  11   5          4.76          6.05         1.92 o
  -8  12   5          3.12          6.13         2.14 o
  -7  12   5          0.06          0.00         1.93 o
  -6  12   5         13.62         14.13         2.19 o
  -5  12   5         37.22         31.64         2.17 o
  -4  12   5         19.00         14.41         1.95 o
  -3  12   5          3.92          6.75         1.96 o
  -2  12   5         20.71         19.60         2.17 o
  -1  12   5          8.86          7.11         2.10 o
   0  12   5         17.64         23.13         2.24 o
   1  12   5          0.04          4.10         1.97 o
   2  12   5         10.08          9.43         1.86 o
   3  12   5          1.87          4.77         2.10 o
   4  12   5          0.36          1.89         2.05 o
   5  12   5          0.05         -0.45         2.14 o
  -6  13   5          1.15          1.33         1.99 o
  -5  13   5         11.63         11.10         2.18 o
  -4  13   5         70.39         64.82         2.44 o
  -3  13   5          1.07          5.04         2.11 o
  -2  13   5          4.89          4.75         2.21 o
  -1  13   5          6.60          5.01         2.13 o
   0  13   5         11.82         15.97         2.30 o
   1  13   5          0.03          1.93         2.04 o
   2  13   5         12.04         10.31         2.11 o
   3  13   5          1.62          4.39         2.14 o
 -14   0   6          9.91         14.47         2.89 o
 -12   0   6         11.24         10.66         1.91 o
 -10   0   6        124.75        123.82         6.05 o
  -8   0   6        183.43        186.54         5.76 o
  -6   0   6        891.06        916.96        29.73 o
  -4   0   6         29.05         27.52         2.55 o
  -2   0   6        988.24       1025.97        16.52 o
   0   0   6         93.58        115.10         2.88 o
   2   0   6         17.24         16.27         1.72 o
   4   0   6        214.79        231.25         4.48 o
   6   0   6          3.14          4.00         2.33 o
   8   0   6        281.33        233.42         2.89 o
  10   0   6          0.21          0.30         2.32 o
 -14   1   6          3.89          3.45         1.44 o
 -13   1   6          0.10          1.96         1.73 o
 -12   1   6         60.02         53.65         1.97 o
 -11   1   6         62.63         58.18         2.51 o
 -10   1   6         19.94         18.41         1.59 o
  -9   1   6         68.13         67.71         2.14 o
  -8   1   6          0.47          4.38         1.61 o
  -7   1   6          2.01          2.16         1.61 o
  -6   1   6         76.75         78.51         1.83 o
  -5   1   6         24.72         27.46         1.64 o
  -4   1   6        977.68        960.99        12.13 o
  -3   1   6          3.21          5.04         1.72 o
  -2   1   6        853.12        884.59         6.27 o
  -1   1   6       2226.84       2331.27        38.79 o
   0   1   6         55.59         46.98         1.57 o
   1   1   6        486.95        546.71        10.66 o
   2   1   6        186.92        186.02         4.57 o
   3   1   6          1.16          3.51         1.22 o
   4   1   6         26.69         25.54         1.36 o
   5   1   6        165.97        162.72         3.88 o
   6   1   6        108.36         99.93         2.39 o
   7   1   6         95.07         82.29         3.10 o
   8   1   6          7.28          8.22         1.39 o
   9   1   6          2.07          5.26         1.49 o
  10   1   6         29.68         28.92         1.62 o
  11   1   6          2.44          3.46         1.59 o
 -14   2   6          0.05         -0.25         1.55 o
 -13   2   6          5.96         11.29         1.63 o
 -12   2   6          9.94          9.16         1.62 o
 -11   2   6        201.71        186.29         4.89 o
 -10   2   6          0.87          4.07         1.51 o
  -9   2   6         17.52         20.50         1.70 o
  -8   2   6          2.15          2.76         1.69 o
  -7   2   6        191.59        197.94         2.62 o
  -6   2   6         21.66         18.26         1.70 o
  -5   2   6        576.30        565.24         8.76 o
  -4   2   6         30.42         28.85         1.77 o
  -3   2   6         10.38         15.65         1.52 o
  -2   2   6         50.64         52.37         1.67 o
  -1   2   6        596.86        657.31        11.28 o
   0   2   6        127.89        148.64         2.68 o
   1   2   6         50.38         49.35         2.08 o
   2   2   6          0.77          4.80         1.39 o
   3   2   6         34.09         28.72         1.42 o
   4   2   6         14.92         14.82         1.37 o
   5   2   6        168.08        176.78         2.75 o
   6   2   6         54.11         55.85         2.18 o
   7   2   6         65.34         67.43         1.55 o
   8   2   6          7.31          9.90         1.45 o
   9   2   6          3.14          2.24         1.67 o
  10   2   6          0.76          2.43         1.37 o
  11   2   6          4.55          5.22         1.70 o
 -14   3   6          0.00          3.40         1.82 o
 -13   3   6          7.00          6.39         1.60 o
 -12   3   6         10.75         10.91         1.62 o
 -11   3   6         14.17         10.76         1.73 o
 -10   3   6        137.04        132.42         4.55 o
  -9   3   6         23.03         24.35         1.82 o
  -8   3   6          0.03          0.62         1.59 o
  -7   3   6         95.39         99.09         2.37 o
  -6   3   6          7.38          5.56         1.48 o
  -5   3   6        143.51        135.87         3.74 o
  -4   3   6        211.05        212.00         2.17 o
  -3   3   6          6.48          9.75         1.74 o
  -2   3   6        724.30        727.08         8.20 o
  -1   3   6        245.05        237.31         3.15 o
   0   3   6         99.41        108.55         2.36 o
   1   3   6          7.25          5.90         1.47 o
   2   3   6        163.88        167.26         2.44 o
   3   3   6         74.77         71.91         1.61 o
   4   3   6         91.43         92.89         1.63 o
   5   3   6         39.97         37.47         2.06 o
   6   3   6        116.14        116.94         2.28 o
   7   3   6          9.70         10.93         1.30 o
   8   3   6          3.21          4.11         1.39 o
   9   3   6          1.04          2.59         1.49 o
  10   3   6          0.91          1.42         1.64 o
  11   3   6          3.33          5.48         1.63 o
 -14   4   6          3.75          4.62         1.75 o
 -13   4   6         13.56         12.20         1.47 o
 -12   4   6         29.98         34.94         1.72 o
 -11   4   6          3.48          5.89         1.52 o
 -10   4   6          1.70          2.69         1.64 o
  -9   4   6        113.65        114.28         2.28 o
  -8   4   6         19.37         24.01         1.64 o
  -7   4   6         96.44        101.41         2.20 o
  -6   4   6        107.48        114.00         2.30 o
  -5   4   6        172.63        160.43         1.87 o
  -4   4   6         80.79         85.73         1.88 o
  -3   4   6          0.07         -0.83         1.67 o
  -2   4   6        617.62        655.20         8.05 o
  -1   4   6        531.94        575.33         6.34 o
   0   4   6        446.24        488.42         5.83 o
   1   4   6         83.43         89.62         1.86 o
   2   4   6        645.00        698.95        18.38 o
   3   4   6        110.31        112.52         3.07 o
   4   4   6         45.47         44.26         1.51 o
   5   4   6         29.30         30.84         1.40 o
   6   4   6         50.88         53.60         2.05 o
   7   4   6         45.03         43.15         2.08 o
   8   4   6          1.60          1.60         1.33 o
   9   4   6          0.80          1.88         1.35 o
  10   4   6          1.23          2.80         1.75 o
  11   4   6          1.54          2.08         1.56 o
 -13   5   6          2.32          4.74         1.76 o
 -12   5   6          0.97          2.83         1.56 o
 -11   5   6         16.09         18.14         1.75 o
 -10   5   6         50.21         51.67         1.89 o
  -9   5   6          9.01         11.47         1.69 o
  -8   5   6         46.86         38.93         1.88 o
  -7   5   6        153.95        147.58         2.73 o
  -6   5   6          4.77          4.91         1.71 o
  -5   5   6        131.25        129.58         1.94 o
  -4   5   6        106.56        104.10         2.06 o
  -3   5   6         56.61         51.63         1.89 o
  -2   5   6         59.51         56.50         1.68 o
  -1   5   6         40.91         38.34         1.65 o
   0   5   6         10.68         13.91         1.58 o
   1   5   6        585.01        593.38         8.06 o
   2   5   6         47.95         45.95         1.76 o
   3   5   6         50.93         53.61         1.72 o
   4   5   6          3.18          5.77         1.49 o
   5   5   6         22.50         24.77         1.49 o
   6   5   6          0.14          1.88         1.39 o
   7   5   6        316.30        297.99         5.25 o
   8   5   6          1.58          0.65         1.48 o
   9   5   6          7.27          5.27         1.52 o
  10   5   6          2.57          4.83         1.55 o
 -13   6   6         12.87         15.47         1.82 o
 -12   6   6          0.02          2.21         1.69 o
 -11   6   6         23.91         22.58         1.84 o
 -10   6   6         37.41         36.42         1.78 o
  -9   6   6         36.91         34.91         1.61 o
  -8   6   6         20.20         28.96         1.85 o
  -7   6   6         37.93         38.85         1.77 o
  -6   6   6        109.88         97.22         2.89 o
  -5   6   6          0.54          1.19         1.84 o
  -4   6   6          4.03          4.59         1.78 o
  -3   6   6         11.37         11.73         1.62 o
  -2   6   6          0.40          2.86         1.68 o
  -1   6   6          1.43          2.63         1.78 o
   0   6   6        573.08        594.55        14.18 o
   1   6   6          9.87         11.07         1.74 o
   2   6   6          0.24          0.63         1.65 o
   3   6   6         49.14         51.71         1.87 o
   4   6   6          0.16          0.69         1.56 o
   5   6   6         54.96         55.36         1.47 o
   6   6   6         55.32         54.33         1.60 o
   7   6   6          0.06          1.45         1.46 o
   8   6   6          7.91          7.37         1.46 o
   9   6   6          0.02          1.13         1.44 o
  10   6   6          2.16          2.68         1.75 o
 -12   7   6          4.92          6.05         1.86 o
 -11   7   6          0.33          3.53         2.22 o
 -10   7   6          3.97          3.35         1.80 o
  -9   7   6          0.28          1.53         1.58 o
  -8   7   6         19.97         21.60         1.95 o
  -7   7   6        155.66        158.67         3.07 o
  -6   7   6          2.94          4.00         1.70 o
  -5   7   6          3.54          6.89         1.72 o
  -4   7   6         19.95         21.22         1.75 o
  -3   7   6         34.77         34.03         1.71 o
  -2   7   6        125.65        136.05         1.89 o
  -1   7   6         10.60         11.23         1.69 o
   0   7   6         48.43         52.88         1.98 o
   1   7   6          9.72         11.24         1.84 o
   2   7   6          0.26         -0.34         1.67 o
   3   7   6         57.76         52.27         1.81 o
   4   7   6          3.14          5.29         1.70 o
   5   7   6          1.24          2.88         1.57 o
   6   7   6          1.65          3.63         1.85 o
   7   7   6         16.53         13.45         1.61 o
   8   7   6          0.00          1.46         1.68 o
   9   7   6          0.11          1.50         1.65 o
 -12   8   6          2.20          2.27         2.30 o
 -11   8   6         12.74         13.95         1.88 o
 -10   8   6          8.88          6.96         1.84 o
  -9   8   6          7.92          9.03         1.76 o
  -8   8   6          2.12          2.00         1.78 o
  -7   8   6         18.89         22.20         1.95 o
  -6   8   6         14.50         11.44         1.95 o
  -5   8   6          5.64          4.35         1.72 o
  -4   8   6         73.36         65.33         1.80 o
  -3   8   6        250.10        236.42         2.40 o
  -2   8   6         17.66         17.78         1.85 o
  -1   8   6          3.81          2.61         1.77 o
   0   8   6         36.67         38.79         1.74 o
   1   8   6         65.98         63.16         1.84 o
   2   8   6        105.18         96.85         1.95 o
   3   8   6          9.45         12.36         1.88 o
   4   8   6        127.34        132.36         2.19 o
   5   8   6        138.13        133.51         2.66 o
   6   8   6          1.89          2.27         2.73 o
   7   8   6          2.80          3.03         1.74 o
   8   8   6          1.81          4.11         1.95 o
   9   8   6          0.53          1.84         1.62 o
 -11   9   6          0.17          0.35         1.89 o
 -10   9   6         10.63         12.30         2.04 o
  -9   9   6         21.01         16.98         1.83 o
  -8   9   6          6.06          2.17         1.77 o
  -7   9   6          4.32          4.69         1.92 o
  -6   9   6          1.62          5.21         1.82 o
  -5   9   6         12.14         13.24         2.04 o
  -4   9   6        288.29        285.95         4.82 o
  -3   9   6          1.07          1.87         1.90 o
  -2   9   6         48.52         49.13         1.80 o
  -1   9   6         28.45         28.96         1.99 o
   0   9   6          0.99          0.91         1.84 o
   1   9   6          4.65          4.92         1.63 o
   2   9   6          0.23          4.05         2.04 o
   3   9   6          2.42          1.38         1.76 o
   4   9   6         19.99         23.14         1.69 o
   5   9   6         44.08         43.90         1.75 o
   6   9   6         78.02         78.80         1.81 o
   7   9   6         37.09         37.51         2.10 o
   8   9   6          4.34          4.32         1.89 o
 -10  10   6          5.75          7.83         1.92 o
  -9  10   6          1.55          0.54         2.73 o
  -8  10   6          1.61          1.81         1.96 o
  -7  10   6          0.62          1.47         1.71 o
  -6  10   6          0.62          4.14         2.06 o
  -5  10   6         36.85         38.73         2.09 o
  -4  10   6        171.57        173.26         3.69 o
  -3  10   6         74.32         75.14         2.00 o
  -2  10   6         74.38         78.96         2.29 o
  -1  10   6          7.81         12.21         1.82 o
   0  10   6          7.83          9.34         1.76 o
   1  10   6         30.55         32.42         1.79 o
   2  10   6          3.18          3.74         2.06 o
   3  10   6          4.87          3.24         2.70 o
   4  10   6         24.07         23.54         1.93 o
   5  10   6         19.50         19.95         2.06 o
   6  10   6         54.80         51.19         3.53 o
   7  10   6          1.43         -1.34         2.06 o
  -9  11   6          1.70          1.56         2.05 o
  -8  11   6          4.56          6.71         1.88 o
  -7  11   6          5.58          4.66         1.99 o
  -6  11   6          1.08          1.51         1.98 o
  -5  11   6          0.37          0.04         1.76 o
  -4  11   6         32.28         26.77         1.90 o
  -3  11   6          1.17          3.22         1.95 o
  -2  11   6         17.04         17.11         2.01 o
  -1  11   6          1.94          4.79         1.96 o
   0  11   6         32.95         35.48         1.87 o
   1  11   6          6.24          7.13         1.77 o
   2  11   6          9.69         13.39         2.16 o
   3  11   6          2.61          3.26         1.77 o
   4  11   6         42.65         39.50         1.84 o
   5  11   6          1.32          1.67         1.85 o
   6  11   6          0.72          2.33         1.81 o
  -7  12   6          0.44         -0.36         2.14 o
  -6  12   6          1.63          4.85         2.15 o
  -5  12   6         92.82         74.30         2.29 o
  -4  12   6        139.02        120.61         2.66 o
  -3  12   6          0.96          3.88         2.05 o
  -2  12   6          0.03          2.61         2.11 o
  -1  12   6          0.02         -0.81         1.90 o
   0  12   6          9.05          8.01         1.71 o
   1  12   6         26.33         24.86         2.10 o
   2  12   6          8.33         11.87         2.27 o
   3  12   6          8.97         10.27         2.26 o
   4  12   6          1.52         -0.49         2.08 o
  -5  13   6          2.35          6.17         2.05 o
  -4  13   6          1.78          2.13         2.26 o
  -3  13   6          1.32          1.75         2.05 o
  -2  13   6          0.02          0.33         2.18 o
  -1  13   6         17.95         17.67         2.21 o
   0  13   6          0.48          3.67         2.08 o
   1  13   6          0.02          1.50         2.00 o
   2  13   6          0.35          3.26         2.15 o
 -13   0   7          9.96         10.06         2.35 o
 -11   0   7          0.94          2.66         2.53 o
  -9   0   7          0.25         -3.07         1.86 o
  -7   0   7          7.13         11.28         2.47 o
  -5   0   7        190.58        188.35         7.43 o
  -3   0   7       1019.18       1155.10        12.58 o
  -1   0   7         55.96         50.08         2.19 o
   1   0   7         10.39          9.97         2.18 o
   3   0   7        109.75        107.31         5.05 o
   5   0   7         38.65         44.24         2.96 o
   7   0   7         55.32         45.35         3.39 o
   9   0   7          0.01          4.20         2.01 o
 -14   1   7          0.45          3.30         1.97 o
 -13   1   7          2.23          2.47         1.57 o
 -12   1   7         40.49         43.04         1.98 o
 -11   1   7         13.93         15.58         1.58 o
 -10   1   7         71.97         75.13         2.95 o
  -9   1   7         14.31         15.71         1.51 o
  -8   1   7          1.67          1.48         1.43 o
  -7   1   7          1.45          4.79         1.52 o
  -6   1   7        124.74        123.29         2.62 o
  -5   1   7          0.97          3.35         1.41 o
  -4   1   7        103.01         97.14         1.88 o
  -3   1   7        230.46        250.88         3.36 o
  -2   1   7          3.01          6.29         1.81 o
  -1   1   7        989.12       1132.11        12.73 o
   0   1   7         94.87        104.15         1.94 o
   1   1   7        132.28        146.87         2.44 o
   2   1   7         35.93         36.06         1.57 o
   3   1   7         96.84         93.20         2.02 o
   4   1   7         77.30         78.61         1.92 o
   5   1   7        152.24        142.54         2.48 o
   6   1   7         29.79         29.60         1.52 o
   7   1   7         13.71         15.44         1.38 o
   8   1   7          8.84          7.95         1.55 o
   9   1   7         10.81         11.22         1.61 o
  10   1   7          3.77          4.55         1.62 o
 -14   2   7          1.26          2.64         1.58 o
 -13   2   7         18.84         21.05         1.60 o
 -12   2   7          3.27          5.18         1.37 o
 -11   2   7         12.88         12.95         1.72 o
 -10   2   7         28.95         31.36         1.58 o
  -9   2   7         13.61         14.02         1.63 o
  -8   2   7        140.72        142.69         2.24 o
  -7   2   7          0.56          2.23         1.66 o
  -6   2   7         84.11         82.45         2.04 o
  -5   2   7        738.85        703.28         9.23 o
  -4   2   7          7.40          5.42         1.71 o
  -3   2   7          0.11          0.52         1.63 o
  -2   2   7        483.66        482.21         7.26 o
  -1   2   7        179.23        188.39         3.63 o
   0   2   7       1457.50       1465.91        16.89 o
   1   2   7         74.50         62.26         1.69 o
   2   2   7        218.80        230.71         4.99 o
   3   2   7         75.96         66.62         1.93 o
   4   2   7        491.18        479.63         9.65 o
   5   2   7         13.08         13.03         1.54 o
   6   2   7        426.75        368.13         7.45 o
   7   2   7         28.93         25.83         1.40 o
   8   2   7         36.05         28.81         1.53 o
   9   2   7          1.10          2.27         1.35 o
  10   2   7          6.93          6.80         1.55 o
 -14   3   7          4.16          7.33         1.70 o
 -13   3   7          5.50          9.81         1.60 o
 -12   3   7         10.59          9.89         1.87 o
 -11   3   7        151.61        151.76         4.03 o
 -10   3   7          6.94          3.94         1.54 o
  -9   3   7         83.95         70.76         1.75 o
  -8   3   7          4.50          6.23         1.52 o
  -7   3   7         19.00         21.69         1.56 o
  -6   3   7          8.23          9.74         1.51 o
  -5   3   7        105.60         91.97         1.93 o
  -4   3   7        105.05        114.30         2.05 o
  -3   3   7         19.80         21.36         1.51 o
  -2   3   7         89.89         92.23         1.74 o
  -1   3   7        440.80        521.85         8.00 o
   0   3   7         11.48          8.40         1.44 o
   1   3   7          4.02          6.87         1.50 o
   2   3   7         10.98         13.96         1.34 o
   3   3   7         12.72          9.53         1.38 o
   4   3   7        345.27        345.36         6.99 o
   5   3   7        406.68        385.83         6.35 o
   6   3   7         67.34         61.10         1.65 o
   7   3   7         55.71         49.63         1.43 o
   8   3   7         10.45          9.95         1.54 o
   9   3   7          5.23          6.11         1.37 o
  10   3   7          0.18          0.34         1.67 o
 -14   4   7          3.58          4.02         1.87 o
 -13   4   7          6.12          4.70         1.51 o
 -12   4   7          0.32          1.26         1.48 o
 -11   4   7         13.86         15.06         1.81 o
 -10   4   7          8.13          9.02         1.44 o
  -9   4   7         33.41         32.23         1.70 o
  -8   4   7        479.82        478.22         8.78 o
  -7   4   7         44.04         45.73         1.77 o
  -6   4   7          8.46          6.91         1.66 o
  -5   4   7          6.96          7.72         1.68 o
  -4   4   7          0.00          1.84         1.45 o
  -3   4   7          0.86          1.80         1.40 o
  -2   4   7         83.34         89.15         2.13 o
  -1   4   7        487.20        514.30         3.83 o
   0   4   7        129.32        127.93         2.00 o
   1   4   7          4.64          6.10         1.57 o
   2   4   7        152.51        155.54         3.43 o
   3   4   7          6.64          6.98         1.42 o
   4   4   7          2.47          4.60         1.35 o
   5   4   7          0.11          2.06         1.37 o
   6   4   7          2.92          7.07         1.50 o
   7   4   7         12.35         10.66         1.29 o
   8   4   7          2.96          4.59         1.57 o
   9   4   7          4.39          5.18         1.41 o
  10   4   7          2.20          3.05         1.72 o
 -13   5   7          0.27          3.55         1.92 o
 -12   5   7         62.20         57.25         1.80 o
 -11   5   7         16.02         16.63         1.73 o
 -10   5   7         15.02         16.57         1.81 o
  -9   5   7         13.51         13.81         1.68 o
  -8   5   7         81.99         87.09         1.90 o
  -7   5   7          0.47          3.91         1.81 o
  -6   5   7         12.17         12.94         1.57 o
  -5   5   7         46.31         43.87         1.71 o
  -4   5   7         86.91         85.18         2.01 o
  -3   5   7         43.99         49.13         1.71 o
  -2   5   7         78.20         78.78         1.73 o
  -1   5   7        137.92        131.87         1.84 o
   0   5   7        165.87        165.56         2.86 o
   1   5   7         21.76         25.55         1.57 o
   2   5   7         11.73         15.42         1.40 o
   3   5   7        169.97        177.63         5.73 o
   4   5   7         22.53         24.25         1.45 o
   5   5   7          2.94          3.86         1.40 o
   6   5   7         32.40         32.66         1.34 o
   7   5   7         10.04         13.52         1.59 o
   8   5   7         22.02         19.05         1.54 o
   9   5   7          0.11          0.09         1.43 o
  10   5   7          0.00          1.95         1.50 o
 -13   6   7          0.26          1.91         1.92 o
 -12   6   7          0.12          0.34         1.73 o
 -11   6   7         18.40         19.92         2.07 o
 -10   6   7          3.50          5.07         1.69 o
  -9   6   7          1.86         -1.77         1.73 o
  -8   6   7        121.55        109.77         4.57 o
  -7   6   7          8.07          5.34         2.08 o
  -6   6   7        158.36        150.32         3.13 o
  -5   6   7         85.05         79.54         1.97 o
  -4   6   7         25.00         21.62         1.80 o
  -3   6   7          6.38          6.65         1.51 o
  -2   6   7        110.19        114.20         1.83 o
  -1   6   7          5.64          4.65         1.67 o
   0   6   7         15.22         17.53         1.74 o
   1   6   7        134.41        129.00         4.06 o
   2   6   7         55.72         50.92         1.55 o
   3   6   7         79.59         84.41         2.01 o
   4   6   7          3.37          5.07         1.67 o
   5   6   7         69.65         73.81         1.81 o
   6   6   7         38.74         38.20         1.69 o
   7   6   7          6.21          5.80         1.53 o
   8   6   7          0.08          3.12         1.53 o
   9   6   7          1.05          2.79         1.61 o
 -12   7   7          2.22          0.58         2.83 o
 -11   7   7         22.49         24.72         1.86 o
 -10   7   7          1.60          0.92         1.57 o
  -9   7   7         37.63         31.31         1.88 o
  -8   7   7          3.15          4.38         1.52 o
  -7   7   7         15.01         18.10         1.97 o
  -6   7   7        246.99        250.78         5.10 o
  -5   7   7        337.44        323.76         6.23 o
  -4   7   7        238.55        235.26         2.88 o
  -3   7   7        112.18        110.23         3.90 o
  -2   7   7         19.78         19.52         1.72 o
  -1   7   7         63.92         69.45         1.98 o
   0   7   7         19.99         17.34         1.60 o
   1   7   7        113.35        104.27         2.37 o
   2   7   7          0.31          0.73         1.68 o
   3   7   7         31.37         34.33         1.56 o
   4   7   7          2.36          3.90         1.40 o
   5   7   7        123.18        128.17         2.72 o
   6   7   7         46.37         48.41         1.70 o
   7   7   7          3.75          5.51         1.74 o
   8   7   7          0.09          3.16         1.43 o
   9   7   7          0.07          2.26         1.64 o
 -12   8   7          0.32          2.35         1.79 o
 -11   8   7          3.04          2.01         1.84 o
 -10   8   7          0.25         -0.89         1.97 o
  -9   8   7          0.39          3.36         1.64 o
  -8   8   7          0.12          3.98         1.63 o
  -7   8   7          2.40          3.17         1.87 o
  -6   8   7          6.58          8.80         1.82 o
  -5   8   7          4.75          6.94         1.87 o
  -4   8   7          0.31          2.14         1.75 o
  -3   8   7          0.01          2.36         1.56 o
  -2   8   7          3.04          5.81         1.83 o
  -1   8   7          3.75          3.84         1.89 o
   0   8   7         64.29         60.64         1.76 o
   1   8   7          3.71          3.72         1.50 o
   2   8   7         22.59         26.08         1.83 o
   3   8   7         56.55         57.05         1.93 o
   4   8   7         50.89         49.58         1.86 o
   5   8   7         31.69         38.53         2.62 o
   6   8   7          6.55          9.06         1.65 o
   7   8   7         20.05         21.03         2.32 o
   8   8   7          0.05          0.47         1.67 o
 -11   9   7          1.36          5.33         2.27 o
 -10   9   7          3.13          5.59         1.85 o
  -9   9   7         13.87         14.26         1.85 o
  -8   9   7         10.85          7.79         1.95 o
  -7   9   7         33.44         33.17         1.76 o
  -6   9   7          1.40          6.54         2.06 o
  -5   9   7         19.52         17.89         1.78 o
  -4   9   7         22.53         20.19         1.92 o
  -3   9   7         31.04         29.66         1.90 o
  -2   9   7          2.01          2.51         1.70 o
  -1   9   7        117.92        117.85         3.57 o
   0   9   7          0.37          5.00         1.70 o
   1   9   7          2.31          0.50         1.92 o
   2   9   7          1.18          4.63         1.89 o
   3   9   7          3.04          1.76         1.65 o
   4   9   7          3.29          7.54         1.90 o
   5   9   7          6.43          8.23         1.62 o
   6   9   7         51.07         52.95         2.17 o
   7   9   7          2.49          2.09         1.63 o
 -10  10   7          0.25          1.25         1.89 o
  -9  10   7          1.49          2.71         1.73 o
  -8  10   7          5.30          2.75         1.84 o
  -7  10   7          0.50          1.67         1.94 o
  -6  10   7          3.77          5.32         1.89 o
  -5  10   7         29.54         26.00         2.17 o
  -4  10   7          1.79          3.59         1.57 o
  -3  10   7          2.85          7.07         1.89 o
  -2  10   7         40.03         42.26         2.53 o
  -1  10   7          0.25          3.47         1.93 o
   0  10   7          1.83          5.59         1.72 o
   1  10   7          0.46         -0.33         1.84 o
   2  10   7         11.18          9.49         1.92 o
   3  10   7         13.93         16.72         1.95 o
   4  10   7         20.83         23.94         1.73 o
   5  10   7          0.08          0.51         1.73 o
   6  10   7          7.39          6.95         1.65 o
  -9  11   7          0.08          3.67         1.99 o
  -8  11   7          0.40          0.95         1.78 o
  -7  11   7          2.02          1.19         1.81 o
  -6  11   7          4.32          6.24         2.14 o
  -5  11   7        109.52         97.84         2.66 o
  -4  11   7          0.87          0.96         1.71 o
  -3  11   7         36.01         36.81         1.82 o
  -2  11   7         35.71         36.27         2.06 o
  -1  11   7          0.22          2.81         1.89 o
   0  11   7          0.05          2.32         1.73 o
   1  11   7         41.95         40.48         2.03 o
   2  11   7          0.19          3.15         1.91 o
   3  11   7          3.80          7.78         2.02 o
   4  11   7          1.70          3.86         1.94 o
   5  11   7          1.37          0.90         2.08 o
  -7  12   7          0.12          0.88         2.09 o
  -6  12   7          1.27         -0.30         2.01 o
  -5  12   7         86.77         82.68         2.45 o
  -4  12   7          0.59          2.40         2.09 o
  -3  12   7          0.03          0.66         1.87 o
  -2  12   7          3.60          5.39         1.87 o
  -1  12   7          3.03          2.28         2.02 o
   0  12   7          2.47          4.56         1.88 o
   1  12   7          0.01          0.83         2.00 o
   2  12   7          0.57         -0.29         1.83 o
   3  12   7          3.08          3.43         1.90 o
  -4  13   7          0.00          1.31         2.12 o
  -3  13   7          2.18          3.69         2.28 o
  -2  13   7          0.24          2.45         2.16 o
  -1  13   7          0.06          0.40         2.12 o
   0  13   7          9.45          6.63         2.16 o
 -14   0   8          6.61          4.79         2.17 o
 -12   0   8        222.19        203.01         6.41 o
 -10   0   8        120.74        106.46         5.58 o
  -8   0   8         23.34         21.54         2.46 o
  -6   0   8        167.90        171.54         3.75 o
  -4   0   8         89.93         92.07         2.78 o
  -2   0   8        703.97        806.90        10.26 o
   0   0   8         25.06         24.44         1.92 o
   2   0   8        625.67        542.28        17.48 o
   4   0   8       1293.18       1231.81        32.00 o
   6   0   8          7.69         12.84         2.19 o
   8   0   8          8.92         10.04         1.88 o
  10   0   8          7.94         11.85         2.12 o
 -14   1   8          1.98          2.11         1.56 o
 -13   1   8          6.46         10.08         1.45 o
 -12   1   8         26.45         25.23         1.61 o
 -11   1   8         17.48         18.38         1.46 o
 -10   1   8         29.98         31.86         1.63 o
  -9   1   8         30.55         29.81         1.49 o
  -8   1   8         12.21         14.10         1.56 o
  -7   1   8         66.76         61.12         1.82 o
  -6   1   8        138.74        127.16         3.11 o
  -5   1   8          8.24         13.73         1.59 o
  -4   1   8          0.86          3.51         1.62 o
  -3   1   8        207.98        221.48         2.45 o
  -2   1   8       1539.44       1654.82        14.64 o
  -1   1   8          0.41          2.67         1.38 o
   0   1   8        139.28        146.65         1.73 o
   1   1   8         60.94         74.90         1.90 o
   2   1   8          1.12          4.61         1.51 o
   3   1   8        323.31        339.41         6.54 o
   4   1   8        191.88        189.70         3.43 o
   5   1   8         49.17         51.20         1.73 o
   6   1   8        130.21        113.27         3.30 o
   7   1   8          1.30          2.88         1.46 o
   8   1   8          0.81          2.88         1.66 o
   9   1   8          5.39          5.95         1.34 o
  10   1   8          0.36          2.41         1.50 o
 -14   2   8          0.73          0.91         1.71 o
 -13   2   8          7.50          8.71         1.57 o
 -12   2   8          5.44          9.37         1.59 o
 -11   2   8         68.25         71.23         1.79 o
 -10   2   8         27.72         27.67         1.47 o
  -9   2   8          5.23          5.55         1.47 o
  -8   2   8         30.68         34.58         1.72 o
  -7   2   8         84.37         73.95         1.64 o
  -6   2   8         93.16         89.03         1.71 o
  -5   2   8        139.99        138.29         2.00 o
  -4   2   8          6.82          7.08         1.48 o
  -3   2   8         70.35         70.24         1.71 o
  -2   2   8        222.68        214.32         3.96 o
  -1   2   8        584.48        601.07        11.85 o
   0   2   8         12.91         13.12         1.30 o
   1   2   8         38.26         35.70         1.56 o
   2   2   8         71.96         72.57         1.57 o
   3   2   8         30.13         35.55         1.56 o
   4   2   8         10.68         11.80         1.44 o
   5   2   8        324.68        312.47         5.47 o
   6   2   8         56.08         56.90         1.95 o
   7   2   8          7.84          7.85         1.38 o
   8   2   8          3.02          5.17         1.49 o
   9   2   8          2.29          3.18         1.54 o
  10   2   8          0.08          0.78         1.71 o
 -14   3   8          0.23          0.98         1.87 o
 -13   3   8          0.28          0.36         1.72 o
 -12   3   8          4.11          4.32         1.63 o
 -11   3   8          0.00          2.28         1.49 o
 -10   3   8         32.74         29.84         1.73 o
  -9   3   8          8.31          5.99         1.71 o
  -8   3   8          9.33          9.54         1.65 o
  -7   3   8        241.43        221.20         2.33 o
  -6   3   8         28.71         23.46         1.71 o
  -5   3   8          0.29          1.24         1.62 o
  -4   3   8         66.68         76.80         1.76 o
  -3   3   8         54.92         57.06         1.61 o
  -2   3   8        104.76        107.22         1.66 o
  -1   3   8         25.35         26.32         1.32 o
   0   3   8         51.45         51.59         1.77 o
   1   3   8         36.69         35.32         1.57 o
   2   3   8         13.18         16.55         1.51 o
   3   3   8          3.47          7.24         1.59 o
   4   3   8          6.10          7.72         1.63 o
   5   3   8         42.19         43.02         1.58 o
   6   3   8          3.50          3.48         1.43 o
   7   3   8         18.52         18.04         1.39 o
   8   3   8          6.05          7.82         1.51 o
   9   3   8          3.70          4.95         1.49 o
 -13   4   8         13.76         15.81         1.72 o
 -12   4   8         39.11         38.65         1.98 o
 -11   4   8          3.02          3.77         1.63 o
 -10   4   8          2.02          1.82         1.62 o
  -9   4   8         31.01         31.33         1.57 o
  -8   4   8         12.85         16.80         1.62 o
  -7   4   8         79.97         87.06         1.92 o
  -6   4   8        419.27        410.04         8.87 o
  -5   4   8          1.56          2.13         1.56 o
  -4   4   8        112.57        114.15         1.80 o
  -3   4   8        461.43        481.67         5.64 o
  -2   4   8        240.31        261.57         2.59 o
  -1   4   8         26.22         27.16         1.46 o
   0   4   8          7.32          8.41         1.30 o
   1   4   8          9.24         10.41         1.36 o
   2   4   8          0.14          0.48         1.42 o
   3   4   8          5.72          9.38         1.64 o
   4   4   8        384.02        394.06         6.09 o
   5   4   8         22.48         22.72         1.33 o
   6   4   8          0.22          1.93         1.52 o
   7   4   8          0.13          0.30         1.27 o
   8   4   8          3.68          4.43         1.44 o
   9   4   8          6.50          9.23         1.52 o
 -13   5   8          2.59          3.30         1.68 o
 -12   5   8          7.35          5.20         1.72 o
 -11   5   8          1.26          0.66         1.84 o
 -10   5   8          2.64          3.32         1.64 o
  -9   5   8          0.19         -0.19         1.53 o
  -8   5   8          2.12          4.06         1.63 o
  -7   5   8         19.25         21.71         1.62 o
  -6   5   8        260.68        240.42         4.63 o
  -5   5   8         16.82         13.65         1.68 o
  -4   5   8          8.04          8.09         1.82 o
  -3   5   8         67.50         65.25         1.77 o
  -2   5   8         19.66         15.40         1.47 o
  -1   5   8         48.30         43.01         1.54 o
   0   5   8          7.88          6.31         1.28 o
   1   5   8          9.03         12.61         1.60 o
   2   5   8          3.77          3.21         1.44 o
   3   5   8        481.51        470.87         9.04 o
   4   5   8        297.13        299.02         5.04 o
   5   5   8          1.77          2.69         1.39 o
   6   5   8         12.77         13.71         1.55 o
   7   5   8          0.03          0.99         1.53 o
   8   5   8          7.32          6.58         1.51 o
   9   5   8         14.03         16.20         1.70 o
 -13   6   8          0.09          1.13         1.78 o
 -12   6   8          4.81          4.42         1.89 o
 -11   6   8          0.21          1.47         1.97 o
 -10   6   8          4.02          3.86         1.73 o
  -9   6   8          7.61          8.31         2.01 o
  -8   6   8          0.52         -0.65         1.58 o
  -7   6   8          2.19          3.82         1.57 o
  -6   6   8          0.84          3.96         1.69 o
  -5   6   8        120.60        123.66         1.87 o
  -4   6   8         67.26         63.39         1.73 o
  -3   6   8        131.42        120.16         1.86 o
  -2   6   8        106.53        105.22         1.78 o
  -1   6   8         18.11         16.71         1.41 o
   0   6   8          4.64          6.18         1.42 o
   1   6   8          8.05          6.11         1.39 o
   2   6   8          9.33         10.56         1.61 o
   3   6   8          3.27          3.85         1.60 o
   4   6   8         22.36         21.22         1.61 o
   5   6   8          0.02          0.38         1.52 o
   6   6   8         15.21         17.45         1.59 o
   7   6   8          0.22          4.19         1.69 o
   8   6   8          5.47          6.30         1.41 o
 -12   7   8          4.60          5.16         2.06 o
 -11   7   8          1.16          4.06         1.71 o
 -10   7   8         16.48         13.47         2.09 o
  -9   7   8         29.39         30.62         2.12 o
  -8   7   8          6.81          5.93         1.76 o
  -7   7   8         32.96         28.35         1.83 o
  -6   7   8         77.49         73.52         2.13 o
  -5   7   8        122.78        126.66         3.09 o
  -4   7   8         32.41         29.45         1.66 o
  -3   7   8        150.86        154.41         3.66 o
  -2   7   8          6.11          6.94         1.58 o
  -1   7   8          7.12          7.05         1.68 o
   0   7   8         10.65          8.85         1.82 o
   1   7   8         50.49         47.71         1.51 o
   2   7   8         70.42         74.35         1.97 o
   3   7   8         87.09         82.70         3.10 o
   4   7   8          2.27          3.86         1.70 o
   5   7   8          1.44         -0.06         1.49 o
   6   7   8          4.73          6.55         1.94 o
   7   7   8          0.01          1.09         1.52 o
   8   7   8          0.82          1.96         1.54 o
 -11   8   8          1.75          3.43         1.67 o
 -10   8   8          0.01          2.43         1.58 o
  -9   8   8         17.45         12.85         1.84 o
  -8   8   8          3.03          2.00         1.71 o
  -7   8   8          2.51          7.49         1.76 o
  -6   8   8         46.58         46.19         1.93 o
  -5   8   8         46.38         40.11         1.83 o
  -4   8   8         22.50         21.09         1.47 o
  -3   8   8        242.33        230.48         4.96 o
  -2   8   8          1.46          0.34         1.66 o
  -1   8   8         91.92         86.43         2.03 o
   0   8   8          4.88          5.39         1.84 o
   1   8   8         29.75         32.92         1.68 o
   2   8   8         15.48         17.40         1.61 o
   3   8   8         42.74         41.84         1.84 o
   4   8   8          4.94          7.90         1.75 o
   5   8   8          3.50          2.78         1.53 o
   6   8   8         15.06         17.74         1.81 o
   7   8   8         11.94         12.34         2.01 o
 -10   9   8          0.07          2.72         2.14 o
  -9   9   8          9.44         10.79         1.84 o
  -8   9   8          0.01          6.38         2.01 o
  -7   9   8          4.48          3.44         2.04 o
  -6   9   8         33.48         33.38         1.98 o
  -5   9   8         66.86         66.38         2.28 o
  -4   9   8          2.39          4.11         1.83 o
  -3   9   8         10.70         12.46         1.76 o
  -2   9   8         30.89         33.81         1.72 o
  -1   9   8          0.00          1.89         1.75 o
   0   9   8         21.23         19.75         1.79 o
   1   9   8          3.18          2.68         1.54 o
   2   9   8         51.51         52.42         2.01 o
   3   9   8         16.06         21.26         1.84 o
   4   9   8         59.38         53.07         2.03 o
   5   9   8          4.58          6.57         1.81 o
   6   9   8          0.00         -0.65         1.72 o
  -9  10   8          0.92          2.26         1.77 o
  -8  10   8          0.95          2.21         1.91 o
  -7  10   8          0.12          2.04         2.00 o
  -6  10   8          4.26          5.74         1.92 o
  -5  10   8         10.50         12.33         1.70 o
  -4  10   8         16.75         21.26         1.74 o
  -3  10   8          3.17          4.38         1.85 o
  -2  10   8         12.68         15.42         1.76 o
  -1  10   8          6.31          8.34         1.75 o
   0  10   8          8.96          8.84         1.81 o
   1  10   8          0.08          2.47         1.78 o
   2  10   8          2.14          3.78         1.75 o
   3  10   8          0.00         -0.74         1.69 o
   4  10   8         20.55         21.18         1.78 o
   5  10   8          8.43          6.12         1.77 o
  -8  11   8          1.16          5.01         1.81 o
  -7  11   8          2.14         -0.70         1.91 o
  -6  11   8          7.45          9.74         2.10 o
  -5  11   8          0.01         -0.21         2.13 o
  -4  11   8         23.80         19.59         1.98 o
  -3  11   8         13.10         12.27         2.18 o
  -2  11   8          0.54          1.95         1.69 o
  -1  11   8          3.33          4.72         1.92 o
   0  11   8         31.98         31.83         1.99 o
   1  11   8          0.20          0.30         1.77 o
   2  11   8          0.22          0.81         1.68 o
   3  11   8          4.94          7.38         1.77 o
   4  11   8          4.63          4.43         1.78 o
  -6  12   8          0.08          1.87         2.07 o
  -5  12   8         21.14         21.02         2.55 o
  -4  12   8          1.03          3.70         2.11 o
  -3  12   8          0.00         -0.30         1.70 o
  -2  12   8          3.87          1.09         2.00 o
  -1  12   8          0.01          3.98         2.01 o
   0  12   8         22.61         18.43         2.09 o
   1  12   8          3.83          5.10         1.89 o
   2  12   8          0.53          1.33         2.04 o
 -13   0   9         20.63         17.34         2.13 o
 -11   0   9         93.04         83.39         2.37 o
  -9   0   9         94.21         95.75         2.41 o
  -7   0   9          0.77          4.61         2.47 o
  -5   0   9         96.11         88.78         2.72 o
  -3   0   9        127.76        135.41         2.42 o
  -1   0   9         30.97         40.09         2.11 o
   1   0   9          9.70         12.56         2.20 o
   3   0   9        536.81        522.70        20.96 o
   5   0   9         23.30         19.54         1.97 o
   7   0   9         54.83         50.46         3.01 o
   9   0   9          7.14          4.38         2.77 o
 -14   1   9          0.72         -0.79         1.65 o
 -13   1   9          4.26          5.41         1.60 o
 -12   1   9         10.11         13.40         1.69 o
 -11   1   9          9.73         15.33         1.68 o
 -10   1   9         69.96         66.72         2.01 o
  -9   1   9        124.18        137.92         2.41 o
  -8   1   9          1.55          6.09         1.70 o
  -7   1   9        323.41        340.89         3.88 o
  -6   1   9        246.14        226.85         2.90 o
  -5   1   9        250.53        243.71         3.26 o
  -4   1   9         55.31         53.73         1.99 o
  -3   1   9         83.74         81.28         1.71 o
  -2   1   9        109.48        100.75         1.56 o
  -1   1   9        290.69        289.99         7.64 o
   0   1   9         24.28         22.92         1.39 o
   1   1   9        168.19        165.49         3.62 o
   2   1   9          3.22          4.47         1.43 o
   3   1   9        297.81        270.44         3.88 o
   4   1   9        142.03        133.87         1.66 o
   5   1   9         91.62         88.59         3.17 o
   6   1   9         13.91         12.40         1.50 o
   7   1   9          1.42          4.05         1.49 o
   8   1   9          1.30          1.11         1.53 o
   9   1   9          1.08          2.93         1.68 o
 -14   2   9          1.13          3.79         1.71 o
 -13   2   9          5.39          7.40         1.55 o
 -12   2   9          0.05          1.60         1.71 o
 -11   2   9          2.48          4.54         1.79 o
 -10   2   9         15.59         18.42         1.57 o
  -9   2   9         19.83         25.00         1.61 o
  -8   2   9         72.08         65.47         1.67 o
  -7   2   9          1.81          0.32         1.64 o
  -6   2   9          0.47          0.15         1.48 o
  -5   2   9         17.11         18.55         1.60 o
  -4   2   9        139.36        145.81         4.31 o
  -3   2   9        567.29        565.95         5.62 o
  -2   2   9        278.25        299.08         4.35 o
  -1   2   9          7.61          9.73         1.45 o
   0   2   9         88.36         96.68         2.18 o
   1   2   9          2.32          2.64         1.58 o
   2   2   9       1015.96        986.70        18.33 o
   3   2   9         24.40         26.86         1.64 o
   4   2   9        113.08        109.04         1.93 o
   5   2   9          4.46          3.50         1.34 o
   6   2   9         57.20         57.75         1.54 o
   7   2   9         10.12          9.79         1.55 o
   8   2   9          9.31         11.07         1.44 o
   9   2   9          2.61          3.04         1.69 o
 -13   3   9         20.57         19.73         1.95 o
 -12   3   9          0.05          1.86         1.70 o
 -11   3   9         16.33         13.51         1.59 o
 -10   3   9          4.74          4.23         1.51 o
  -9   3   9         40.19         29.76         1.56 o
  -8   3   9         17.99         19.50         1.66 o
  -7   3   9         15.59         24.97         1.71 o
  -6   3   9        126.62        118.91         1.85 o
  -5   3   9        160.09        155.64         2.75 o
  -4   3   9        110.22        113.91         2.43 o
  -3   3   9        129.48        133.88         1.95 o
  -2   3   9          6.28          4.97         1.43 o
  -1   3   9          9.68         14.06         1.59 o
   0   3   9          2.05          3.31         1.66 o
   1   3   9        206.51        192.96         2.74 o
   2   3   9         18.01         21.17         1.55 o
   3   3   9        312.49        320.07         5.79 o
   4   3   9          0.36          1.07         1.44 o
   5   3   9         11.73         13.60         1.24 o
   6   3   9         13.64         14.22         1.56 o
   7   3   9          7.72          8.88         1.70 o
   8   3   9          1.52          3.69         1.46 o
   9   3   9          1.62          5.39         1.71 o
 -13   4   9         23.82         22.07         1.89 o
 -12   4   9          2.85          4.26         1.54 o
 -11   4   9         23.40         22.21         1.51 o
 -10   4   9          2.59          4.21         1.40 o
  -9   4   9          0.95          1.16         1.57 o
  -8   4   9          8.86          8.46         1.55 o
  -7   4   9        591.68        591.95        12.00 o
  -6   4   9        217.54        218.19         4.98 o
  -5   4   9        401.33        391.63         5.50 o
  -4   4   9        315.78        313.53         4.18 o
  -3   4   9         68.21         64.83         1.84 o
  -2   4   9          1.96          5.48         1.66 o
  -1   4   9         27.79         23.59         1.55 o
   0   4   9         32.36         31.25         1.55 o
   1   4   9        134.76        132.41         2.66 o
   2   4   9        126.54        116.32         1.74 o
   3   4   9        107.70        115.07         2.40 o
   4   4   9          6.81          9.51         1.61 o
   5   4   9          8.35          7.23         1.58 o
   6   4   9          3.71          4.39         1.60 o
   7   4   9          2.13          4.63         1.44 o
   8   4   9         11.89         12.97         1.43 o
 -13   5   9          7.87         11.30         1.69 o
 -12   5   9          0.07          0.82         1.77 o
 -11   5   9         11.00         14.91         1.68 o
 -10   5   9          0.02         -0.25         1.64 o
  -9   5   9          0.60          1.44         1.64 o
  -8   5   9          9.46         10.97         1.49 o
  -7   5   9         21.68         21.38         1.53 o
  -6   5   9         38.54         33.29         1.61 o
  -5   5   9         48.80         46.43         1.74 o
  -4   5   9        151.47        149.16         2.70 o
  -3   5   9         29.56         29.64         1.55 o
  -2   5   9        225.72        208.97         2.18 o
  -1   5   9          0.43          4.28         1.32 o
   0   5   9         23.15         22.22         1.52 o
   1   5   9         59.11         51.17         1.95 o
   2   5   9        414.61        421.50         8.92 o
   3   5   9         29.01         27.45         1.64 o
   4   5   9         32.14         32.30         1.90 o
   5   5   9         11.36         11.68         1.50 o
   6   5   9          1.19         -0.25         1.64 o
   7   5   9          4.03          5.14         1.51 o
   8   5   9          1.35          1.78         1.69 o
 -12   6   9          1.71          4.85         1.87 o
 -11   6   9          6.48          5.89         2.18 o
 -10   6   9          0.56          0.40         2.12 o
  -9   6   9          3.56          4.66         1.73 o
  -8   6   9         61.82         51.54         1.86 o
  -7   6   9         22.93         19.92         1.54 o
  -6   6   9         92.04         90.27         1.71 o
  -5   6   9         32.50         29.27         1.52 o
  -4   6   9         17.30         14.31         1.49 o
  -3   6   9        114.54        110.77         2.13 o
  -2   6   9          8.89          9.11         1.62 o
  -1   6   9         28.09         29.18         1.42 o
   0   6   9         29.60         30.07         1.50 o
   1   6   9         43.49         39.81         1.72 o
   2   6   9         16.57         16.56         1.60 o
   3   6   9         19.87         24.92         1.83 o
   4   6   9         59.75         60.86         1.78 o
   5   6   9         32.01         33.75         1.61 o
   6   6   9          3.34          4.60         1.69 o
   7   6   9          1.10          3.83         1.53 o
 -12   7   9          0.17          1.59         1.92 o
 -11   7   9          2.92          4.22         1.74 o
 -10   7   9          3.07          5.43         2.05 o
  -9   7   9          0.15          0.50         1.77 o
  -8   7   9          2.90          6.54         1.73 o
  -7   7   9         16.39         18.91         1.68 o
  -6   7   9          5.96          5.95         1.69 o
  -5   7   9          1.84          1.89         1.62 o
  -4   7   9         14.89         19.35         1.61 o
  -3   7   9         56.73         58.50         1.91 o
  -2   7   9         13.21         11.54         1.58 o
  -1   7   9          0.81          1.73         1.60 o
   0   7   9          9.96         11.78         1.52 o
   1   7   9          8.60          6.86         1.40 o
   2   7   9          1.03          2.00         1.53 o
   3   7   9        115.34        110.60         2.32 o
   4   7   9          5.07          4.62         1.43 o
   5   7   9          0.94          1.32         1.58 o
   6   7   9          0.14         -1.12         1.74 o
   7   7   9          0.77          3.42         1.82 o
 -11   8   9          0.00          0.25         1.79 o
 -10   8   9          0.84         -0.40         1.98 o
  -9   8   9          7.77         10.96         1.72 o
  -8   8   9          5.00          4.59         1.91 o
  -7   8   9         78.49         65.17         1.99 o
  -6   8   9         47.85         46.58         1.83 o
  -5   8   9         49.88         43.88         1.67 o
  -4   8   9         40.57         38.57         1.71 o
  -3   8   9          7.18          6.13         1.52 o
  -2   8   9          0.18          3.06         1.74 o
  -1   8   9         13.89         15.10         1.75 o
   0   8   9         65.79         60.63         2.66 o
   1   8   9         19.37         20.61         1.46 o
   2   8   9         10.05         13.10         1.53 o
   3   8   9          3.76          5.59         1.63 o
   4   8   9          2.56          1.90         1.69 o
   5   8   9          0.23          1.88         1.56 o
   6   8   9          0.03         -0.15         1.70 o
 -10   9   9          2.05          1.57         1.77 o
  -9   9   9          8.45         11.17         2.00 o
  -8   9   9          0.34          1.62         1.92 o
  -7   9   9          1.82          2.71         1.58 o
  -6   9   9          4.74          7.26         1.77 o
  -5   9   9         16.00         17.31         1.77 o
  -4   9   9          7.04          9.46         1.54 o
  -3   9   9          5.29          5.43         1.68 o
  -2   9   9          5.08          8.43         1.74 o
  -1   9   9         59.54         58.31         2.25 o
   0   9   9          1.30          4.24         1.89 o
   1   9   9          3.10          5.15         1.71 o
   2   9   9          7.05          9.93         1.93 o
   3   9   9         15.33         12.88         1.76 o
   4   9   9          3.58          3.94         1.96 o
   5   9   9          0.55          4.90         1.84 o
  -9  10   9          3.75          3.80         1.93 o
  -8  10   9          0.65          2.65         1.96 o
  -7  10   9          4.75          7.32         1.82 o
  -6  10   9          5.54          5.86         1.91 o
  -5  10   9          9.85         10.41         1.82 o
  -4  10   9          0.43          1.96         1.77 o
  -3  10   9         14.15         13.00         1.97 o
  -2  10   9          0.17          4.38         1.83 o
  -1  10   9          2.10          0.20         1.78 o
   0  10   9         30.04         26.90         1.81 o
   1  10   9          0.28         -0.11         2.16 o
   2  10   9          3.54          3.09         1.81 o
   3  10   9          3.70          4.61         1.65 o
   4  10   9          0.32          1.97         1.88 o
  -7  11   9          0.15          1.87         1.93 o
  -6  11   9          0.00          2.17         1.83 o
  -5  11   9          0.53          2.28         1.75 o
  -4  11   9         15.18         14.58         2.01 o
  -3  11   9          0.22          2.50         1.92 o
  -2  11   9          8.25          9.75         2.05 o
  -1  11   9          1.78          1.61         2.00 o
   0  11   9          0.00          1.10         1.86 o
   1  11   9          0.09         -0.68         1.99 o
   2  11   9          1.98          2.71         2.01 o
  -4  12   9          0.37         -0.20         2.09 o
  -3  12   9          2.01          6.43         2.15 o
  -2  12   9          2.94          5.07         2.08 o
  -1  12   9          0.34         -0.82         2.10 o
 -14   0  10          3.01          4.11         1.97 o
 -12   0  10          0.00          3.56         2.37 o
 -10   0  10         37.96         31.40         2.06 o
  -8   0  10          6.56          5.79         2.48 o
  -6   0  10         70.27         67.21         2.28 o
  -4   0  10         20.52         18.50         2.12 o
  -2   0  10         75.35         75.04         2.22 o
   0   0  10        260.49        257.27        15.45 o
   2   0  10         96.84         93.94         2.84 o
   4   0  10         44.22         47.17         2.02 o
   6   0  10          0.10          2.42         2.21 o
   8   0  10          4.83          6.98         2.17 o
 -13   1  10          3.01          0.69         1.51 o
 -12   1  10         33.52         30.14         1.48 o
 -11   1  10          0.21          4.18         1.66 o
 -10   1  10         23.93         27.89         1.61 o
  -9   1  10         36.87         35.31         1.51 o
  -8   1  10        469.39        476.02         6.67 o
  -7   1  10        154.59        142.98         2.18 o
  -6   1  10        423.19        393.98         6.61 o
  -5   1  10        199.81        199.06         3.12 o
  -4   1  10          1.54          4.28         1.40 o
  -3   1  10        246.72        244.66         4.23 o
  -2   1  10          9.35         11.09         1.43 o
  -1   1  10        150.27        143.87         3.78 o
   0   1  10        192.76        192.31         5.07 o
   1   1  10         34.58         38.21         1.40 o
   2   1  10         17.50         20.56         1.53 o
   3   1  10        163.78        161.34         2.41 o
   4   1  10         45.88         48.26         2.01 o
   5   1  10         85.36         84.80         1.69 o
   6   1  10          2.87          3.89         1.34 o
   7   1  10         11.48         13.98         1.46 o
   8   1  10          0.75          1.93         1.58 o
 -13   2  10          0.58          3.36         1.64 o
 -12   2  10         12.63         13.58         1.48 o
 -11   2  10         33.74         33.45         1.77 o
 -10   2  10         29.78         35.08         1.65 o
  -9   2  10          2.28          6.24         1.48 o
  -8   2  10          0.02          1.62         1.55 o
  -7   2  10         94.61         94.24         1.91 o
  -6   2  10         16.30         15.24         1.47 o
  -5   2  10        107.26        115.40         2.57 o
  -4   2  10         97.88        103.16         2.82 o
  -3   2  10          9.28          7.75         1.45 o
  -2   2  10         86.53         84.41         1.92 o
  -1   2  10          2.36          3.60         1.47 o
   0   2  10          6.14          7.41         1.26 o
   1   2  10        257.88        232.85         5.62 o
   2   2  10        206.13        186.66         3.86 o
   3   2  10         27.76         29.02         1.51 o
   4   2  10          0.00          1.04         1.35 o
   5   2  10         10.12         11.66         1.33 o
   6   2  10          0.10          2.03         1.54 o
   7   2  10          1.51          4.14         1.63 o
   8   2  10          9.38          9.87         1.70 o
 -13   3  10         15.75         13.36         1.75 o
 -12   3  10         24.99         25.46         1.59 o
 -11   3  10          4.38          3.87         1.52 o
 -10   3  10         18.89         21.94         1.70 o
  -9   3  10          0.23          2.80         1.43 o
  -8   3  10          9.66         11.88         1.72 o
  -7   3  10        149.15        141.20         2.07 o
  -6   3  10        146.98        145.49         4.55 o
  -5   3  10         10.29         13.08         1.42 o
  -4   3  10        176.29        154.42         3.30 o
  -3   3  10          0.25          2.88         1.48 o
  -2   3  10          9.73          7.79         1.40 o
  -1   3  10         21.04         22.98         1.52 o
   0   3  10          4.24          1.54         1.44 o
   1   3  10        135.64        129.15         1.80 o
   2   3  10         91.20         89.92         2.65 o
   3   3  10        250.37        245.04         1.89 o
   4   3  10          0.00          2.04         1.46 o
   5   3  10          6.18          6.61         1.48 o
   6   3  10         26.00         24.61         1.48 o
   7   3  10         13.86         13.56         1.56 o
   8   3  10          2.20          4.01         1.52 o
 -13   4  10          0.38          1.37         1.72 o
 -12   4  10          0.25          3.42         1.78 o
 -11   4  10          0.00          3.92         1.63 o
 -10   4  10          9.05         14.04         1.56 o
  -9   4  10         16.49         19.04         1.63 o
  -8   4  10         26.00         35.11         1.69 o
  -7   4  10        146.14        145.10         4.07 o
  -6   4  10          0.73          3.23         1.56 o
  -5   4  10          0.51          2.74         1.51 o
  -4   4  10          4.73          7.32         1.37 o
  -3   4  10         94.06         92.52         2.30 o
  -2   4  10         51.73         54.61         1.73 o
  -1   4  10          1.24          2.49         1.40 o
   0   4  10         15.05         15.98         1.37 o
   1   4  10          0.09          3.76         1.58 o
   2   4  10        292.24        273.44         4.88 o
   3   4  10         67.68         64.29         2.04 o
   4   4  10         27.91         31.87         1.55 o
   5   4  10         28.51         26.23         1.55 o
   6   4  10          0.08          2.92         1.45 o
   7   4  10          7.91          9.14         1.47 o
 -12   5  10          2.71          4.56         1.63 o
 -11   5  10          1.97          5.30         1.80 o
 -10   5  10          3.54          4.44         1.69 o
  -9   5  10          5.21          7.19         1.67 o
  -8   5  10         50.54         45.53         1.66 o
  -7   5  10         64.40         65.38         1.73 o
  -6   5  10        118.40        104.13         3.09 o
  -5   5  10         21.48         19.21         1.46 o
  -4   5  10        309.01        291.60         5.39 o
  -3   5  10         27.44         27.09         1.56 o
  -2   5  10         11.43          8.98         1.53 o
  -1   5  10        145.46        124.17         2.16 o
   0   5  10         92.98         91.13         1.70 o
   1   5  10          2.43          3.11         1.41 o
   2   5  10         44.36         41.54         1.76 o
   3   5  10         14.77         13.87         1.44 o
   4   5  10         57.79         59.81         1.59 o
   5   5  10          1.49          1.23         1.56 o
   6   5  10          9.30          8.42         1.72 o
   7   5  10          0.70          1.85         1.47 o
 -12   6  10          0.68          2.48         2.09 o
 -11   6  10          0.31          1.42         2.12 o
 -10   6  10          0.23          3.95         1.70 o
  -9   6  10          2.30          4.60         1.77 o
  -8   6  10          4.02          4.33         1.55 o
  -7   6  10         46.34         46.76         1.80 o
  -6   6  10         96.46         85.71         1.91 o
  -5   6  10         18.66         19.54         1.70 o
  -4   6  10          5.03          2.79         1.37 o
  -3   6  10         12.52         16.24         1.44 o
  -2   6  10         66.59         67.84         1.66 o
  -1   6  10          2.25          3.26         1.55 o
   0   6  10          9.25         12.34         1.55 o
   1   6  10          7.53          7.78         1.35 o
   2   6  10         71.53         67.18         1.71 o
   3   6  10         12.51         13.79         1.58 o
   4   6  10          4.48          4.31         1.59 o
   5   6  10          2.74          5.07         1.61 o
   6   6  10          0.42          2.67         1.76 o
 -11   7  10         12.10         13.27         1.81 o
 -10   7  10          1.57          3.72         2.18 o
  -9   7  10          8.70         16.10         2.04 o
  -8   7  10          0.82          1.52         1.67 o
  -7   7  10         35.27         32.02         1.61 o
  -6   7  10         16.54         15.42         1.65 o
  -5   7  10         15.19         13.58         1.64 o
  -4   7  10         81.83         86.39         1.78 o
  -3   7  10          0.15          1.60         1.52 o
  -2   7  10          0.07          1.22         1.64 o
  -1   7  10          0.20          0.29         1.69 o
   0   7  10          0.06          1.10         1.59 o
   1   7  10         43.41         42.54         1.62 o
   2   7  10         73.70         75.28         1.87 o
   3   7  10         11.14         12.86         1.72 o
   4   7  10          0.25          0.30         1.55 o
   5   7  10          1.44          3.66         1.59 o
   6   7  10          0.28          0.18         1.86 o
 -10   8  10          0.33          1.84         1.86 o
  -9   8  10         14.13         17.74         2.02 o
  -8   8  10          1.27          4.27         1.94 o
  -7   8  10          0.62          2.51         1.60 o
  -6   8  10          0.21          1.13         1.82 o
  -5   8  10          6.90          6.42         1.75 o
  -4   8  10          9.35          7.23         1.54 o
  -3   8  10         13.74         14.28         1.75 o
  -2   8  10         12.86         12.86         1.86 o
  -1   8  10         26.16         22.65         1.65 o
   0   8  10          0.61          0.74         1.82 o
   1   8  10         47.53         49.59         1.88 o
   2   8  10          7.06          8.69         1.73 o
   3   8  10         29.43         27.69         1.83 o
   4   8  10         10.60          7.85         1.59 o
   5   8  10          0.36          2.06         1.81 o
  -9   9  10          6.84          8.25         1.87 o
  -8   9  10          0.75          0.17         1.88 o
  -7   9  10          0.06          2.21         2.04 o
  -6   9  10          9.06          8.99         1.73 o
  -5   9  10          0.02          1.02         1.62 o
  -4   9  10          1.84          0.82         1.69 o
  -3   9  10          6.21          6.90         1.66 o
  -2   9  10          0.46          0.12         1.77 o
  -1   9  10         18.13         16.28         1.59 o
   0   9  10          3.77          5.69         1.66 o
   1   9  10          3.94          4.17         1.68 o
   2   9  10         12.98         15.94         1.81 o
   3   9  10          3.93          3.54         2.02 o
   4   9  10          2.38          1.54         1.88 o
  -8  10  10          0.47          0.81         1.93 o
  -7  10  10          2.31          6.58         1.85 o
  -6  10  10          3.32          3.48         1.83 o
  -5  10  10          0.06          1.83         1.77 o
  -4  10  10          0.15          3.07         1.76 o
  -3  10  10          1.64          2.92         2.03 o
  -2  10  10          0.00          3.38         1.74 o
  -1  10  10          2.99          3.45         1.67 o
   0  10  10          3.06          6.17         1.85 o
   1  10  10          8.03          8.10         2.02 o
   2  10  10          0.50          2.56         1.90 o
   3  10  10          0.04          1.28         1.92 o
  -6  11  10          0.17          1.96         1.98 o
  -5  11  10          8.41          9.09         1.87 o
  -4  11  10          4.43          7.73         1.92 o
  -3  11  10          0.72          1.53         1.94 o
  -2  11  10          0.30          1.81         2.05 o
  -1  11  10          6.62          5.64         2.05 o
   0  11  10          0.05         -1.62         1.90 o
 -13   0  11          6.19          5.12         2.14 o
 -11   0  11         11.70          7.44         2.41 o
  -9   0  11        116.86        116.01         4.78 o
  -7   0  11        403.38        380.32        11.14 o
  -5   0  11        221.15        197.41         4.55 o
  -3   0  11          0.04          3.26         2.06 o
  -1   0  11         11.70          6.58         1.83 o
   1   0  11          0.11          3.19         2.09 o
   3   0  11          0.50          1.31         1.65 o
   5   0  11         11.99         14.49         2.24 o
   7   0  11          7.11         11.51         2.03 o
 -13   1  11          1.26          2.72         1.64 o
 -12   1  11          0.63          2.12         1.40 o
 -11   1  11          1.26          4.10         1.64 o
 -10   1  11          3.65          4.71         1.51 o
  -9   1  11          0.90          1.12         1.73 o
  -8   1  11        323.85        317.89         3.88 o
  -7   1  11         24.60         22.26         1.69 o
  -6   1  11         23.48         21.48         1.70 o
  -5   1  11          6.70          8.65         1.66 o
  -4   1  11         53.40         48.86         1.47 o
  -3   1  11          2.25          1.46         1.49 o
  -2   1  11         26.15         23.83         1.51 o
  -1   1  11          6.56          6.53         1.34 o
   0   1  11          6.44          6.47         1.57 o
   1   1  11        688.37        630.34        13.76 o
   2   1  11         24.03         26.95         1.60 o
   3   1  11         16.75         18.78         1.39 o
   4   1  11          0.33          2.06         1.29 o
   5   1  11          9.97         12.60         1.47 o
   6   1  11          4.94          7.60         1.41 o
   7   1  11          7.17          8.55         1.45 o
 -13   2  11          1.64          1.39         1.54 o
 -12   2  11          3.77          4.86         1.71 o
 -11   2  11         22.03         23.67         1.57 o
 -10   2  11          6.51         11.99         1.51 o
  -9   2  11         72.49         72.45         1.74 o
  -8   2  11        217.90        207.60         3.40 o
  -7   2  11          8.16          5.55         1.54 o
  -6   2  11        411.80        406.02         9.39 o
  -5   2  11         83.16         81.17         2.58 o
  -4   2  11         33.60         31.63         1.51 o
  -3   2  11         73.93         63.60         2.19 o
  -2   2  11         92.84         77.40         2.20 o
  -1   2  11          0.68          1.00         1.45 o
   0   2  11        221.95        212.57         4.57 o
   1   2  11        361.57        351.30         4.82 o
   2   2  11         25.14         29.65         1.51 o
   3   2  11         12.36         15.34         1.40 o
   4   2  11          3.67          6.05         1.62 o
   5   2  11          4.30          7.14         1.50 o
   6   2  11          3.83          6.64         1.46 o
   7   2  11          0.22          3.37         1.60 o
 -13   3  11          7.19          7.66         1.63 o
 -12   3  11          5.51          4.90         1.36 o
 -11   3  11          1.03          1.11         1.70 o
 -10   3  11          8.18         11.19         1.43 o
  -9   3  11          8.84          6.19         1.44 o
  -8   3  11         32.34         26.69         1.58 o
  -7   3  11         53.09         48.28         1.72 o
  -6   3  11          6.27          9.37         1.66 o
  -5   3  11          0.34          1.42         1.43 o
  -4   3  11         14.91         16.39         1.50 o
  -3   3  11        107.46         92.00         1.48 o
  -2   3  11          4.06          4.55         1.44 o
  -1   3  11         84.44         91.88         2.52 o
   0   3  11         31.11         29.43         1.61 o
   1   3  11         15.23         15.06         1.48 o
   2   3  11         72.48         79.06         1.70 o
   3   3  11          1.34          1.67         1.53 o
   4   3  11          2.18          4.85         1.46 o
   5   3  11          3.29          3.34         1.43 o
   6   3  11          0.22          2.16         1.43 o
   7   3  11         13.89         16.89         1.74 o
 -12   4  11          9.16         13.21         1.58 o
 -11   4  11          7.55         10.62         1.56 o
 -10   4  11          2.11          3.18         1.45 o
  -9   4  11          9.55         10.57         1.69 o
  -8   4  11         50.43         53.12         1.77 o
  -7   4  11         69.45         72.01         1.66 o
  -6   4  11          1.68          3.10         1.62 o
  -5   4  11         15.85         14.66         1.45 o
  -4   4  11        126.06        116.48         2.28 o
  -3   4  11         33.61         32.55         1.44 o
  -2   4  11         46.20         48.87         1.97 o
  -1   4  11         34.31         31.38         1.55 o
   0   4  11          4.82          6.61         1.28 o
   1   4  11         44.60         42.31         1.53 o
   2   4  11         14.87         12.61         1.29 o
   3   4  11         77.47         79.23         1.52 o
   4   4  11         33.36         32.03         1.58 o
   5   4  11          5.07          5.88         1.72 o
   6   4  11          1.36          3.70         1.60 o
 -12   5  11          5.95          7.05         1.56 o
 -11   5  11          2.90          4.45         1.62 o
 -10   5  11          0.53          3.08         1.45 o
  -9   5  11          0.62          4.14         1.64 o
  -8   5  11         39.69         46.66         1.66 o
  -7   5  11         10.09          8.33         1.61 o
  -6   5  11          2.35          3.72         1.62 o
  -5   5  11         79.74         75.16         2.62 o
  -4   5  11         12.84         13.33         1.53 o
  -3   5  11          0.17          2.05         1.60 o
  -2   5  11        110.41        107.82         2.16 o
  -1   5  11         22.78         21.14         1.43 o
   0   5  11         12.81         15.00         1.48 o
   1   5  11         45.86         51.12         1.72 o
   2   5  11          0.09         -0.34         1.40 o
   3   5  11          6.20          6.22         1.33 o
   4   5  11         30.48         29.82         1.44 o
   5   5  11          1.71          3.82         1.76 o
   6   5  11          0.24          3.53         1.56 o
 -11   6  11          2.28          4.05         1.69 o
 -10   6  11          3.22          6.31         1.65 o
  -9   6  11          5.99          8.84         1.58 o
  -8   6  11         21.61         20.85         1.69 o
  -7   6  11         15.42         20.09         1.84 o
  -6   6  11          8.07          7.61         1.59 o
  -5   6  11          1.75          0.28         1.51 o
  -4   6  11          5.33          5.95         1.44 o
  -3   6  11         10.28         13.84         1.48 o
  -2   6  11         44.24         39.08         1.65 o
  -1   6  11         25.28         24.50         1.71 o
   0   6  11         18.52         18.25         1.51 o
   1   6  11        159.65        155.69         2.52 o
   2   6  11         59.51         57.08         1.79 o
   3   6  11          0.00          0.84         1.68 o
   4   6  11          0.36          0.96         1.48 o
   5   6  11          8.20          7.59         1.61 o
 -11   7  11          0.49          6.51         2.09 o
 -10   7  11          4.63          6.59         1.84 o
  -9   7  11          2.02          1.64         1.76 o
  -8   7  11          4.55          6.81         1.60 o
  -7   7  11          0.78          2.03         1.56 o
  -6   7  11         11.77         10.71         1.60 o
  -5   7  11         17.89         18.04         1.65 o
  -4   7  11          7.38          9.05         1.58 o
  -3   7  11          1.21          4.76         1.47 o
  -2   7  11          1.20          1.74         1.49 o
  -1   7  11         15.72         14.39         1.42 o
   0   7  11         27.24         31.03         1.66 o
   1   7  11          0.00          4.53         1.65 o
   2   7  11          2.11          3.46         1.51 o
   3   7  11         19.59         19.10         1.55 o
   4   7  11          1.55          1.35         1.85 o
   5   7  11          2.40          3.78         1.67 o
 -10   8  11          5.01          6.18         1.95 o
  -9   8  11          0.97          1.68         1.85 o
  -8   8  11         15.31         18.62         1.96 o
  -7   8  11          0.15          0.84         1.92 o
  -6   8  11          0.08          3.51         1.78 o
  -5   8  11          2.68          3.08         1.68 o
  -4   8  11          4.80          4.77         1.54 o
  -3   8  11          3.27          1.70         1.52 o
  -2   8  11          6.05          8.91         1.65 o
  -1   8  11          2.75          4.20         1.61 o
   0   8  11          0.29          1.23         1.76 o
   1   8  11          3.66          4.40         1.56 o
   2   8  11          8.78         14.00         1.78 o
   3   8  11         25.68         24.87         1.59 o
   4   8  11          0.02          1.58         1.91 o
  -8   9  11          0.25          0.60         1.87 o
  -7   9  11          0.36          2.44         1.76 o
  -6   9  11          6.88          9.38         1.69 o
  -5   9  11          1.63          3.42         1.58 o
  -4   9  11          3.13          5.20         1.86 o
  -3   9  11          8.05          8.09         1.74 o
  -2   9  11          5.05          3.85         1.83 o
  -1   9  11         10.50          9.98         1.86 o
   0   9  11          0.81          0.51         1.79 o
   1   9  11          1.36          2.18         1.61 o
   2   9  11          1.42          4.66         1.65 o
  -7  10  11         11.13         11.31         1.86 o
  -6  10  11          1.38          3.14         1.95 o
  -5  10  11         13.54         12.12         1.73 o
  -4  10  11          0.57          2.40         1.85 o
  -3  10  11          0.13          0.70         2.08 o
  -2  10  11          0.18          5.48         1.90 o
  -1  10  11          9.13         12.16         1.76 o
   0  10  11         10.39         17.14         2.05 o
   1  10  11         15.63         15.70         1.98 o
 -12   0  12          0.00          3.01         2.44 o
 -10   0  12          1.02          1.74         2.41 o
  -8   0  12         85.16         76.69         2.91 o
  -6   0  12         37.41         40.50         2.22 o
  -4   0  12        115.55        102.18         2.17 o
  -2   0  12         81.85         91.07         2.75 o
   0   0  12         15.05         16.25         2.03 o
   2   0  12         80.00         82.80         2.37 o
   4   0  12          2.13          4.96         1.94 o
   6   0  12         58.53         63.86         2.60 o
 -12   1  12          2.52          5.60         1.55 o
 -11   1  12          0.51          2.06         1.61 o
 -10   1  12          0.37          1.87         1.60 o
  -9   1  12          0.86          3.24         1.34 o
  -8   1  12         20.04         18.69         1.69 o
  -7   1  12         38.49         39.05         1.63 o
  -6   1  12         87.76         88.71         1.72 o
  -5   1  12         83.42         84.45         2.56 o
  -4   1  12         46.39         44.44         1.78 o
  -3   1  12         34.07         31.04         1.63 o
  -2   1  12          0.68          2.09         1.39 o
  -1   1  12        116.95        114.87         3.31 o
   0   1  12        337.05        314.00         5.70 o
   1   1  12          0.01         -1.52         1.39 o
   2   1  12          0.47          0.98         1.43 o
   3   1  12          0.21          0.23         1.53 o
   4   1  12          0.55          2.62         1.34 o
   5   1  12          0.57          2.46         1.34 o
   6   1  12          0.46          1.46         1.60 o
 -12   2  12          0.36          2.95         1.41 o
 -11   2  12          3.98          7.50         1.70 o
 -10   2  12          5.40         10.28         1.61 o
  -9   2  12        244.72        249.55         5.51 o
  -8   2  12          4.24          6.82         1.52 o
  -7   2  12        185.54        164.30         4.59 o
  -6   2  12          0.02          0.74         1.56 o
  -5   2  12         14.32         15.76         1.48 o
  -4   2  12          1.25          4.44         1.50 o
  -3   2  12        199.00        172.86         2.00 o
  -2   2  12          9.83          9.47         1.49 o
  -1   2  12        178.81        176.61         3.54 o
   0   2  12          2.76          1.38         1.41 o
   1   2  12          3.02          4.38         1.58 o
   2   2  12          2.28          3.31         1.29 o
   3   2  12          0.24          2.33         1.45 o
   4   2  12          0.30          3.57         1.50 o
   5   2  12          0.01          1.47         1.37 o
   6   2  12          0.32          0.31         1.52 o
 -12   3  12          0.51         -0.84         1.60 o
 -11   3  12          2.41          2.81         1.52 o
 -10   3  12         26.37         25.04         1.74 o
  -9   3  12          4.99          4.92         1.77 o
  -8   3  12        128.14        123.48         3.33 o
  -7   3  12          0.12         -2.22         1.41 o
  -6   3  12         27.21         22.93         1.48 o
  -5   3  12          0.45          3.72         1.47 o
  -4   3  12         40.25         42.70         1.79 o
  -3   3  12         32.52         32.50         1.49 o
  -2   3  12          1.86          4.68         1.30 o
  -1   3  12          3.04          4.99         1.55 o
   0   3  12         36.77         29.90         1.44 o
   1   3  12          1.02          2.34         1.34 o
   2   3  12          1.41          1.95         1.50 o
   3   3  12          7.21         10.00         1.38 o
   4   3  12          3.35          6.67         1.56 o
   5   3  12          0.26          0.45         1.56 o
   6   3  12          0.05          0.16         1.53 o
 -12   4  12          4.21          6.01         1.56 o
 -11   4  12          4.21          4.32         1.50 o
 -10   4  12         17.28         19.15         1.69 o
  -9   4  12          2.12          4.87         1.48 o
  -8   4  12         11.80         11.32         1.64 o
  -7   4  12          4.64          3.60         1.48 o
  -6   4  12         29.38         37.74         1.67 o
  -5   4  12          0.02          2.16         1.44 o
  -4   4  12         19.31         19.59         1.62 o
  -3   4  12          4.77          8.40         1.59 o
  -2   4  12         23.07         23.97         1.74 o
  -1   4  12         88.50         89.55         2.65 o
   0   4  12         61.67         54.45         1.59 o
   1   4  12         33.38         30.34         1.62 o
   2   4  12         10.56         12.44         1.38 o
   3   4  12         17.14         16.96         1.57 o
   4   4  12          7.04          9.66         1.49 o
   5   4  12          2.37          6.32         1.62 o
 -11   5  12          2.00          4.01         1.64 o
 -10   5  12         45.83         51.57         1.93 o
  -9   5  12          6.92         13.21         1.62 o
  -8   5  12          1.29          3.60         1.36 o
  -7   5  12         33.91         37.06         1.53 o
  -6   5  12          0.08          1.12         1.43 o
  -5   5  12          1.47         -1.48         1.50 o
  -4   5  12          2.26          2.12         1.68 o
  -3   5  12          2.93          5.62         1.61 o
  -2   5  12         15.30         20.02         1.51 o
  -1   5  12         20.08         16.82         1.55 o
   0   5  12         25.63         25.89         1.64 o
   1   5  12         17.58         15.40         1.76 o
   2   5  12          9.73         12.14         1.49 o
   3   5  12          6.44         10.39         1.47 o
   4   5  12          1.10          1.82         1.52 o
   5   5  12          9.84         11.01         1.58 o
 -11   6  12          0.08         -1.23         1.55 o
 -10   6  12          9.12         10.81         1.89 o
  -9   6  12          0.20          1.84         1.62 o
  -8   6  12         25.47         29.26         1.70 o
  -7   6  12          6.73          7.45         1.78 o
  -6   6  12          4.45          7.53         1.52 o
  -5   6  12         13.87         13.79         1.48 o
  -4   6  12          6.06          4.79         1.43 o
  -3   6  12         28.88         26.43         1.44 o
  -2   6  12         12.05         11.08         1.58 o
  -1   6  12          0.16          1.17         1.45 o
   0   6  12         18.45         21.38         1.44 o
   1   6  12          8.27          7.94         1.36 o
   2   6  12         10.59          9.89         1.74 o
   3   6  12          3.57          2.98         1.41 o
   4   6  12          0.47          4.47         1.66 o
 -10   7  12          0.54          0.95         1.71 o
  -9   7  12         21.02         18.97         1.55 o
  -8   7  12         40.04         44.27         1.74 o
  -7   7  12          0.00          1.93         1.56 o
  -6   7  12          6.30          6.43         1.56 o
  -5   7  12         16.14         15.99         1.53 o
  -4   7  12         10.94         11.28         1.70 o
  -3   7  12          4.37          4.06         1.47 o
  -2   7  12          0.74          2.03         1.70 o
  -1   7  12          0.00          0.78         1.51 o
   0   7  12          8.66          4.98         1.73 o
   1   7  12          1.84          2.73         1.67 o
   2   7  12         19.84         23.32         2.13 o
   3   7  12          8.00          7.79         1.65 o
  -9   8  12          1.70          5.85         1.97 o
  -8   8  12          0.04         -1.09         1.64 o
  -7   8  12          2.10          3.93         1.82 o
  -6   8  12         22.61         21.14         1.88 o
  -5   8  12          6.70          9.02         1.68 o
  -4   8  12          6.95          6.40         1.69 o
  -3   8  12         10.40         11.92         1.66 o
  -2   8  12          0.21          0.67         1.58 o
  -1   8  12         15.37         15.68         1.54 o
   0   8  12          3.09          6.81         1.84 o
   1   8  12          6.13          7.05         1.93 o
   2   8  12          6.24         10.30         1.71 o
  -7   9  12         13.65         14.54         1.94 o
  -6   9  12          1.57          2.95         1.82 o
  -5   9  12         10.67         11.71         1.77 o
  -4   9  12          2.73          1.67         1.64 o
  -3   9  12          3.29          4.63         1.78 o
  -2   9  12         10.84          7.21         1.86 o
  -1   9  12          1.00          1.93         1.85 o
   0   9  12         29.46         26.39         1.82 o
   1   9  12          5.20          5.08         2.01 o
  -3  10  12          1.08          3.99         1.92 o
 -11   0  13         17.54         18.25         2.03 o
  -9   0  13        101.46         86.86         3.62 o
  -7   0  13         13.12         13.14         2.42 o
  -5   0  13         88.06         88.78         5.50 o
  -3   0  13          0.29          0.87         2.06 o
  -1   0  13         41.48         31.45         2.13 o
   1   0  13         34.17         36.66         2.13 o
   3   0  13          0.32          1.49         2.03 o
   5   0  13          4.53          5.05         1.70 o
 -12   1  13          1.34          3.25         1.61 o
 -11   1  13         12.43         15.70         1.67 o
 -10   1  13          0.08          4.38         1.70 o
  -9   1  13         54.37         50.47         1.87 o
  -8   1  13         32.61         29.00         1.78 o
  -7   1  13         65.97         69.39         2.16 o
  -6   1  13          0.76          3.28         1.49 o
  -5   1  13         19.01         21.06         1.50 o
  -4   1  13         73.14         71.39         2.81 o
  -3   1  13         48.40         44.84         1.58 o
  -2   1  13         41.29         36.94         1.55 o
  -1   1  13         51.71         55.04         1.77 o
   0   1  13         16.38         19.26         1.52 o
   1   1  13          1.89          0.70         1.56 o
   2   1  13          3.35          6.40         1.32 o
   3   1  13          0.00          1.40         1.52 o
   4   1  13          0.45          1.18         1.45 o
   5   1  13          3.14          6.85         1.55 o
 -12   2  13          1.67          3.50         2.05 o
 -11   2  13          3.90          6.49         1.58 o
 -10   2  13         25.35         33.25         1.86 o
  -9   2  13         17.16         17.96         1.67 o
  -8   2  13          0.00         -0.85         1.55 o
  -7   2  13          6.30          9.01         1.66 o
  -6   2  13         29.65         31.59         1.53 o
  -5   2  13          0.05          0.09         1.45 o
  -4   2  13         17.15         16.81         1.43 o
  -3   2  13         18.16         19.91         1.63 o
  -2   2  13          2.26          2.44         1.49 o
  -1   2  13         82.38         84.50         2.44 o
   0   2  13         41.08         35.59         1.57 o
   1   2  13          0.18         -0.40         1.40 o
   2   2  13          6.08          8.93         1.53 o
   3   2  13         10.75         12.75         1.65 o
   4   2  13          7.93          9.32         1.48 o
   5   2  13          9.30          8.29         1.55 o
 -11   3  13          0.13          0.58         1.55 o
 -10   3  13         44.74         46.81         1.71 o
  -9   3  13          1.15         -0.33         1.71 o
  -8   3  13          3.08          1.95         1.48 o
  -7   3  13          2.36          2.82         1.68 o
  -6   3  13         43.28         44.12         1.57 o
  -5   3  13          8.02          7.00         1.51 o
  -4   3  13         29.08         29.92         1.63 o
  -3   3  13         14.56         12.30         1.82 o
  -2   3  13         11.93          8.74         1.42 o
  -1   3  13         10.72         10.30         1.52 o
   0   3  13         35.26         35.48         1.41 o
   1   3  13          7.22          6.71         1.62 o
   2   3  13          0.09          1.36         1.42 o
   3   3  13          0.81          4.35         1.44 o
   4   3  13          2.35          4.28         1.48 o
 -11   4  13          1.27          4.14         1.65 o
 -10   4  13          1.34          0.40         1.67 o
  -9   4  13          5.77          7.40         1.67 o
  -8   4  13          0.56          2.68         1.64 o
  -7   4  13          9.32         13.30         1.52 o
  -6   4  13         19.64         23.53         1.64 o
  -5   4  13         14.03         15.46         1.62 o
  -4   4  13          2.49          2.25         1.43 o
  -3   4  13          1.61          1.13         1.44 o
  -2   4  13         41.15         34.78         1.49 o
  -1   4  13         43.49         38.33         1.51 o
   0   4  13         47.92         45.77         1.76 o
   1   4  13          4.37          4.58         1.58 o
   2   4  13          5.61          8.15         1.47 o
   3   4  13          1.87          3.77         1.58 o
   4   4  13          1.36          1.91         1.46 o
 -10   5  13         38.76         38.28         1.91 o
  -9   5  13         35.75         36.37         1.57 o
  -8   5  13         33.45         32.87         1.71 o
  -7   5  13          7.86         12.74         1.60 o
  -6   5  13          1.71          4.00         1.40 o
  -5   5  13          1.75          5.52         1.40 o
  -4   5  13         15.22         16.80         1.50 o
  -3   5  13          7.50          8.13         1.67 o
  -2   5  13         35.51         39.47         1.61 o
  -1   5  13         12.26         14.51         1.56 o
   0   5  13         23.16         22.77         1.77 o
   1   5  13          2.75          4.62         1.61 o
   2   5  13          2.44          5.24         1.65 o
   3   5  13          0.13         -0.56         1.57 o
 -10   6  13          0.70          0.58         1.76 o
  -9   6  13          4.01          7.44         1.70 o
  -8   6  13          5.82          4.48         1.75 o
  -7   6  13          0.45          1.91         1.53 o
  -6   6  13          6.04          7.35         1.62 o
  -5   6  13          7.47          5.50         1.50 o
  -4   6  13          1.95          5.72         1.56 o
  -3   6  13          5.32          4.33         1.46 o
  -2   6  13         10.86          8.76         1.42 o
  -1   6  13          3.85          2.47         1.44 o
   0   6  13          0.06          3.52         1.53 o
   1   6  13          0.01          0.44         1.58 o
   2   6  13          2.98          5.39         1.59 o
   3   6  13          6.40          6.21         1.71 o
  -9   7  13          9.65         11.93         1.83 o
  -8   7  13          2.06          5.87         1.70 o
  -7   7  13          6.26          7.72         1.72 o
  -6   7  13          0.02          5.04         1.53 o
  -5   7  13         18.03         16.08         1.62 o
  -4   7  13         11.45         15.08         1.65 o
  -3   7  13          2.52          4.06         1.53 o
  -2   7  13         27.03         27.05         1.45 o
  -1   7  13          4.96          6.36         1.57 o
   0   7  13          0.00          0.42         1.74 o
   1   7  13          5.04          6.01         1.61 o
  -7   8  13         10.02         11.92         1.74 o
  -6   8  13          2.94          7.78         1.85 o
  -5   8  13          7.55          9.84         1.76 o
  -4   8  13          0.00         -1.11         1.56 o
  -3   8  13          0.00          0.94         1.58 o
  -2   8  13          1.67          2.70         1.62 o
  -1   8  13          0.09         -1.23         1.77 o
   0   8  13          0.10         -1.35         1.89 o
 -10   0  14          3.35          9.77         2.47 o
  -8   0  14          0.00         -0.70         2.71 o
  -6   0  14          0.02          2.97         2.29 o
  -4   0  14         92.39         79.22         2.33 o
  -2   0  14         42.44         40.54         2.35 o
   0   0  14          0.06          5.72         2.26 o
   2   0  14          8.97         12.82         2.71 o
 -11   1  14          0.76          2.77         1.78 o
 -10   1  14          2.57          7.54         1.75 o
  -9   1  14          0.68          1.74         1.62 o
  -8   1  14          2.07          1.39         1.34 o
  -7   1  14          5.45          6.37         1.50 o
  -6   1  14          0.15          0.45         1.40 o
  -5   1  14          7.97          9.71         1.55 o
  -4   1  14         42.09         31.52         1.46 o
  -3   1  14          3.29          6.76         1.58 o
  -2   1  14          8.79          8.53         1.43 o
  -1   1  14          0.25          1.34         1.37 o
   0   1  14         21.79         16.08         1.46 o
   1   1  14         11.27         13.32         1.55 o
   2   1  14          0.08          1.59         1.46 o
   3   1  14          5.28          5.36         1.41 o
 -11   2  14         11.51         15.70         1.65 o
 -10   2  14          0.62          1.92         1.76 o
  -9   2  14          0.68          2.17         1.46 o
  -8   2  14          2.03          3.32         1.42 o
  -7   2  14         18.81         23.68         1.66 o
  -6   2  14          0.12          0.71         1.60 o
  -5   2  14          2.89          4.27         1.65 o
  -4   2  14          3.43          3.57         1.56 o
  -3   2  14          7.10          3.62         1.34 o
  -2   2  14          0.02          2.72         1.57 o
  -1   2  14         10.29          9.91         1.45 o
   0   2  14          0.06         -0.92         1.49 o
   1   2  14          8.16         12.08         1.56 o
   2   2  14          1.72          5.13         1.43 o
   3   2  14         10.26         14.06         1.84 o
 -10   3  14          5.86          5.02         1.59 o
  -9   3  14         11.02         12.22         1.68 o
  -8   3  14          0.87          2.97         1.72 o
  -7   3  14          2.83          5.98         1.69 o
  -6   3  14         12.33         11.32         1.60 o
  -5   3  14          2.30          4.48         1.51 o
  -4   3  14          3.80          4.52         1.47 o
  -3   3  14         19.98         22.11         1.49 o
  -2   3  14          1.25          1.21         1.41 o
  -1   3  14          0.88          1.80         1.53 o
   0   3  14          8.78          7.96         1.46 o
   1   3  14          0.04          0.95         1.46 o
   2   3  14          4.45          4.50         1.45 o
   3   3  14          6.70          9.65         1.47 o
 -10   4  14          2.36          5.32         1.75 o
  -9   4  14         34.20         33.53         1.84 o
  -8   4  14         28.30         29.15         1.63 o
  -7   4  14          0.99          1.79         1.53 o
  -6   4  14         27.93         29.37         1.75 o
  -5   4  14         29.07         30.02         1.54 o
  -4   4  14         17.94         23.21         1.97 o
  -3   4  14          3.69          5.69         1.51 o
  -2   4  14         41.67         41.05         1.57 o
  -1   4  14         52.30         55.32         1.61 o
   0   4  14          1.08          2.14         1.51 o
   1   4  14          0.62          1.96         1.51 o
   2   4  14          0.67          2.67         1.54 o
  -9   5  14          6.96          5.61         1.71 o
  -8   5  14          0.51          3.16         1.69 o
  -7   5  14         27.60         29.68         1.63 o
  -6   5  14          5.01          9.00         1.63 o
  -5   5  14          1.49          2.81         1.55 o
  -4   5  14          0.68          1.69         1.65 o
  -3   5  14          1.45          4.05         1.41 o
  -2   5  14         45.24         40.65         1.62 o
  -1   5  14          6.34          4.31         1.44 o
   0   5  14          0.13          1.51         1.49 o
   1   5  14          0.99          3.50         1.66 o
  -8   6  14          4.27          4.68         1.93 o
  -7   6  14         21.37         23.70         1.74 o
  -6   6  14          0.72          1.51         1.55 o
  -5   6  14          1.89          0.88         1.62 o
  -4   6  14          1.66          2.01         1.51 o
  -3   6  14          3.39          1.77         1.64 o
  -2   6  14          6.96          7.01         1.47 o
  -1   6  14          5.43          7.29         1.61 o
   0   6  14          0.24          2.02         1.76 o
  -6   7  14          3.92          3.17         1.78 o
  -5   7  14          6.49          6.36         1.50 o
  -4   7  14          0.51          0.91         1.56 o
  -3   7  14          0.33          5.43         1.68 o
  -2   7  14         24.59         22.83         1.88 o
  -1   7  14          4.83          6.72         1.73 o
  -9   0  15          3.08          2.95         2.07 o
  -7   0  15          2.91          3.76         1.98 o
  -5   0  15         39.80         37.60         2.47 o
  -3   0  15          3.56          2.61         2.35 o
  -1   0  15          1.57          1.87         1.91 o
   1   0  15          3.80         -0.49         2.18 o
  -9   1  15          2.06          3.71         1.58 o
  -8   1  15          9.09         11.25         1.44 o
  -7   1  15          6.82          4.46         1.54 o
  -6   1  15          0.31          1.88         1.68 o
  -5   1  15          2.66          2.60         1.51 o
  -4   1  15          0.39          0.91         1.48 o
  -3   1  15          0.43          3.14         1.56 o
  -2   1  15          4.68          6.82         1.59 o
  -1   1  15          1.38          3.64         1.55 o
   0   1  15          3.79          7.96         1.67 o
   1   1  15          4.62          3.91         1.62 o
  -9   2  15          6.24          6.14         1.80 o
  -8   2  15          1.73          3.31         1.57 o
  -7   2  15          0.93          1.38         1.46 o
  -6   2  15          0.01          1.31         1.49 o
  -5   2  15          0.50          4.28         1.48 o
  -4   2  15          3.87          3.40         1.51 o
  -3   2  15          0.05          1.43         1.65 o
  -2   2  15          3.36          4.08         1.55 o
  -1   2  15          2.02          4.26         1.57 o
   0   2  15          3.60          7.76         1.68 o
   1   2  15          2.06          1.63         1.46 o
  -9   3  15          1.78          3.52         1.72 o
  -8   3  15         12.53         14.75         1.69 o
  -7   3  15          5.76          9.42         1.65 o
  -6   3  15          1.66          0.97         1.62 o
  -5   3  15         27.27         25.79         1.65 o
  -4   3  15          0.71          2.47         1.52 o
  -3   3  15          9.36          8.93         1.46 o
  -2   3  15          0.07          0.65         1.58 o
  -1   3  15          2.48          4.15         1.50 o
   0   3  15          2.29          2.52         1.54 o
   1   3  15          3.51          5.59         1.41 o
  -8   4  15          4.97          6.11         1.81 o
  -7   4  15          0.03          2.69         1.68 o
  -6   4  15         17.54         22.00         1.69 o
  -5   4  15          4.51          4.77         1.74 o
  -4   4  15         11.58         13.02         1.64 o
  -3   4  15          6.03          6.37         1.59 o
  -2   4  15         19.41         23.59         1.59 o
  -1   4  15          2.49          1.78         1.56 o
   0   4  15          0.96          3.63         1.64 o
  -7   5  15          0.20          2.80         1.68 o
  -6   5  15          2.62          5.41         1.75 o
  -5   5  15          0.03         -1.20         1.69 o
  -4   5  15          2.99          4.47         1.59 o
  -3   5  15          1.30          1.90         1.49 o
  -2   5  15         11.69         10.97         1.62 o
  -1   5  15          2.83          6.95         1.69 o
  -5   6  15          0.08          0.91         1.59 o
  -4   6  15          2.47          3.81         1.77 o
  -3   6  15          2.74          6.03         1.54 o
  -6   0  16         11.18         13.50         2.20 o
  -4   0  16          0.61         -1.14         2.40 o
  -2   0  16          0.50          1.66         1.97 o
  -7   1  16          0.28          0.60         1.58 o
  -6   1  16          1.10          3.05         1.58 o
  -5   1  16          0.31          2.50         1.46 o
  -4   1  16          0.58          2.46         1.60 o
  -3   1  16          0.16          3.59         1.46 o
  -2   1  16          3.90          7.74         1.55 o
  -1   1  16          1.38          2.10         1.66 o
  -7   2  16          2.46          4.23         1.70 o
  -6   2  16          0.15          1.95         1.51 o
  -5   2  16          0.06          2.31         1.64 o
  -4   2  16          3.93          4.21         1.64 o
  -3   2  16          0.27          2.87         1.52 o
  -2   2  16          0.56          1.55         1.74 o
  -6   3  16         12.13          8.13         1.72 o
  -5   3  16          1.82          2.07         1.55 o
  -4   3  16          7.10          5.08         1.68 o
  -3   3  16          0.73          1.60         1.51 o
                                                
